# Supplementary material for: The role of Dmnt1 during spermatogenesis of the insect Oncopeltus fasciatus
Source: Epigenetics Chromatin. 2023 Jul 1;16:28. doi: 10.1186/s13072-023-00496-5 (PMC10314392; doi:10.1186/s13072-023-00496-5)
Supplement: Supplementary file 2 — Additional file 2. Contains the updated GO term annotations for Oncopeltus fasciatus. [file 13072_2023_496_MOESM2_ESM.txt]

Gene_Accession	Annotated_GO_terms
OFAS000005-PA	GO:0000122,GO:0000902,GO:0000904,GO:0000976,GO:0000977,GO:0000978,GO:0000981,GO:0000982,GO:0000987,GO:0001012,GO:0001067,GO:0001077,GO:0001078,GO:0001227,GO:0001228,GO:0001558,GO:0001654,GO:0001775,GO:0002064,GO:0002200,GO:0002376,GO:0002520,GO:0002521,GO:0002562,GO:0002568,GO:0002681,GO:0002791,GO:0002792,GO:0003334,GO:0003382,GO:0003674,GO:0003676,GO:0003677,GO:0003690,GO:0003700,GO:0003712,GO:…
OFAS000007-PA	GO:0005575,GO:0005622,GO:0005623,GO:0005634,GO:0005654,GO:0031974,GO:0031981,GO:0043226,GO:0043227,GO:0043229,GO:0043231,GO:0043233,GO:0044422,GO:0044424,GO:0044428,GO:0044446,GO:0044464,GO:0070013
OFAS000008-PA	GO:0000323,GO:0003674,GO:0005488,GO:0005515,GO:0005575,GO:0005622,GO:0005623,GO:0005737,GO:0005764,GO:0005765,GO:0005768,GO:0005770,GO:0005773,GO:0005774,GO:0006810,GO:0006906,GO:0006914,GO:0006996,GO:0007034,GO:0007041,GO:0008150,GO:0008152,GO:0008333,GO:0009056,GO:0009987,GO:0010008,GO:0012505,GO:0016020,GO:0016043,GO:0016050,GO:0016192,GO:0016197,GO:0030897,GO:0031090,GO:0031410,GO:0031902,GO:…
OFAS025114-PA	GO:0000165,GO:0000278,GO:0000281,GO:0000902,GO:0000904,GO:0000910,GO:0001817,GO:0001819,GO:0002119,GO:0002164,GO:0002791,GO:0002793,GO:0003674,GO:0003779,GO:0005085,GO:0005088,GO:0005198,GO:0005200,GO:0005488,GO:0005515,GO:0005543,GO:0005546,GO:0005575,GO:0005622,GO:0005623,GO:0005634,GO:0005730,GO:0005737,GO:0005829,GO:0005856,GO:0005886,GO:0005938,GO:0006464,GO:0006468,GO:0006793,GO:0006796,GO:…
OFAS000023-PA	GO:0000226,GO:0003674,GO:0005488,GO:0005515,GO:0005575,GO:0005622,GO:0005623,GO:0005634,GO:0005737,GO:0005815,GO:0005856,GO:0005874,GO:0005875,GO:0006996,GO:0007010,GO:0007017,GO:0007275,GO:0007399,GO:0008017,GO:0008092,GO:0008150,GO:0008352,GO:0009987,GO:0010720,GO:0010769,GO:0010770,GO:0010975,GO:0010976,GO:0015630,GO:0015631,GO:0016043,GO:0016322,GO:0021700,GO:0022008,GO:0022603,GO:0022604,GO:…
OFAS000025-PA	GO:0006139,GO:0006396,GO:0006399,GO:0006400,GO:0006725,GO:0006807,GO:0008033,GO:0008150,GO:0008152,GO:0009451,GO:0009987,GO:0010467,GO:0016070,GO:0034470,GO:0034641,GO:0034660,GO:0043170,GO:0043412,GO:0044237,GO:0044238,GO:0046483,GO:0071704,GO:0090304,GO:1901360
OFAS000026-PA	GO:0000003,GO:0000070,GO:0000151,GO:0000166,GO:0000212,GO:0000226,GO:0000278,GO:0000280,GO:0000819,GO:0000902,GO:0000904,GO:0000922,GO:0001578,GO:0001764,GO:0003674,GO:0003824,GO:0005488,GO:0005515,GO:0005524,GO:0005575,GO:0005622,GO:0005623,GO:0005634,GO:0005694,GO:0005737,GO:0005811,GO:0005813,GO:0005815,GO:0005819,GO:0005856,GO:0005874,GO:0005875,GO:0005881,GO:0005886,GO:0005938,GO:0006928,GO:…
OFAS000307-PA	GO:0000166,GO:0001505,GO:0001655,GO:0001822,GO:0001878,GO:0001956,GO:0002064,GO:0002237,GO:0003674,GO:0003824,GO:0004497,GO:0004502,GO:0005488,GO:0005575,GO:0005622,GO:0005623,GO:0005737,GO:0005739,GO:0005740,GO:0005741,GO:0005829,GO:0006082,GO:0006139,GO:0006520,GO:0006568,GO:0006569,GO:0006576,GO:0006586,GO:0006725,GO:0006726,GO:0006727,GO:0006732,GO:0006733,GO:0006753,GO:0006793,GO:0006796,GO:…
OFAS000308-PA	GO:0001101,GO:0003674,GO:0003824,GO:0003846,GO:0004144,GO:0005488,GO:0005515,GO:0005575,GO:0005622,GO:0005623,GO:0005737,GO:0005783,GO:0005789,GO:0005811,GO:0006109,GO:0006111,GO:0006139,GO:0006163,GO:0006629,GO:0006637,GO:0006638,GO:0006639,GO:0006641,GO:0006725,GO:0006732,GO:0006753,GO:0006790,GO:0006793,GO:0006796,GO:0006807,GO:0007275,GO:0007498,GO:0007584,GO:0008150,GO:0008152,GO:0008374,GO:…
OFAS000309-PA	GO:0001101,GO:0003674,GO:0003824,GO:0003846,GO:0004144,GO:0005488,GO:0005515,GO:0005575,GO:0005622,GO:0005623,GO:0005737,GO:0005783,GO:0005789,GO:0005811,GO:0006109,GO:0006111,GO:0006139,GO:0006163,GO:0006629,GO:0006637,GO:0006638,GO:0006639,GO:0006641,GO:0006725,GO:0006732,GO:0006753,GO:0006790,GO:0006793,GO:0006796,GO:0006807,GO:0007275,GO:0007498,GO:0007584,GO:0008150,GO:0008152,GO:0008374,GO:…
OFAS000310-PA	GO:0001101,GO:0003674,GO:0003824,GO:0003846,GO:0004144,GO:0005488,GO:0005515,GO:0005575,GO:0005622,GO:0005623,GO:0005737,GO:0005783,GO:0005789,GO:0005811,GO:0006109,GO:0006111,GO:0006139,GO:0006163,GO:0006629,GO:0006637,GO:0006638,GO:0006639,GO:0006641,GO:0006725,GO:0006732,GO:0006753,GO:0006790,GO:0006793,GO:0006796,GO:0006807,GO:0007275,GO:0007498,GO:0007584,GO:0008150,GO:0008152,GO:0008374,GO:…
OFAS027062-PA	GO:0000003,GO:0000578,GO:0000902,GO:0000904,GO:0001667,GO:0001890,GO:0001893,GO:0002064,GO:0002065,GO:0002066,GO:0003002,GO:0003006,GO:0003674,GO:0003676,GO:0003677,GO:0003697,GO:0003723,GO:0003727,GO:0003729,GO:0003730,GO:0005488,GO:0005515,GO:0005575,GO:0005622,GO:0005623,GO:0005634,GO:0005654,GO:0005737,GO:0005829,GO:0006403,GO:0006417,GO:0006928,GO:0006935,GO:0007028,GO:0007275,GO:0007276,GO:…
OFAS000318-PA	GO:0000003,GO:0000139,GO:0001501,GO:0002009,GO:0002062,GO:0002063,GO:0002119,GO:0002164,GO:0003002,GO:0003674,GO:0003824,GO:0005488,GO:0005515,GO:0005575,GO:0005576,GO:0005622,GO:0005623,GO:0005737,GO:0005794,GO:0006022,GO:0006023,GO:0006024,GO:0006029,GO:0006082,GO:0006790,GO:0006807,GO:0007275,GO:0007389,GO:0007610,GO:0008150,GO:0008152,GO:0008194,GO:0008375,GO:0008376,GO:0008589,GO:0009058,GO:…
OFAS000320-PA	GO:0003674,GO:0003824,GO:0004518,GO:0004536,GO:0005575,GO:0005622,GO:0005623,GO:0005634,GO:0005654,GO:0006139,GO:0006259,GO:0006308,GO:0006725,GO:0006807,GO:0008150,GO:0008152,GO:0009056,GO:0009057,GO:0009987,GO:0016787,GO:0016788,GO:0019439,GO:0031974,GO:0031981,GO:0034641,GO:0034655,GO:0043170,GO:0043226,GO:0043227,GO:0043229,GO:0043231,GO:0043233,GO:0044237,GO:0044238,GO:0044248,GO:0044260,GO:…
OFAS000322-PA	GO:0001655,GO:0001763,GO:0001822,GO:0002009,GO:0003008,GO:0003014,GO:0003096,GO:0003333,GO:0003674,GO:0005215,GO:0005342,GO:0005488,GO:0005515,GO:0005575,GO:0005576,GO:0005615,GO:0005623,GO:0005886,GO:0005887,GO:0006629,GO:0006720,GO:0006721,GO:0006810,GO:0006811,GO:0006812,GO:0006813,GO:0006814,GO:0006820,GO:0006821,GO:0006865,GO:0006884,GO:0006950,GO:0006970,GO:0006972,GO:0007275,GO:0007588,GO:…
OFAS000323-PA	GO:0003674,GO:0005488,GO:0005515,GO:0005575,GO:0005622,GO:0005623,GO:0005634,GO:0005737,GO:0008150,GO:0009892,GO:0010468,GO:0010605,GO:0010629,GO:0019222,GO:0043226,GO:0043227,GO:0043229,GO:0043231,GO:0044424,GO:0044464,GO:0048519,GO:0050789,GO:0060255,GO:0065007
OFAS000324-PA	GO:0003674,GO:0005488,GO:0005515,GO:0005575,GO:0005622,GO:0005623,GO:0005634,GO:0005737,GO:0008150,GO:0009892,GO:0010468,GO:0010605,GO:0010629,GO:0019222,GO:0043226,GO:0043227,GO:0043229,GO:0043231,GO:0044424,GO:0044464,GO:0048519,GO:0050789,GO:0060255,GO:0065007
OFAS000328-PA	GO:0003674,GO:0003824,GO:0004175,GO:0004222,GO:0005575,GO:0005576,GO:0005622,GO:0005623,GO:0005737,GO:0005783,GO:0005788,GO:0006029,GO:0006508,GO:0006516,GO:0006807,GO:0006928,GO:0007155,GO:0007160,GO:0008150,GO:0008152,GO:0008233,GO:0008237,GO:0009056,GO:0009057,GO:0009100,GO:0009719,GO:0009966,GO:0009968,GO:0009986,GO:0009987,GO:0010033,GO:0010646,GO:0010648,GO:0012505,GO:0016477,GO:0016787,GO:…
OFAS000329-PA	GO:0000375,GO:0000377,GO:0000398,GO:0000428,GO:0003674,GO:0003824,GO:0003899,GO:0005488,GO:0005575,GO:0005622,GO:0005623,GO:0005634,GO:0005654,GO:0005665,GO:0005666,GO:0005730,GO:0005736,GO:0005737,GO:0005829,GO:0006139,GO:0006259,GO:0006281,GO:0006283,GO:0006289,GO:0006351,GO:0006352,GO:0006353,GO:0006354,GO:0006355,GO:0006356,GO:0006360,GO:0006361,GO:0006363,GO:0006366,GO:0006367,GO:0006368,GO:…
OFAS000330-PA	GO:0000122,GO:0000902,GO:0000904,GO:0000981,GO:0001067,GO:0001085,GO:0001102,GO:0001206,GO:0001227,GO:0001654,GO:0001655,GO:0001700,GO:0001745,GO:0002009,GO:0002165,GO:0003002,GO:0003156,GO:0003674,GO:0003676,GO:0003677,GO:0003700,GO:0003705,GO:0003712,GO:0003713,GO:0005488,GO:0005515,GO:0005575,GO:0005622,GO:0005623,GO:0005634,GO:0005654,GO:0005737,GO:0005739,GO:0006139,GO:0006351,GO:0006355,GO:…
OFAS000333-PA	GO:0000003,GO:0000226,GO:0000278,GO:0000339,GO:0000340,GO:0000381,GO:0000902,GO:0000904,GO:0001505,GO:0001541,GO:0001578,GO:0001709,GO:0001932,GO:0001934,GO:0002052,GO:0002090,GO:0002091,GO:0002092,GO:0002151,GO:0003002,GO:0003006,GO:0003008,GO:0003674,GO:0003676,GO:0003682,GO:0003723,GO:0003725,GO:0003727,GO:0003729,GO:0003730,GO:0005488,GO:0005515,GO:0005575,GO:0005622,GO:0005623,GO:0005634,GO:…
OFAS000334-PA	GO:0003674,GO:0005488,GO:0005515,GO:0005575,GO:0005622,GO:0005623,GO:0005737,GO:0005768,GO:0005794,GO:0005802,GO:0005829,GO:0005856,GO:0005874,GO:0008150,GO:0010008,GO:0012505,GO:0015630,GO:0016020,GO:0017016,GO:0017137,GO:0019899,GO:0030334,GO:0031090,GO:0031267,GO:0031410,GO:0031982,GO:0031984,GO:0032879,GO:0040012,GO:0043226,GO:0043227,GO:0043228,GO:0043229,GO:0043231,GO:0043232,GO:0044422,GO:…
OFAS000336-PA	GO:0001505,GO:0003674,GO:0003824,GO:0004407,GO:0005575,GO:0005622,GO:0005623,GO:0005737,GO:0006082,GO:0006091,GO:0006099,GO:0006101,GO:0006325,GO:0006355,GO:0006464,GO:0006476,GO:0006807,GO:0006810,GO:0006836,GO:0006996,GO:0007154,GO:0007267,GO:0007268,GO:0007269,GO:0008150,GO:0008152,GO:0009060,GO:0009889,GO:0009987,GO:0010468,GO:0010556,GO:0015980,GO:0016043,GO:0016569,GO:0016570,GO:0016575,GO:…
OFAS000337-PA	GO:0000003,GO:0000070,GO:0000228,GO:0000278,GO:0000280,GO:0000775,GO:0000785,GO:0000792,GO:0000793,GO:0000794,GO:0000795,GO:0000798,GO:0000819,GO:0000981,GO:0001228,GO:0003674,GO:0003676,GO:0003677,GO:0003682,GO:0003684,GO:0003700,GO:0005488,GO:0005575,GO:0005622,GO:0005623,GO:0005634,GO:0005654,GO:0005694,GO:0005700,GO:0005705,GO:0005721,GO:0005737,GO:0005829,GO:0006139,GO:0006259,GO:0006281,GO:…
OFAS000338-PA	GO:0000003,GO:0000070,GO:0000228,GO:0000278,GO:0000280,GO:0000775,GO:0000785,GO:0000792,GO:0000793,GO:0000794,GO:0000795,GO:0000798,GO:0000819,GO:0000981,GO:0001228,GO:0003674,GO:0003676,GO:0003677,GO:0003682,GO:0003684,GO:0003700,GO:0005488,GO:0005575,GO:0005622,GO:0005623,GO:0005634,GO:0005654,GO:0005694,GO:0005700,GO:0005705,GO:0005721,GO:0005737,GO:0005829,GO:0006139,GO:0006259,GO:0006281,GO:…
OFAS000339-PA	GO:0000086,GO:0000278,GO:0003674,GO:0003824,GO:0003880,GO:0005575,GO:0005622,GO:0005623,GO:0005634,GO:0005654,GO:0005737,GO:0005829,GO:0006464,GO:0006479,GO:0006481,GO:0006807,GO:0007049,GO:0007088,GO:0007346,GO:0008150,GO:0008152,GO:0008168,GO:0008171,GO:0008213,GO:0008276,GO:0008757,GO:0009987,GO:0010340,GO:0010564,GO:0010941,GO:0010965,GO:0016740,GO:0016741,GO:0018410,GO:0018423,GO:0019538,GO:…
OFAS001591-PA	GO:0000981,GO:0003674,GO:0003700,GO:0006355,GO:0006357,GO:0008150,GO:0009889,GO:0010468,GO:0010556,GO:0019219,GO:0019222,GO:0031323,GO:0031326,GO:0050789,GO:0050794,GO:0051171,GO:0051252,GO:0060255,GO:0065007,GO:0080090,GO:0140110,GO:1903506,GO:2000112,GO:2001141
OFAS001596-PA	GO:0000323,GO:0001775,GO:0002252,GO:0002263,GO:0002274,GO:0002275,GO:0002283,GO:0002366,GO:0002376,GO:0002443,GO:0002444,GO:0002446,GO:0003674,GO:0004857,GO:0005488,GO:0005515,GO:0005575,GO:0005576,GO:0005622,GO:0005623,GO:0005737,GO:0005764,GO:0005766,GO:0005773,GO:0005775,GO:0005783,GO:0005789,GO:0005811,GO:0006508,GO:0006511,GO:0006807,GO:0006810,GO:0006886,GO:0006887,GO:0006950,GO:0006955,GO:…
OFAS001597-PA	GO:0001650,GO:0003674,GO:0003676,GO:0003677,GO:0003723,GO:0003746,GO:0005488,GO:0005515,GO:0005575,GO:0005622,GO:0005623,GO:0005634,GO:0005730,GO:0005737,GO:0005829,GO:0005853,GO:0006139,GO:0006351,GO:0006412,GO:0006414,GO:0006518,GO:0006725,GO:0006807,GO:0008134,GO:0008135,GO:0008150,GO:0008152,GO:0009058,GO:0009059,GO:0009299,GO:0009314,GO:0009628,GO:0009987,GO:0010212,GO:0010467,GO:0010941,GO:…
OFAS001599-PA	GO:0002181,GO:0003674,GO:0003676,GO:0003723,GO:0003735,GO:0005198,GO:0005488,GO:0005575,GO:0005622,GO:0005623,GO:0005737,GO:0005829,GO:0005840,GO:0006412,GO:0006518,GO:0006807,GO:0008150,GO:0008152,GO:0009058,GO:0009059,GO:0009987,GO:0010467,GO:0015934,GO:0019538,GO:0022625,GO:0022626,GO:0032991,GO:0034641,GO:0034645,GO:0043043,GO:0043170,GO:0043226,GO:0043228,GO:0043229,GO:0043232,GO:0043603,GO:…
OFAS001600-PA	GO:0000139,GO:0003008,GO:0003674,GO:0003824,GO:0005488,GO:0005515,GO:0005575,GO:0005622,GO:0005623,GO:0005737,GO:0005794,GO:0006022,GO:0006023,GO:0006024,GO:0006029,GO:0006082,GO:0006790,GO:0006807,GO:0007600,GO:0008150,GO:0008152,GO:0008194,GO:0008376,GO:0009058,GO:0009059,GO:0009100,GO:0009101,GO:0009987,GO:0012505,GO:0015020,GO:0016020,GO:0016740,GO:0016757,GO:0016758,GO:0019233,GO:0019538,GO:…
OFAS001601-PA	GO:0000976,GO:0000977,GO:0000981,GO:0001012,GO:0001067,GO:0001228,GO:0001558,GO:0003674,GO:0003676,GO:0003677,GO:0003690,GO:0003700,GO:0005488,GO:0005515,GO:0005575,GO:0005576,GO:0005622,GO:0005623,GO:0005634,GO:0005654,GO:0006139,GO:0006351,GO:0006354,GO:0006355,GO:0006357,GO:0006366,GO:0006368,GO:0006725,GO:0006807,GO:0006915,GO:0006950,GO:0007154,GO:0007165,GO:0008023,GO:0008134,GO:0008150,GO:…
OFAS027089-PA	GO:0000981,GO:0003674,GO:0003700,GO:0003824,GO:0005575,GO:0005622,GO:0005623,GO:0005634,GO:0005635,GO:0005637,GO:0005737,GO:0005783,GO:0005789,GO:0006355,GO:0006357,GO:0006629,GO:0006638,GO:0006639,GO:0006641,GO:0006643,GO:0006665,GO:0006672,GO:0006807,GO:0006950,GO:0006984,GO:0006991,GO:0007154,GO:0007165,GO:0007275,GO:0007399,GO:0007568,GO:0008150,GO:0008152,GO:0008285,GO:0008610,GO:0009058,GO:…
OFAS001607-PA	GO:0000375,GO:0000377,GO:0000398,GO:0003674,GO:0003676,GO:0003723,GO:0003729,GO:0005488,GO:0005575,GO:0005622,GO:0005623,GO:0005634,GO:0005654,GO:0005681,GO:0005684,GO:0005686,GO:0006139,GO:0006355,GO:0006357,GO:0006396,GO:0006397,GO:0006725,GO:0006807,GO:0007275,GO:0007399,GO:0008150,GO:0008152,GO:0008380,GO:0009889,GO:0009893,GO:0009987,GO:0010467,GO:0010468,GO:0010556,GO:0010604,GO:0010628,GO:…
OFAS001609-PA	GO:0001601,GO:0001602,GO:0001653,GO:0003007,GO:0003008,GO:0003012,GO:0003013,GO:0003018,GO:0003151,GO:0003674,GO:0004888,GO:0004930,GO:0004983,GO:0005488,GO:0005575,GO:0005622,GO:0005623,GO:0005737,GO:0005829,GO:0005886,GO:0005887,GO:0005975,GO:0005996,GO:0006006,GO:0006873,GO:0006874,GO:0006875,GO:0006936,GO:0006939,GO:0007154,GO:0007165,GO:0007186,GO:0007187,GO:0007188,GO:0007193,GO:0007218,GO:…
OFAS001612-PA	GO:0001501,GO:0001667,GO:0001701,GO:0001944,GO:0003008,GO:0003016,GO:0003674,GO:0005488,GO:0005515,GO:0005575,GO:0005622,GO:0005623,GO:0005737,GO:0005829,GO:0006605,GO:0006625,GO:0006810,GO:0006886,GO:0006928,GO:0006996,GO:0007031,GO:0007154,GO:0007165,GO:0007166,GO:0007167,GO:0007169,GO:0007275,GO:0007585,GO:0008104,GO:0008150,GO:0009653,GO:0009790,GO:0009792,GO:0009887,GO:0009888,GO:0009966,GO:…
OFAS027090-PA	GO:0000959,GO:0000963,GO:0005575,GO:0005622,GO:0005623,GO:0005737,GO:0005739,GO:0005759,GO:0006091,GO:0006139,GO:0006396,GO:0006397,GO:0006464,GO:0006468,GO:0006725,GO:0006793,GO:0006796,GO:0006807,GO:0007049,GO:0007050,GO:0008150,GO:0008152,GO:0008284,GO:0009894,GO:0009987,GO:0010467,GO:0010468,GO:0010608,GO:0015980,GO:0016070,GO:0016071,GO:0016310,GO:0019219,GO:0019222,GO:0019538,GO:0022402,GO:…
OFAS001615-PA	GO:0005575,GO:0005622,GO:0005623,GO:0005737,GO:0005777,GO:0005778,GO:0006996,GO:0007031,GO:0008150,GO:0009987,GO:0016020,GO:0016043,GO:0016559,GO:0031090,GO:0031224,GO:0031231,GO:0031300,GO:0031903,GO:0032535,GO:0032991,GO:0042579,GO:0043226,GO:0043227,GO:0043229,GO:0043231,GO:0044375,GO:0044422,GO:0044424,GO:0044425,GO:0044438,GO:0044439,GO:0044444,GO:0044446,GO:0044464,GO:0048285,GO:0065007,GO:…
OFAS001616-PA	GO:0000003,GO:0000280,GO:0000578,GO:0000900,GO:0001101,GO:0001666,GO:0001709,GO:0002009,GO:0002064,GO:0002065,GO:0002066,GO:0002237,GO:0003002,GO:0003006,GO:0003674,GO:0003676,GO:0003723,GO:0003729,GO:0003730,GO:0005488,GO:0005515,GO:0005575,GO:0005622,GO:0005623,GO:0005634,GO:0005654,GO:0005737,GO:0005813,GO:0005815,GO:0005819,GO:0005829,GO:0005856,GO:0006139,GO:0006378,GO:0006396,GO:0006397,GO:…
OFAS001619-PA	GO:0000003,GO:0000151,GO:0000152,GO:0000209,GO:0000278,GO:0003002,GO:0003006,GO:0003674,GO:0003824,GO:0004842,GO:0005575,GO:0005622,GO:0005623,GO:0005634,GO:0005654,GO:0005680,GO:0005737,GO:0005813,GO:0005815,GO:0005819,GO:0005829,GO:0005856,GO:0006464,GO:0006508,GO:0006511,GO:0006807,GO:0007049,GO:0007088,GO:0007275,GO:0007276,GO:0007281,GO:0007292,GO:0007346,GO:0007389,GO:0008150,GO:0008152,GO:…
OFAS001622-PA	GO:0000428,GO:0002083,GO:0002094,GO:0003674,GO:0003824,GO:0004659,GO:0005575,GO:0005622,GO:0005623,GO:0005634,GO:0005654,GO:0005666,GO:0005730,GO:0005736,GO:0005737,GO:0005739,GO:0005740,GO:0005743,GO:0005975,GO:0006066,GO:0006071,GO:0006139,GO:0006351,GO:0006360,GO:0006383,GO:0006725,GO:0006732,GO:0006733,GO:0006743,GO:0006744,GO:0006807,GO:0006950,GO:0006952,GO:0007275,GO:0007568,GO:0008150,GO:…
OFAS001623-PA	GO:0000428,GO:0002083,GO:0002094,GO:0003674,GO:0003824,GO:0004659,GO:0005575,GO:0005622,GO:0005623,GO:0005634,GO:0005654,GO:0005666,GO:0005730,GO:0005736,GO:0005737,GO:0005739,GO:0005740,GO:0005743,GO:0005975,GO:0006066,GO:0006071,GO:0006139,GO:0006351,GO:0006360,GO:0006383,GO:0006725,GO:0006732,GO:0006733,GO:0006743,GO:0006744,GO:0006807,GO:0006950,GO:0006952,GO:0007275,GO:0007568,GO:0008150,GO:…
OFAS001624-PA	GO:0000139,GO:0003674,GO:0003824,GO:0003881,GO:0005488,GO:0005575,GO:0005622,GO:0005623,GO:0005737,GO:0005783,GO:0005789,GO:0005794,GO:0005886,GO:0006139,GO:0006220,GO:0006629,GO:0006644,GO:0006650,GO:0006661,GO:0006725,GO:0006753,GO:0006793,GO:0006796,GO:0006807,GO:0007154,GO:0007165,GO:0007602,GO:0008150,GO:0008152,GO:0008289,GO:0008610,GO:0008654,GO:0009058,GO:0009117,GO:0009314,GO:0009416,GO:…
OFAS012592-PA	GO:0001101,GO:0002237,GO:0002791,GO:0002793,GO:0003674,GO:0003824,GO:0004175,GO:0004252,GO:0005488,GO:0005515,GO:0005575,GO:0005576,GO:0005615,GO:0005622,GO:0005623,GO:0005737,GO:0005783,GO:0005788,GO:0005791,GO:0005794,GO:0005802,GO:0006508,GO:0006518,GO:0006807,GO:0006950,GO:0007154,GO:0007267,GO:0007275,GO:0007399,GO:0007417,GO:0007420,GO:0008150,GO:0008152,GO:0008233,GO:0008236,GO:0009058,GO:…
OFAS012593-PA	GO:0001101,GO:0002237,GO:0002791,GO:0002793,GO:0003674,GO:0003824,GO:0004175,GO:0004252,GO:0005488,GO:0005515,GO:0005575,GO:0005576,GO:0005615,GO:0005622,GO:0005623,GO:0005737,GO:0005783,GO:0005788,GO:0005791,GO:0005794,GO:0005802,GO:0006508,GO:0006518,GO:0006807,GO:0006950,GO:0007154,GO:0007267,GO:0007275,GO:0007399,GO:0007417,GO:0007420,GO:0008150,GO:0008152,GO:0008233,GO:0008236,GO:0009058,GO:…
OFAS019341-PA	GO:0003674,GO:0005488,GO:0005515,GO:0008150,GO:0009605,GO:0009607,GO:0009615,GO:0043207,GO:0050896,GO:0051704,GO:0051707
OFAS009978-PA	GO:0000070,GO:0000075,GO:0000226,GO:0000278,GO:0000280,GO:0000775,GO:0000776,GO:0000819,GO:0000902,GO:0000904,GO:0001578,GO:0003674,GO:0003700,GO:0005488,GO:0005515,GO:0005539,GO:0005575,GO:0005622,GO:0005623,GO:0005634,GO:0005654,GO:0005694,GO:0005730,GO:0005856,GO:0006355,GO:0006996,GO:0007010,GO:0007017,GO:0007049,GO:0007051,GO:0007052,GO:0007059,GO:0007088,GO:0007093,GO:0007094,GO:0007275,GO:…
OFAS009979-PA	GO:0000220,GO:0001763,GO:0002009,GO:0003674,GO:0003824,GO:0005215,GO:0005575,GO:0005622,GO:0005623,GO:0005737,GO:0005768,GO:0005773,GO:0005774,GO:0005886,GO:0006810,GO:0006811,GO:0006812,GO:0006873,GO:0006885,GO:0007035,GO:0007275,GO:0007424,GO:0007430,GO:0008150,GO:0008324,GO:0008553,GO:0009653,GO:0009790,GO:0009792,GO:0009888,GO:0009987,GO:0012505,GO:0015075,GO:0015077,GO:0015078,GO:0015318,GO:…
OFAS009981-PA	GO:0000813,GO:0003674,GO:0005488,GO:0005515,GO:0005575,GO:0005622,GO:0005623,GO:0005737,GO:0005768,GO:0005794,GO:0005829,GO:0005886,GO:0006508,GO:0006511,GO:0006807,GO:0006810,GO:0008150,GO:0008152,GO:0009056,GO:0009057,GO:0009987,GO:0010008,GO:0012505,GO:0016020,GO:0016032,GO:0016192,GO:0016197,GO:0019058,GO:0019538,GO:0019941,GO:0030163,GO:0031090,GO:0031410,GO:0031982,GO:0032182,GO:0032991,GO:…
OFAS009984-PA	GO:0000003,GO:0001667,GO:0002064,GO:0002065,GO:0002066,GO:0003006,GO:0003674,GO:0003824,GO:0004721,GO:0004725,GO:0006464,GO:0006468,GO:0006470,GO:0006793,GO:0006796,GO:0006807,GO:0006928,GO:0007276,GO:0007281,GO:0007292,GO:0007297,GO:0007298,GO:0008150,GO:0008152,GO:0009888,GO:0009987,GO:0010631,GO:0016310,GO:0016311,GO:0016477,GO:0016787,GO:0016788,GO:0016791,GO:0018108,GO:0018193,GO:0018212,GO:…
OFAS010835-PA	GO:0003674,GO:0003824,GO:0005575,GO:0006629,GO:0006643,GO:0006664,GO:0006665,GO:0006687,GO:0006688,GO:0006807,GO:0008150,GO:0008152,GO:0008194,GO:0008376,GO:0008378,GO:0008593,GO:0008610,GO:0009058,GO:0009247,GO:0009966,GO:0009967,GO:0009987,GO:0010646,GO:0010647,GO:0010941,GO:0016020,GO:0016740,GO:0016757,GO:0016758,GO:0023051,GO:0023056,GO:0030148,GO:0035248,GO:0042981,GO:0043066,GO:0043067,GO:…
OFAS010836-PA	GO:0003674,GO:0003682,GO:0003712,GO:0003713,GO:0005488,GO:0005515,GO:0005575,GO:0005622,GO:0005623,GO:0005634,GO:0005654,GO:0005737,GO:0005794,GO:0005829,GO:0007154,GO:0007267,GO:0008150,GO:0009889,GO:0009891,GO:0009893,GO:0009987,GO:0010556,GO:0010557,GO:0010604,GO:0012505,GO:0019219,GO:0019222,GO:0023052,GO:0030154,GO:0031323,GO:0031325,GO:0031326,GO:0031328,GO:0031974,GO:0031981,GO:0032502,GO:…
OFAS010837-PA	GO:0003674,GO:0003682,GO:0003712,GO:0003713,GO:0005488,GO:0005515,GO:0005575,GO:0005622,GO:0005623,GO:0005634,GO:0005654,GO:0005737,GO:0005794,GO:0005829,GO:0007154,GO:0007267,GO:0008150,GO:0009889,GO:0009891,GO:0009893,GO:0009987,GO:0010556,GO:0010557,GO:0010604,GO:0012505,GO:0019219,GO:0019222,GO:0023052,GO:0030154,GO:0031323,GO:0031325,GO:0031326,GO:0031328,GO:0031974,GO:0031981,GO:0032502,GO:…
OFAS010840-PA	GO:0000003,GO:0000902,GO:0000904,GO:0003674,GO:0005198,GO:0005488,GO:0005515,GO:0005575,GO:0005622,GO:0005623,GO:0005737,GO:0005829,GO:0005886,GO:0007154,GO:0007155,GO:0007275,GO:0007399,GO:0007409,GO:0007412,GO:0007416,GO:0007528,GO:0008150,GO:0009653,GO:0009987,GO:0016020,GO:0016043,GO:0022008,GO:0022607,GO:0022610,GO:0030030,GO:0030154,GO:0030182,GO:0031175,GO:0032501,GO:0032502,GO:0032989,GO:…
OFAS010842-PA	GO:0003674,GO:0005488,GO:0005539,GO:0005540,GO:0005575,GO:0005622,GO:0005623,GO:0005737,GO:0005813,GO:0005815,GO:0005829,GO:0005856,GO:0005886,GO:0006022,GO:0006026,GO:0006027,GO:0006082,GO:0006807,GO:0007346,GO:0008150,GO:0008152,GO:0009056,GO:0009057,GO:0009987,GO:0010389,GO:0010564,GO:0015630,GO:0016020,GO:0016054,GO:0019752,GO:0030203,GO:0030212,GO:0030214,GO:0031406,GO:0036094,GO:0043167,GO:…
OFAS011727-PA	GO:0000003,GO:0000339,GO:0000340,GO:0000902,GO:0000904,GO:0001558,GO:0001654,GO:0001667,GO:0001726,GO:0001745,GO:0001775,GO:0002064,GO:0002065,GO:0002066,GO:0002252,GO:0002253,GO:0002263,GO:0002274,GO:0002275,GO:0002283,GO:0002366,GO:0002376,GO:0002429,GO:0002431,GO:0002433,GO:0002443,GO:0002444,GO:0002446,GO:0002682,GO:0002684,GO:0002757,GO:0002764,GO:0002768,GO:0003006,GO:0003008,GO:0003674,GO:…
OFAS011728-PA	GO:0000003,GO:0000339,GO:0000340,GO:0000902,GO:0000904,GO:0001558,GO:0001654,GO:0001667,GO:0001726,GO:0001745,GO:0001775,GO:0002064,GO:0002065,GO:0002066,GO:0002252,GO:0002253,GO:0002263,GO:0002274,GO:0002275,GO:0002283,GO:0002366,GO:0002376,GO:0002429,GO:0002431,GO:0002433,GO:0002443,GO:0002444,GO:0002446,GO:0002682,GO:0002684,GO:0002757,GO:0002764,GO:0002768,GO:0003006,GO:0003008,GO:0003674,GO:…
OFAS011729-PA	GO:0000003,GO:0000578,GO:0000902,GO:0000904,GO:0001703,GO:0001709,GO:0002064,GO:0003002,GO:0003006,GO:0003381,GO:0003382,GO:0003383,GO:0003384,GO:0005575,GO:0005576,GO:0006355,GO:0006357,GO:0006928,GO:0007154,GO:0007165,GO:0007166,GO:0007167,GO:0007169,GO:0007275,GO:0007276,GO:0007277,GO:0007278,GO:0007350,GO:0007351,GO:0007354,GO:0007362,GO:0007369,GO:0007370,GO:0007389,GO:0008150,GO:0008293,GO:…
OFAS011734-PA	GO:0000003,GO:0000976,GO:0000977,GO:0000978,GO:0000987,GO:0001012,GO:0001067,GO:0001650,GO:0002009,GO:0002165,GO:0002244,GO:0002376,GO:0002520,GO:0003006,GO:0003674,GO:0003676,GO:0003677,GO:0003678,GO:0003682,GO:0003690,GO:0003824,GO:0004003,GO:0004386,GO:0005488,GO:0005515,GO:0005575,GO:0005622,GO:0005623,GO:0005634,GO:0005654,GO:0005694,GO:0005700,GO:0005703,GO:0005705,GO:0005730,GO:0005737,GO:…
OFAS011735-PA	GO:0000003,GO:0000976,GO:0000977,GO:0000978,GO:0000987,GO:0001012,GO:0001067,GO:0001650,GO:0002009,GO:0002165,GO:0002244,GO:0002376,GO:0002520,GO:0003006,GO:0003674,GO:0003676,GO:0003677,GO:0003678,GO:0003682,GO:0003690,GO:0003824,GO:0004003,GO:0004386,GO:0005488,GO:0005515,GO:0005575,GO:0005622,GO:0005623,GO:0005634,GO:0005654,GO:0005694,GO:0005700,GO:0005703,GO:0005705,GO:0005730,GO:0005737,GO:…
OFAS011740-PA	GO:0000075,GO:0000077,GO:0000151,GO:0000152,GO:0000209,GO:0001654,GO:0001745,GO:0002009,GO:0002088,GO:0002165,GO:0003674,GO:0003824,GO:0004842,GO:0005575,GO:0005622,GO:0005623,GO:0005634,GO:0005635,GO:0005654,GO:0005680,GO:0005737,GO:0005813,GO:0005814,GO:0005815,GO:0005819,GO:0005829,GO:0005856,GO:0006464,GO:0006508,GO:0006511,GO:0006807,GO:0006928,GO:0006950,GO:0006974,GO:0007049,GO:0007088,GO:…
OFAS019538-PA	GO:0000003,GO:0003674,GO:0003824,GO:0004177,GO:0005575,GO:0005622,GO:0005623,GO:0005737,GO:0005829,GO:0005886,GO:0006464,GO:0006508,GO:0006807,GO:0007276,GO:0008150,GO:0008152,GO:0008233,GO:0008235,GO:0008237,GO:0008238,GO:0008277,GO:0009966,GO:0009987,GO:0010467,GO:0010646,GO:0016020,GO:0016485,GO:0016787,GO:0018193,GO:0018206,GO:0019538,GO:0019953,GO:0022400,GO:0022414,GO:0023051,GO:0031365,GO:…
OFAS011667-PA	GO:0003674,GO:0005215,GO:0005351,GO:0005355,GO:0005402,GO:0006810,GO:0006811,GO:0006812,GO:0008150,GO:0008324,GO:0008643,GO:0008645,GO:0015075,GO:0015077,GO:0015078,GO:0015144,GO:0015145,GO:0015149,GO:0015291,GO:0015293,GO:0015294,GO:0015295,GO:0015318,GO:0015672,GO:0015749,GO:0022804,GO:0022857,GO:0022890,GO:0034219,GO:0034220,GO:0046323,GO:0051119,GO:0051179,GO:0051234,GO:0055085,GO:0071702,GO:…
OFAS011672-PA	GO:0003674,GO:0005215,GO:0005351,GO:0005355,GO:0005402,GO:0006810,GO:0006811,GO:0006812,GO:0008150,GO:0008324,GO:0008643,GO:0008645,GO:0015075,GO:0015077,GO:0015078,GO:0015144,GO:0015145,GO:0015149,GO:0015291,GO:0015293,GO:0015294,GO:0015295,GO:0015318,GO:0015672,GO:0015749,GO:0022804,GO:0022857,GO:0022890,GO:0034219,GO:0034220,GO:0046323,GO:0051119,GO:0051179,GO:0051234,GO:0055085,GO:0071702,GO:…
OFAS019396-PA	GO:0005575,GO:0005576
OFAS011042-PA	GO:0001654,GO:0001745,GO:0002790,GO:0003674,GO:0005096,GO:0005215,GO:0005488,GO:0005515,GO:0005575,GO:0005622,GO:0005623,GO:0005737,GO:0005794,GO:0005829,GO:0005886,GO:0006810,GO:0006886,GO:0006888,GO:0006890,GO:0007275,GO:0007423,GO:0008047,GO:0008104,GO:0008150,GO:0008565,GO:0009306,GO:0009653,GO:0009887,GO:0009987,GO:0012505,GO:0015031,GO:0015833,GO:0016020,GO:0016192,GO:0030234,GO:0030695,GO:…
OFAS011043-PA	GO:0001654,GO:0001745,GO:0002790,GO:0003674,GO:0005096,GO:0005215,GO:0005488,GO:0005515,GO:0005575,GO:0005622,GO:0005623,GO:0005737,GO:0005794,GO:0005829,GO:0005886,GO:0006810,GO:0006886,GO:0006888,GO:0006890,GO:0007275,GO:0007423,GO:0008047,GO:0008104,GO:0008150,GO:0008565,GO:0009306,GO:0009653,GO:0009887,GO:0009987,GO:0012505,GO:0015031,GO:0015833,GO:0016020,GO:0016192,GO:0030234,GO:0030695,GO:…
OFAS011044-PA	GO:0002119,GO:0002164,GO:0003007,GO:0003008,GO:0003009,GO:0003012,GO:0003013,GO:0003015,GO:0003205,GO:0003206,GO:0003208,GO:0003209,GO:0003228,GO:0003229,GO:0003230,GO:0003231,GO:0003674,GO:0003779,GO:0005198,GO:0005200,GO:0005488,GO:0005509,GO:0005515,GO:0005523,GO:0005575,GO:0005622,GO:0005623,GO:0005737,GO:0005829,GO:0005856,GO:0005861,GO:0005865,GO:0006873,GO:0006874,GO:0006875,GO:0006928,GO:…
OFAS011045-PA	GO:0002119,GO:0002164,GO:0003007,GO:0003008,GO:0003009,GO:0003012,GO:0003013,GO:0003015,GO:0003205,GO:0003206,GO:0003208,GO:0003209,GO:0003228,GO:0003229,GO:0003230,GO:0003231,GO:0003674,GO:0003779,GO:0005198,GO:0005200,GO:0005488,GO:0005509,GO:0005515,GO:0005523,GO:0005575,GO:0005622,GO:0005623,GO:0005737,GO:0005829,GO:0005856,GO:0005861,GO:0005865,GO:0006873,GO:0006874,GO:0006875,GO:0006928,GO:…
OFAS011047-PA	GO:0000045,GO:0000407,GO:0000422,GO:0003674,GO:0005488,GO:0005515,GO:0005543,GO:0005575,GO:0005622,GO:0005623,GO:0005737,GO:0005829,GO:0006464,GO:0006497,GO:0006807,GO:0006914,GO:0006996,GO:0007005,GO:0007033,GO:0008104,GO:0008150,GO:0008152,GO:0008289,GO:0009056,GO:0009058,GO:0009059,GO:0009987,GO:0010314,GO:0016020,GO:0016043,GO:0016236,GO:0019538,GO:0019898,GO:0022411,GO:0022607,GO:0032266,GO:…
OFAS011049-PA	GO:0000003,GO:0000070,GO:0000075,GO:0000278,GO:0000280,GO:0000775,GO:0000776,GO:0000819,GO:0003674,GO:0005488,GO:0005515,GO:0005575,GO:0005622,GO:0005623,GO:0005634,GO:0005654,GO:0005694,GO:0005737,GO:0005829,GO:0006508,GO:0006511,GO:0006807,GO:0006996,GO:0007049,GO:0007059,GO:0007088,GO:0007093,GO:0007094,GO:0007275,GO:0007346,GO:0008150,GO:0008152,GO:0008608,GO:0009056,GO:0009057,GO:0009790,GO:…
OFAS011050-PA	GO:0003674,GO:0005488,GO:0005515,GO:0005575,GO:0005622,GO:0005623,GO:0005737,GO:0005739,GO:0005740,GO:0005743,GO:0005759,GO:0006810,GO:0006811,GO:0006812,GO:0006816,GO:0006839,GO:0006851,GO:0006873,GO:0006874,GO:0006875,GO:0006996,GO:0007005,GO:0007006,GO:0007007,GO:0008104,GO:0008150,GO:0009987,GO:0016020,GO:0016043,GO:0019725,GO:0019866,GO:0030001,GO:0030003,GO:0031090,GO:0031966,GO:0031967,GO:…
OFAS011051-PA	GO:0000003,GO:0001666,GO:0001701,GO:0001890,GO:0003006,GO:0003008,GO:0003674,GO:0003824,GO:0004103,GO:0004305,GO:0005575,GO:0005622,GO:0005623,GO:0005634,GO:0005654,GO:0005737,GO:0005829,GO:0005886,GO:0006629,GO:0006644,GO:0006646,GO:0006650,GO:0006656,GO:0006657,GO:0006793,GO:0006796,GO:0006807,GO:0006950,GO:0007275,GO:0007399,GO:0007405,GO:0007417,GO:0007420,GO:0007610,GO:0007611,GO:0007612,GO:…
OFAS019535-PA	GO:0000082,GO:0000228,GO:0000278,GO:0000731,GO:0003674,GO:0003676,GO:0003677,GO:0003682,GO:0003824,GO:0003887,GO:0004518,GO:0004527,GO:0004529,GO:0004536,GO:0005488,GO:0005575,GO:0005622,GO:0005623,GO:0005634,GO:0005654,GO:0005694,GO:0005886,GO:0006139,GO:0006259,GO:0006260,GO:0006261,GO:0006271,GO:0006272,GO:0006281,GO:0006284,GO:0006287,GO:0006289,GO:0006297,GO:0006725,GO:0006807,GO:0006950,GO:…
OFAS027153-PA	GO:0003008,GO:0003674,GO:0005215,GO:0005216,GO:0005575,GO:0006810,GO:0006811,GO:0007600,GO:0007606,GO:0008150,GO:0009593,GO:0015075,GO:0015267,GO:0015276,GO:0015318,GO:0016020,GO:0016021,GO:0022803,GO:0022834,GO:0022836,GO:0022838,GO:0022839,GO:0022857,GO:0031224,GO:0032501,GO:0034220,GO:0042221,GO:0044425,GO:0050877,GO:0050896,GO:0050906,GO:0050907,GO:0051179,GO:0051234,GO:0051606,GO:0055085
OFAS013105-PA	GO:0000768,GO:0003674,GO:0003779,GO:0005488,GO:0005515,GO:0006949,GO:0007520,GO:0008092,GO:0008150,GO:0009653,GO:0009987,GO:0010830,GO:0014902,GO:0022603,GO:0030154,GO:0032502,GO:0042692,GO:0045595,GO:0048646,GO:0048856,GO:0048869,GO:0050789,GO:0050793,GO:0050794,GO:0051128,GO:0051146,GO:0051147,GO:0051153,GO:0060142,GO:0061061,GO:0065007,GO:1901739
OFAS013108-PA	GO:0002084,GO:0003008,GO:0003674,GO:0003824,GO:0005575,GO:0005622,GO:0005623,GO:0005737,GO:0005768,GO:0005886,GO:0006464,GO:0006497,GO:0006807,GO:0006950,GO:0007610,GO:0007611,GO:0007612,GO:0008104,GO:0008150,GO:0008152,GO:0008306,GO:0008474,GO:0009056,GO:0009057,GO:0009058,GO:0009059,GO:0009605,GO:0009987,GO:0009991,GO:0010008,GO:0012505,GO:0014069,GO:0016020,GO:0016787,GO:0016788,GO:0016790,GO:…
OFAS013114-PA	GO:0003008,GO:0003012,GO:0003674,GO:0003779,GO:0003824,GO:0004672,GO:0004674,GO:0005198,GO:0005488,GO:0005515,GO:0005575,GO:0005622,GO:0005623,GO:0005737,GO:0005856,GO:0005859,GO:0006464,GO:0006468,GO:0006793,GO:0006796,GO:0006807,GO:0006936,GO:0006937,GO:0006941,GO:0006942,GO:0006996,GO:0007010,GO:0007015,GO:0007498,GO:0007610,GO:0007626,GO:0008092,GO:0008150,GO:0008152,GO:0008307,GO:0008344,GO:…
OFAS025150-PA	GO:0000375,GO:0000377,GO:0000398,GO:0001932,GO:0001934,GO:0002119,GO:0002164,GO:0002682,GO:0003674,GO:0003676,GO:0003712,GO:0003713,GO:0003723,GO:0003727,GO:0003729,GO:0005488,GO:0005515,GO:0005575,GO:0005622,GO:0005623,GO:0005634,GO:0005654,GO:0005685,GO:0005737,GO:0005829,GO:0006139,GO:0006355,GO:0006357,GO:0006396,GO:0006397,GO:0006725,GO:0006807,GO:0006950,GO:0006979,GO:0007044,GO:0007154,GO:…
OFAS025150-PB	GO:0000375,GO:0000377,GO:0000398,GO:0001932,GO:0001934,GO:0002119,GO:0002164,GO:0002682,GO:0003674,GO:0003676,GO:0003712,GO:0003713,GO:0003723,GO:0003727,GO:0003729,GO:0005488,GO:0005515,GO:0005575,GO:0005622,GO:0005623,GO:0005634,GO:0005654,GO:0005685,GO:0005737,GO:0005829,GO:0006139,GO:0006355,GO:0006357,GO:0006396,GO:0006397,GO:0006725,GO:0006807,GO:0006950,GO:0006979,GO:0007044,GO:0007154,GO:…
OFAS019570-PA	GO:0000003,GO:0000280,GO:0003674,GO:0003824,GO:0004721,GO:0004722,GO:0004723,GO:0005488,GO:0005515,GO:0005516,GO:0005575,GO:0005622,GO:0005623,GO:0005955,GO:0006464,GO:0006470,GO:0006793,GO:0006796,GO:0006807,GO:0006996,GO:0007049,GO:0007143,GO:0007275,GO:0007276,GO:0007292,GO:0007444,GO:0008150,GO:0008152,GO:0008287,GO:0009888,GO:0009987,GO:0016043,GO:0016311,GO:0016787,GO:0016788,GO:0016791,GO:…
OFAS025241-PA	GO:0000323,GO:0000902,GO:0000904,GO:0001523,GO:0003674,GO:0005102,GO:0005178,GO:0005488,GO:0005515,GO:0005575,GO:0005576,GO:0005604,GO:0005622,GO:0005623,GO:0005737,GO:0005764,GO:0005773,GO:0005775,GO:0005794,GO:0005796,GO:0005886,GO:0006022,GO:0006023,GO:0006024,GO:0006026,GO:0006027,GO:0006629,GO:0006720,GO:0006721,GO:0006807,GO:0006810,GO:0006897,GO:0006898,GO:0006928,GO:0006935,GO:0006950,GO:…
OFAS002260-PA	GO:0003008,GO:0003674,GO:0005488,GO:0005515,GO:0007275,GO:0007423,GO:0007444,GO:0007600,GO:0008092,GO:0008150,GO:0009888,GO:0017022,GO:0019233,GO:0022416,GO:0032501,GO:0032502,GO:0035220,GO:0035295,GO:0048513,GO:0048731,GO:0048856,GO:0050877,GO:0060429
OFAS002261-PA	GO:0003008,GO:0003674,GO:0005488,GO:0005515,GO:0007275,GO:0007423,GO:0007444,GO:0007600,GO:0008092,GO:0008150,GO:0009888,GO:0017022,GO:0019233,GO:0022416,GO:0032501,GO:0032502,GO:0035220,GO:0035295,GO:0048513,GO:0048731,GO:0048856,GO:0050877,GO:0060429
OFAS002265-PA	GO:0000139,GO:0001501,GO:0002062,GO:0002063,GO:0002790,GO:0003674,GO:0003824,GO:0003976,GO:0005575,GO:0005622,GO:0005623,GO:0005737,GO:0005794,GO:0005975,GO:0006491,GO:0006605,GO:0006622,GO:0006623,GO:0006793,GO:0006796,GO:0006807,GO:0006810,GO:0006886,GO:0006996,GO:0007033,GO:0007034,GO:0007040,GO:0007041,GO:0007275,GO:0008104,GO:0008150,GO:0008152,GO:0009100,GO:0009306,GO:0009653,GO:0009790,GO:…
OFAS002266-PA	GO:0000139,GO:0001501,GO:0002062,GO:0002063,GO:0002790,GO:0003674,GO:0003824,GO:0003976,GO:0005575,GO:0005622,GO:0005623,GO:0005737,GO:0005794,GO:0005975,GO:0006491,GO:0006605,GO:0006622,GO:0006623,GO:0006793,GO:0006796,GO:0006807,GO:0006810,GO:0006886,GO:0006996,GO:0007033,GO:0007034,GO:0007040,GO:0007041,GO:0007275,GO:0008104,GO:0008150,GO:0008152,GO:0009100,GO:0009306,GO:0009653,GO:0009790,GO:…
OFAS002267-PA	GO:0000003,GO:0000902,GO:0000904,GO:0001558,GO:0001655,GO:0001667,GO:0001701,GO:0001708,GO:0001709,GO:0001775,GO:0002064,GO:0002065,GO:0002066,GO:0002119,GO:0002164,GO:0002252,GO:0002263,GO:0002274,GO:0002275,GO:0002283,GO:0002366,GO:0002376,GO:0002443,GO:0002444,GO:0002446,GO:0002520,GO:0002682,GO:0002684,GO:0002685,GO:0002687,GO:0002688,GO:0002690,GO:0002761,GO:0003006,GO:0003007,GO:0003674,GO:…
OFAS002269-PA	GO:0000166,GO:0001882,GO:0001883,GO:0003674,GO:0003824,GO:0003924,GO:0005488,GO:0005525,GO:0005575,GO:0005622,GO:0005623,GO:0005737,GO:0005739,GO:0005740,GO:0005743,GO:0006412,GO:0006518,GO:0006807,GO:0008150,GO:0008152,GO:0009058,GO:0009059,GO:0009987,GO:0010467,GO:0010941,GO:0016020,GO:0016462,GO:0016787,GO:0016817,GO:0016818,GO:0017076,GO:0017111,GO:0019001,GO:0019222,GO:0019538,GO:0019866,GO:…
OFAS002270-PA	GO:0000228,GO:0000722,GO:0000723,GO:0000781,GO:0000793,GO:0000794,GO:0000803,GO:0001674,GO:0003674,GO:0003676,GO:0003677,GO:0003684,GO:0005488,GO:0005515,GO:0005575,GO:0005622,GO:0005623,GO:0005634,GO:0005654,GO:0005694,GO:0006139,GO:0006259,GO:0006281,GO:0006310,GO:0006312,GO:0006725,GO:0006807,GO:0006950,GO:0006974,GO:0006996,GO:0007568,GO:0007569,GO:0008150,GO:0008152,GO:0009410,GO:0009987,GO:…
OFAS002273-PA	GO:0000228,GO:0000722,GO:0000723,GO:0000781,GO:0000793,GO:0000794,GO:0000803,GO:0001674,GO:0003674,GO:0003676,GO:0003677,GO:0003684,GO:0005488,GO:0005515,GO:0005575,GO:0005622,GO:0005623,GO:0005634,GO:0005654,GO:0005694,GO:0006139,GO:0006259,GO:0006281,GO:0006310,GO:0006312,GO:0006725,GO:0006807,GO:0006950,GO:0006974,GO:0006996,GO:0007568,GO:0007569,GO:0008150,GO:0008152,GO:0009410,GO:0009987,GO:…
OFAS002274-PA	GO:0000049,GO:0002949,GO:0003674,GO:0003676,GO:0003723,GO:0003824,GO:0005488,GO:0005575,GO:0005622,GO:0005623,GO:0005737,GO:0006139,GO:0006396,GO:0006399,GO:0006400,GO:0006450,GO:0006725,GO:0006807,GO:0008033,GO:0008150,GO:0008152,GO:0009451,GO:0009987,GO:0010467,GO:0016020,GO:0016070,GO:0016740,GO:0016772,GO:0016779,GO:0032879,GO:0034470,GO:0034641,GO:0034660,GO:0043170,GO:0043412,GO:0044237,GO:…
OFAS002275-PA	GO:0005575,GO:0005622,GO:0005623,GO:0005737,GO:0005794,GO:0005886,GO:0006996,GO:0007033,GO:0007040,GO:0008150,GO:0009987,GO:0012505,GO:0016020,GO:0016043,GO:0030154,GO:0032502,GO:0043226,GO:0043227,GO:0043229,GO:0043231,GO:0044424,GO:0044444,GO:0044464,GO:0045445,GO:0048856,GO:0048869,GO:0061061,GO:0071840,GO:0071944,GO:0080171
OFAS002276-PA	GO:0005575,GO:0005622,GO:0005623,GO:0005737,GO:0005783,GO:0005789,GO:0005886,GO:0006464,GO:0006497,GO:0006505,GO:0006506,GO:0006629,GO:0006643,GO:0006644,GO:0006650,GO:0006661,GO:0006664,GO:0006793,GO:0006796,GO:0006807,GO:0008150,GO:0008152,GO:0008610,GO:0008654,GO:0009058,GO:0009059,GO:0009247,GO:0009966,GO:0009987,GO:0010646,GO:0012505,GO:0016020,GO:0016021,GO:0016255,GO:0019538,GO:0019637,GO:…
OFAS002277-PA	GO:0003674,GO:0005484,GO:0005488,GO:0005515,GO:0005575,GO:0005622,GO:0005623,GO:0005634,GO:0005635,GO:0005737,GO:0005739,GO:0005783,GO:0005789,GO:0006810,GO:0006890,GO:0006915,GO:0006996,GO:0007029,GO:0008150,GO:0008219,GO:0009987,GO:0010256,GO:0010941,GO:0012501,GO:0012505,GO:0016020,GO:0016021,GO:0016043,GO:0016192,GO:0016320,GO:0030176,GO:0031201,GO:0031224,GO:0031227,GO:0031967,GO:0031975,GO:…
OFAS027091-PA	GO:0003008,GO:0003674,GO:0004888,GO:0004984,GO:0005215,GO:0005216,GO:0005230,GO:0005575,GO:0005623,GO:0006810,GO:0006811,GO:0007154,GO:0007165,GO:0007600,GO:0007606,GO:0007608,GO:0008150,GO:0009593,GO:0009636,GO:0009719,GO:0009966,GO:0009967,GO:0009987,GO:0010033,GO:0010035,GO:0010243,GO:0010646,GO:0010647,GO:0014075,GO:0015075,GO:0015267,GO:0015276,GO:0015318,GO:0016020,GO:0016021,GO:0019226,GO:…
OFAS012595-PA	GO:0003674,GO:0003824,GO:0004672,GO:0004713,GO:0005575,GO:0005622,GO:0005623,GO:0005737,GO:0005793,GO:0005794,GO:0005798,GO:0005801,GO:0005815,GO:0005829,GO:0005856,GO:0006464,GO:0006468,GO:0006793,GO:0006796,GO:0006807,GO:0006810,GO:0006890,GO:0008150,GO:0008152,GO:0009987,GO:0012505,GO:0012506,GO:0015630,GO:0016020,GO:0016192,GO:0016301,GO:0016310,GO:0016740,GO:0016772,GO:0016773,GO:0018108,GO:…
OFAS012597-PA	GO:0003674,GO:0003824,GO:0004672,GO:0004713,GO:0005575,GO:0005622,GO:0005623,GO:0005737,GO:0005793,GO:0005794,GO:0005798,GO:0005801,GO:0005815,GO:0005829,GO:0005856,GO:0006464,GO:0006468,GO:0006793,GO:0006796,GO:0006807,GO:0006810,GO:0006890,GO:0008150,GO:0008152,GO:0009987,GO:0012505,GO:0012506,GO:0015630,GO:0016020,GO:0016192,GO:0016301,GO:0016310,GO:0016740,GO:0016772,GO:0016773,GO:0018108,GO:…
OFAS010266-PA	GO:0000003,GO:0000041,GO:0001101,GO:0002237,GO:0003008,GO:0003014,GO:0003674,GO:0003824,GO:0005215,GO:0005310,GO:0005342,GO:0005488,GO:0005515,GO:0005575,GO:0005623,GO:0005886,GO:0005887,GO:0005903,GO:0005911,GO:0006082,GO:0006790,GO:0006807,GO:0006810,GO:0006811,GO:0006812,GO:0006820,GO:0006835,GO:0006855,GO:0006869,GO:0006873,GO:0006950,GO:0006979,GO:0007565,GO:0008150,GO:0008152,GO:0008509,GO:…
OFAS010268-PA	GO:0000003,GO:0001667,GO:0001700,GO:0001708,GO:0001726,GO:0001786,GO:0001894,GO:0002009,GO:0002064,GO:0002065,GO:0002066,GO:0002119,GO:0002164,GO:0002165,GO:0002576,GO:0003006,GO:0003008,GO:0003012,GO:0003674,GO:0003779,GO:0005102,GO:0005178,GO:0005198,GO:0005200,GO:0005488,GO:0005515,GO:0005543,GO:0005575,GO:0005576,GO:0005604,GO:0005605,GO:0005622,GO:0005623,GO:0005737,GO:0005829,GO:0005856,GO:…
OFAS010270-PA	GO:0000491,GO:0000492,GO:0000976,GO:0001013,GO:0001046,GO:0001047,GO:0001067,GO:0001163,GO:0001164,GO:0001188,GO:0001932,GO:0001934,GO:0003674,GO:0003676,GO:0003677,GO:0003690,GO:0005488,GO:0005515,GO:0005575,GO:0005622,GO:0005623,GO:0005634,GO:0005730,GO:0005737,GO:0006139,GO:0006325,GO:0006338,GO:0006351,GO:0006352,GO:0006355,GO:0006356,GO:0006360,GO:0006361,GO:0006364,GO:0006396,GO:0006403,GO:…
OFAS010271-PA	GO:0000003,GO:0000075,GO:0000212,GO:0000226,GO:0000228,GO:0000278,GO:0000280,GO:0000775,GO:0000776,GO:0000777,GO:0000778,GO:0000779,GO:0000780,GO:0000793,GO:0000794,GO:0000819,GO:0000940,GO:0000942,GO:0003006,GO:0003674,GO:0003824,GO:0004672,GO:0005488,GO:0005515,GO:0005575,GO:0005622,GO:0005623,GO:0005634,GO:0005654,GO:0005694,GO:0005737,GO:0005813,GO:0005815,GO:0005829,GO:0005856,GO:0006355,GO:…
OFAS010273-PA	GO:0003674,GO:0003824,GO:0003924,GO:0005488,GO:0006139,GO:0006163,GO:0006725,GO:0006753,GO:0006793,GO:0006796,GO:0006807,GO:0006996,GO:0008150,GO:0008152,GO:0009116,GO:0009117,GO:0009119,GO:0009141,GO:0009144,GO:0009150,GO:0009199,GO:0009205,GO:0009259,GO:0009987,GO:0016043,GO:0016462,GO:0016787,GO:0016817,GO:0016818,GO:0017111,GO:0019637,GO:0019693,GO:0022607,GO:0022613,GO:0022618,GO:0034622,GO:…
OFAS025097-PA	GO:0000003,GO:0000166,GO:0001101,GO:0001504,GO:0001505,GO:0001508,GO:0001540,GO:0001664,GO:0001700,GO:0001894,GO:0002026,GO:0002028,GO:0002036,GO:0002087,GO:0003008,GO:0003012,GO:0003013,GO:0003015,GO:0003018,GO:0003674,GO:0003824,GO:0005102,GO:0005215,GO:0005391,GO:0005488,GO:0005496,GO:0005515,GO:0005524,GO:0005575,GO:0005622,GO:0005623,GO:0005634,GO:0005737,GO:0005768,GO:0005783,GO:0005794,GO:…
OFAS013227-PA	GO:0003674,GO:0003824,GO:0004553,GO:0005975,GO:0008150,GO:0008152,GO:0015929,GO:0016787,GO:0016798,GO:0044238,GO:0071704
OFAS013230-PA	GO:0000375,GO:0000377,GO:0000398,GO:0001568,GO:0001570,GO:0001936,GO:0001938,GO:0001944,GO:0005575,GO:0005576,GO:0005622,GO:0005623,GO:0005634,GO:0005681,GO:0005737,GO:0006139,GO:0006396,GO:0006397,GO:0006725,GO:0006807,GO:0007155,GO:0007275,GO:0008150,GO:0008152,GO:0008284,GO:0008380,GO:0009653,GO:0009987,GO:0010467,GO:0016070,GO:0016071,GO:0022603,GO:0022610,GO:0030154,GO:0032501,GO:0032502,GO:…
OFAS013232-PA	GO:0006464,GO:0006470,GO:0006793,GO:0006796,GO:0006807,GO:0008150,GO:0008152,GO:0009987,GO:0016311,GO:0019538,GO:0036211,GO:0043170,GO:0043412,GO:0044237,GO:0044238,GO:0044260,GO:0044267,GO:0071704,GO:1901564
OFAS012105-PA	GO:0000323,GO:0003674,GO:0003824,GO:0005215,GO:0005388,GO:0005575,GO:0005622,GO:0005623,GO:0005737,GO:0005764,GO:0005773,GO:0005774,GO:0005886,GO:0005887,GO:0006457,GO:0006810,GO:0006811,GO:0006812,GO:0006816,GO:0006873,GO:0006874,GO:0006875,GO:0008150,GO:0008324,GO:0009987,GO:0015075,GO:0015085,GO:0015318,GO:0015399,GO:0015405,GO:0015662,GO:0016020,GO:0016021,GO:0016462,GO:0016787,GO:0016817,GO:…
OFAS012106-PA	GO:0000323,GO:0003674,GO:0003824,GO:0005215,GO:0005388,GO:0005575,GO:0005622,GO:0005623,GO:0005737,GO:0005764,GO:0005773,GO:0005774,GO:0005886,GO:0005887,GO:0006457,GO:0006810,GO:0006811,GO:0006812,GO:0006816,GO:0006873,GO:0006874,GO:0006875,GO:0008150,GO:0008324,GO:0009987,GO:0015075,GO:0015085,GO:0015318,GO:0015399,GO:0015405,GO:0015662,GO:0016020,GO:0016021,GO:0016462,GO:0016787,GO:0016817,GO:…
OFAS012107-PA	GO:0001676,GO:0003674,GO:0003824,GO:0005575,GO:0005622,GO:0005623,GO:0005811,GO:0006082,GO:0006629,GO:0006631,GO:0006690,GO:0008150,GO:0008152,GO:0009987,GO:0016787,GO:0016810,GO:0016811,GO:0017064,GO:0019369,GO:0019752,GO:0032787,GO:0033559,GO:0043226,GO:0043228,GO:0043229,GO:0043232,GO:0043436,GO:0044237,GO:0044238,GO:0044255,GO:0044281,GO:0044424,GO:0044464,GO:0071704,GO:1901568
OFAS011555-PA	GO:0003674,GO:0003824,GO:0005215,GO:0005319,GO:0005575,GO:0005623,GO:0005886,GO:0006810,GO:0006869,GO:0008150,GO:0010876,GO:0015248,GO:0015318,GO:0015399,GO:0015405,GO:0015850,GO:0015918,GO:0016020,GO:0016021,GO:0016462,GO:0016787,GO:0016817,GO:0016818,GO:0016887,GO:0017111,GO:0017127,GO:0022804,GO:0022857,GO:0030301,GO:0031224,GO:0033036,GO:0034040,GO:0034041,GO:0042623,GO:0042626,GO:0043492,GO:…
OFAS011556-PA	GO:0003674,GO:0003824,GO:0005215,GO:0005319,GO:0005575,GO:0005623,GO:0005886,GO:0006810,GO:0006869,GO:0008150,GO:0010876,GO:0015248,GO:0015318,GO:0015399,GO:0015405,GO:0015850,GO:0015918,GO:0016020,GO:0016021,GO:0016462,GO:0016787,GO:0016817,GO:0016818,GO:0016887,GO:0017111,GO:0017127,GO:0022804,GO:0022857,GO:0030301,GO:0031224,GO:0033036,GO:0034040,GO:0034041,GO:0042623,GO:0042626,GO:0043492,GO:…
OFAS011557-PA	GO:0003674,GO:0003824,GO:0005215,GO:0005319,GO:0005575,GO:0005623,GO:0005886,GO:0006810,GO:0006869,GO:0008150,GO:0010876,GO:0015248,GO:0015318,GO:0015399,GO:0015405,GO:0015850,GO:0015918,GO:0016020,GO:0016021,GO:0016462,GO:0016787,GO:0016817,GO:0016818,GO:0016887,GO:0017111,GO:0017127,GO:0022804,GO:0022857,GO:0030301,GO:0031224,GO:0033036,GO:0034040,GO:0034041,GO:0042623,GO:0042626,GO:0043492,GO:…
OFAS011558-PA	GO:0003674,GO:0003824,GO:0005215,GO:0005319,GO:0005575,GO:0005623,GO:0005886,GO:0006810,GO:0006869,GO:0008150,GO:0010876,GO:0015248,GO:0015318,GO:0015399,GO:0015405,GO:0015850,GO:0015918,GO:0016020,GO:0016021,GO:0016462,GO:0016787,GO:0016817,GO:0016818,GO:0016887,GO:0017111,GO:0017127,GO:0022804,GO:0022857,GO:0030301,GO:0031224,GO:0033036,GO:0034040,GO:0034041,GO:0042623,GO:0042626,GO:0043492,GO:…
OFAS011560-PA	GO:0000075,GO:0000151,GO:0000209,GO:0000278,GO:0000902,GO:0000904,GO:0001654,GO:0001745,GO:0001751,GO:0001752,GO:0001754,GO:0002065,GO:0002067,GO:0003674,GO:0003712,GO:0003714,GO:0003824,GO:0004842,GO:0005488,GO:0005515,GO:0005575,GO:0005622,GO:0005623,GO:0005634,GO:0005654,GO:0005737,GO:0005768,GO:0005769,GO:0005829,GO:0006464,GO:0006508,GO:0006511,GO:0006807,GO:0006928,GO:0006935,GO:0007049,GO:…
OFAS012421-PA	GO:0003674,GO:0005102,GO:0005215,GO:0005319,GO:0005488,GO:0005501,GO:0005504,GO:0005515,GO:0005575,GO:0005576,GO:0005615,GO:0005622,GO:0005623,GO:0005737,GO:0006810,GO:0006869,GO:0008017,GO:0008092,GO:0008150,GO:0008289,GO:0008589,GO:0009966,GO:0009967,GO:0010646,GO:0010647,GO:0010876,GO:0015631,GO:0019840,GO:0019841,GO:0019842,GO:0020037,GO:0023051,GO:0023056,GO:0030111,GO:0030139,GO:0030177,GO:…
OFAS012422-PA	GO:0003674,GO:0005102,GO:0005488,GO:0005515,GO:0005575,GO:0005622,GO:0005623,GO:0005737,GO:0005783,GO:0006621,GO:0008104,GO:0008150,GO:0009889,GO:0009987,GO:0010556,GO:0010869,GO:0010941,GO:0012505,GO:0019222,GO:0031323,GO:0032507,GO:0033036,GO:0033365,GO:0034613,GO:0035437,GO:0042981,GO:0043067,GO:0043226,GO:0043227,GO:0043229,GO:0043231,GO:0044424,GO:0044444,GO:0044464,GO:0045185,GO:0048471,GO:…
OFAS012425-PA	GO:0000276,GO:0003674,GO:0003824,GO:0005215,GO:0005575,GO:0005622,GO:0005623,GO:0005737,GO:0005739,GO:0005740,GO:0005743,GO:0005753,GO:0006139,GO:0006163,GO:0006164,GO:0006725,GO:0006753,GO:0006754,GO:0006793,GO:0006796,GO:0006807,GO:0006810,GO:0006811,GO:0006812,GO:0008150,GO:0008152,GO:0008324,GO:0009058,GO:0009117,GO:0009123,GO:0009124,GO:0009126,GO:0009127,GO:0009141,GO:0009142,GO:0009144,GO:…
OFAS019123-PA	GO:0003674,GO:0003824,GO:0003839,GO:0005102,GO:0005112,GO:0005488,GO:0005515,GO:0005575,GO:0005622,GO:0005623,GO:0005737,GO:0005794,GO:0005802,GO:0005829,GO:0006518,GO:0006575,GO:0006749,GO:0006750,GO:0006751,GO:0006790,GO:0006807,GO:0006915,GO:0006950,GO:0007154,GO:0007165,GO:0007275,GO:0007399,GO:0008150,GO:0008152,GO:0008219,GO:0008593,GO:0009056,GO:0009058,GO:0009892,GO:0009966,GO:0009968,GO:…
OFAS013161-PA	GO:0001725,GO:0003674,GO:0003779,GO:0003785,GO:0005488,GO:0005515,GO:0005575,GO:0005622,GO:0005623,GO:0005737,GO:0005829,GO:0005856,GO:0005886,GO:0005912,GO:0005924,GO:0005925,GO:0006996,GO:0007010,GO:0007015,GO:0008064,GO:0008092,GO:0008150,GO:0009987,GO:0010639,GO:0015629,GO:0016020,GO:0016043,GO:0022607,GO:0030029,GO:0030030,GO:0030036,GO:0030054,GO:0030055,GO:0030832,GO:0030834,GO:0030835,GO:…
OFAS010628-PA	GO:0003674,GO:0003824,GO:0003952,GO:0004359,GO:0005575,GO:0005622,GO:0005623,GO:0005737,GO:0005829,GO:0006139,GO:0006725,GO:0006732,GO:0006733,GO:0006753,GO:0006793,GO:0006796,GO:0006807,GO:0007275,GO:0007568,GO:0008150,GO:0008152,GO:0008340,GO:0008795,GO:0009058,GO:0009108,GO:0009117,GO:0009165,GO:0009435,GO:0009987,GO:0010259,GO:0016787,GO:0016810,GO:0016811,GO:0016874,GO:0016879,GO:0016880,GO:…
OFAS010629-PA	GO:0000082,GO:0000083,GO:0000166,GO:0000228,GO:0000278,GO:0000428,GO:0000723,GO:0000726,GO:0000731,GO:0003674,GO:0003676,GO:0003677,GO:0003682,GO:0003690,GO:0003824,GO:0003887,GO:0005488,GO:0005515,GO:0005575,GO:0005622,GO:0005623,GO:0005634,GO:0005635,GO:0005654,GO:0005657,GO:0005658,GO:0005694,GO:0005730,GO:0005737,GO:0005829,GO:0006139,GO:0006259,GO:0006260,GO:0006261,GO:0006269,GO:0006270,GO:…
OFAS012887-PA	GO:0000082,GO:0000083,GO:0000122,GO:0000278,GO:0000976,GO:0000977,GO:0000978,GO:0000981,GO:0000982,GO:0000987,GO:0001012,GO:0001046,GO:0001047,GO:0001067,GO:0001077,GO:0001228,GO:0001503,GO:0001700,GO:0002009,GO:0002165,GO:0002682,GO:0002684,GO:0002761,GO:0002763,GO:0003002,GO:0003674,GO:0003676,GO:0003677,GO:0003690,GO:0003700,GO:0005488,GO:0005575,GO:0005622,GO:0005623,GO:0005634,GO:0005654,GO:…
OFAS012888-PA	GO:0000003,GO:0000280,GO:0000323,GO:0000902,GO:0000910,GO:0001667,GO:0001775,GO:0002009,GO:0002102,GO:0002252,GO:0002253,GO:0002262,GO:0002263,GO:0002274,GO:0002275,GO:0002283,GO:0002366,GO:0002376,GO:0002429,GO:0002431,GO:0002433,GO:0002443,GO:0002444,GO:0002446,GO:0002520,GO:0002682,GO:0002684,GO:0002757,GO:0002764,GO:0002768,GO:0003008,GO:0003674,GO:0005198,GO:0005200,GO:0005488,GO:0005515,GO:…
OFAS012889-PA	GO:0001666,GO:0002252,GO:0002376,GO:0002831,GO:0002832,GO:0005575,GO:0005622,GO:0005623,GO:0005737,GO:0005768,GO:0005769,GO:0005794,GO:0005886,GO:0006810,GO:0006873,GO:0006885,GO:0006897,GO:0006909,GO:0006950,GO:0006952,GO:0007155,GO:0008104,GO:0008150,GO:0009605,GO:0009607,GO:0009617,GO:0009628,GO:0009966,GO:0009968,GO:0009987,GO:0010646,GO:0010648,GO:0012505,GO:0016020,GO:0016021,GO:0016043,GO:…
OFAS002363-PA	GO:0000323,GO:0001525,GO:0001568,GO:0001775,GO:0001817,GO:0001819,GO:0001944,GO:0002252,GO:0002263,GO:0002274,GO:0002275,GO:0002283,GO:0002366,GO:0002376,GO:0002443,GO:0002444,GO:0002446,GO:0003674,GO:0003824,GO:0004553,GO:0004566,GO:0005488,GO:0005515,GO:0005575,GO:0005576,GO:0005622,GO:0005623,GO:0005634,GO:0005654,GO:0005737,GO:0005764,GO:0005765,GO:0005773,GO:0005774,GO:0005775,GO:0005886,GO:…
OFAS002365-PA	GO:0000003,GO:0000245,GO:0000375,GO:0000377,GO:0000380,GO:0000381,GO:0000398,GO:0000900,GO:0003006,GO:0003674,GO:0003676,GO:0003723,GO:0003727,GO:0003729,GO:0005488,GO:0005515,GO:0005575,GO:0005622,GO:0005623,GO:0005634,GO:0005654,GO:0005737,GO:0006139,GO:0006351,GO:0006376,GO:0006396,GO:0006397,GO:0006417,GO:0006725,GO:0006807,GO:0006928,GO:0006996,GO:0006997,GO:0007154,GO:0007267,GO:0007268,GO:…
OFAS002366-PA	GO:0000003,GO:0000245,GO:0000375,GO:0000377,GO:0000380,GO:0000381,GO:0000398,GO:0000900,GO:0003006,GO:0003674,GO:0003676,GO:0003723,GO:0003727,GO:0003729,GO:0005488,GO:0005515,GO:0005575,GO:0005622,GO:0005623,GO:0005634,GO:0005654,GO:0005737,GO:0006139,GO:0006351,GO:0006376,GO:0006396,GO:0006397,GO:0006417,GO:0006725,GO:0006807,GO:0006928,GO:0006996,GO:0006997,GO:0007154,GO:0007267,GO:0007268,GO:…
OFAS009723-PA	GO:0000003,GO:0000139,GO:0000301,GO:0003006,GO:0003674,GO:0005488,GO:0005515,GO:0005575,GO:0005622,GO:0005623,GO:0005737,GO:0005794,GO:0005802,GO:0006810,GO:0006888,GO:0006890,GO:0006891,GO:0006996,GO:0007030,GO:0007275,GO:0007548,GO:0008150,GO:0008406,GO:0009653,GO:0009887,GO:0009987,GO:0010256,GO:0012505,GO:0016020,GO:0016043,GO:0016192,GO:0017119,GO:0022414,GO:0022607,GO:0030334,GO:0031090,GO:…
OFAS009725-PA	GO:0003674,GO:0005049,GO:0005488,GO:0005515,GO:0005575,GO:0005622,GO:0005623,GO:0005634,GO:0005635,GO:0005643,GO:0005654,GO:0005737,GO:0005829,GO:0006611,GO:0006810,GO:0006886,GO:0006913,GO:0008104,GO:0008150,GO:0008536,GO:0012505,GO:0015031,GO:0015833,GO:0017016,GO:0019899,GO:0031267,GO:0031967,GO:0031974,GO:0031975,GO:0031981,GO:0032386,GO:0032388,GO:0032879,GO:0032880,GO:0032991,GO:0033036,GO:…
OFAS009727-PA	GO:0003674,GO:0005049,GO:0005488,GO:0005515,GO:0005575,GO:0005622,GO:0005623,GO:0005634,GO:0005635,GO:0005643,GO:0005654,GO:0005737,GO:0005829,GO:0006611,GO:0006810,GO:0006886,GO:0006913,GO:0008104,GO:0008150,GO:0008536,GO:0012505,GO:0015031,GO:0015833,GO:0017016,GO:0019899,GO:0031267,GO:0031967,GO:0031974,GO:0031975,GO:0031981,GO:0032386,GO:0032388,GO:0032879,GO:0032880,GO:0032991,GO:0033036,GO:…
OFAS009729-PA	GO:0003674,GO:0005049,GO:0005488,GO:0005515,GO:0005575,GO:0005622,GO:0005623,GO:0005634,GO:0005635,GO:0005643,GO:0005654,GO:0005737,GO:0005829,GO:0006611,GO:0006810,GO:0006886,GO:0006913,GO:0008104,GO:0008150,GO:0008536,GO:0012505,GO:0015031,GO:0015833,GO:0017016,GO:0019899,GO:0031267,GO:0031967,GO:0031974,GO:0031975,GO:0031981,GO:0032386,GO:0032388,GO:0032879,GO:0032880,GO:0032991,GO:0033036,GO:…
OFAS009730-PA	GO:0000122,GO:0000375,GO:0000377,GO:0000398,GO:0000976,GO:0000977,GO:0000978,GO:0000981,GO:0000982,GO:0000987,GO:0001012,GO:0001067,GO:0001078,GO:0001227,GO:0003674,GO:0003676,GO:0003677,GO:0003690,GO:0003700,GO:0005488,GO:0005515,GO:0005575,GO:0005622,GO:0005623,GO:0005634,GO:0006139,GO:0006355,GO:0006357,GO:0006396,GO:0006397,GO:0006725,GO:0006807,GO:0008134,GO:0008150,GO:0008152,GO:0008284,GO:…
OFAS009732-PA	GO:0000151,GO:0001558,GO:0003674,GO:0005488,GO:0005515,GO:0005575,GO:0005622,GO:0005623,GO:0005737,GO:0005886,GO:0006464,GO:0006807,GO:0007346,GO:0008150,GO:0008152,GO:0009314,GO:0009411,GO:0009416,GO:0009628,GO:0009893,GO:0009987,GO:0010212,GO:0010225,GO:0010332,GO:0010564,GO:0010604,GO:0010941,GO:0010942,GO:0010948,GO:0016020,GO:0019222,GO:0019538,GO:0019899,GO:0030308,GO:0031323,GO:0031325,GO:…
OFAS009733-PA	GO:0000151,GO:0001558,GO:0003674,GO:0005488,GO:0005515,GO:0005575,GO:0005622,GO:0005623,GO:0005737,GO:0005886,GO:0006464,GO:0006807,GO:0007346,GO:0008150,GO:0008152,GO:0009314,GO:0009411,GO:0009416,GO:0009628,GO:0009893,GO:0009987,GO:0010212,GO:0010225,GO:0010332,GO:0010564,GO:0010604,GO:0010941,GO:0010942,GO:0010948,GO:0016020,GO:0019222,GO:0019538,GO:0019899,GO:0030308,GO:0031323,GO:0031325,GO:…
OFAS009736-PA	GO:0000209,GO:0000902,GO:0000904,GO:0000981,GO:0001654,GO:0001764,GO:0002009,GO:0002164,GO:0002165,GO:0003674,GO:0003676,GO:0003677,GO:0003700,GO:0003723,GO:0003729,GO:0003824,GO:0004842,GO:0005488,GO:0005575,GO:0005622,GO:0005623,GO:0005634,GO:0005737,GO:0005829,GO:0006355,GO:0006357,GO:0006417,GO:0006464,GO:0006807,GO:0006928,GO:0007275,GO:0007399,GO:0007423,GO:0007444,GO:0007472,GO:0007476,GO:…
OFAS009737-PA	GO:0000209,GO:0000902,GO:0000904,GO:0000981,GO:0001654,GO:0001764,GO:0002009,GO:0002164,GO:0002165,GO:0003674,GO:0003676,GO:0003677,GO:0003700,GO:0003723,GO:0003729,GO:0003824,GO:0004842,GO:0005488,GO:0005575,GO:0005622,GO:0005623,GO:0005634,GO:0005737,GO:0005829,GO:0006355,GO:0006357,GO:0006417,GO:0006464,GO:0006807,GO:0006928,GO:0007275,GO:0007399,GO:0007423,GO:0007444,GO:0007472,GO:0007476,GO:…
OFAS011809-PA	GO:0003008,GO:0003674,GO:0005215,GO:0005216,GO:0005230,GO:0005231,GO:0005261,GO:0005575,GO:0005623,GO:0005886,GO:0005887,GO:0005892,GO:0006810,GO:0006811,GO:0006812,GO:0006816,GO:0006873,GO:0006874,GO:0006875,GO:0006937,GO:0007154,GO:0007165,GO:0007166,GO:0007204,GO:0007267,GO:0007268,GO:0007271,GO:0007274,GO:0007275,GO:0008150,GO:0008324,GO:0009791,GO:0009987,GO:0015075,GO:0015267,GO:0015276,GO:…
OFAS011810-PA	GO:0003008,GO:0003674,GO:0005215,GO:0005216,GO:0005230,GO:0005231,GO:0005261,GO:0005575,GO:0005623,GO:0005886,GO:0005887,GO:0005892,GO:0006810,GO:0006811,GO:0006812,GO:0006816,GO:0006873,GO:0006874,GO:0006875,GO:0006937,GO:0007154,GO:0007165,GO:0007166,GO:0007204,GO:0007267,GO:0007268,GO:0007271,GO:0007274,GO:0007275,GO:0008150,GO:0008324,GO:0009791,GO:0009987,GO:0015075,GO:0015267,GO:0015276,GO:…
OFAS011811-PA	GO:0003008,GO:0003674,GO:0005215,GO:0005216,GO:0005230,GO:0005231,GO:0005261,GO:0005575,GO:0005623,GO:0005886,GO:0005887,GO:0005892,GO:0006810,GO:0006811,GO:0006812,GO:0006816,GO:0006873,GO:0006874,GO:0006875,GO:0006937,GO:0007154,GO:0007165,GO:0007166,GO:0007204,GO:0007267,GO:0007268,GO:0007271,GO:0007274,GO:0007275,GO:0008150,GO:0008324,GO:0009636,GO:0009791,GO:0009987,GO:0015075,GO:0015267,GO:…
OFAS011812-PA	GO:0003008,GO:0003674,GO:0005215,GO:0005216,GO:0005230,GO:0005231,GO:0005261,GO:0005575,GO:0005623,GO:0005886,GO:0005887,GO:0005892,GO:0006810,GO:0006811,GO:0006812,GO:0006816,GO:0006873,GO:0006874,GO:0006875,GO:0006937,GO:0007154,GO:0007165,GO:0007166,GO:0007204,GO:0007267,GO:0007268,GO:0007271,GO:0007274,GO:0007275,GO:0008150,GO:0008324,GO:0009636,GO:0009791,GO:0009987,GO:0015075,GO:0015267,GO:…
OFAS011813-PA	GO:0000003,GO:0000118,GO:0000122,GO:0000123,GO:0000228,GO:0000414,GO:0000416,GO:0000724,GO:0000725,GO:0000785,GO:0000790,GO:0003006,GO:0003674,GO:0003682,GO:0005488,GO:0005515,GO:0005575,GO:0005622,GO:0005623,GO:0005634,GO:0005654,GO:0005694,GO:0006139,GO:0006259,GO:0006281,GO:0006302,GO:0006310,GO:0006325,GO:0006338,GO:0006342,GO:0006355,GO:0006357,GO:0006464,GO:0006473,GO:0006475,GO:0006476,GO:…
OFAS011814-PA	GO:0001932,GO:0001933,GO:0003674,GO:0003824,GO:0004721,GO:0004725,GO:0005488,GO:0005515,GO:0005575,GO:0005622,GO:0005623,GO:0005634,GO:0005737,GO:0006109,GO:0006464,GO:0006469,GO:0006470,GO:0006793,GO:0006796,GO:0006807,GO:0008138,GO:0008150,GO:0008152,GO:0008270,GO:0009892,GO:0009893,GO:0009966,GO:0009968,GO:0009987,GO:0010562,GO:0010563,GO:0010605,GO:0010646,GO:0010648,GO:0010675,GO:0010676,GO:…
OFAS011354-PA	GO:0000139,GO:0003674,GO:0003824,GO:0003924,GO:0005575,GO:0005622,GO:0005623,GO:0005737,GO:0005794,GO:0005802,GO:0005829,GO:0006810,GO:0006892,GO:0006893,GO:0007154,GO:0007165,GO:0007275,GO:0007369,GO:0008104,GO:0008150,GO:0009653,GO:0009790,GO:0009987,GO:0012505,GO:0015031,GO:0015833,GO:0016020,GO:0016192,GO:0016197,GO:0016462,GO:0016482,GO:0016787,GO:0016817,GO:0016818,GO:0017111,GO:0023052,GO:…
OFAS011358-PA	GO:0000123,GO:0000785,GO:0000981,GO:0003674,GO:0003682,GO:0003700,GO:0005488,GO:0005515,GO:0005575,GO:0005622,GO:0005623,GO:0005634,GO:0005635,GO:0005654,GO:0005694,GO:0005700,GO:0005705,GO:0005737,GO:0005829,GO:0006325,GO:0006355,GO:0006357,GO:0006464,GO:0006473,GO:0006475,GO:0006807,GO:0006996,GO:0008150,GO:0008152,GO:0009889,GO:0009891,GO:0009893,GO:0009966,GO:0009987,GO:0010468,GO:0010556,GO:…
OFAS011359-PA	GO:0005575,GO:0005911,GO:0005918,GO:0006810,GO:0007043,GO:0007275,GO:0007399,GO:0007424,GO:0008150,GO:0009987,GO:0010001,GO:0016020,GO:0016021,GO:0016043,GO:0019991,GO:0021782,GO:0022008,GO:0022607,GO:0030054,GO:0030154,GO:0031224,GO:0032501,GO:0032502,GO:0034329,GO:0034330,GO:0035002,GO:0035150,GO:0035151,GO:0035152,GO:0042044,GO:0042045,GO:0042063,GO:0043296,GO:0043297,GO:0044085,GO:0044425,GO:…
OFAS011360-PA	GO:0000902,GO:0000904,GO:0001764,GO:0002009,GO:0002165,GO:0003674,GO:0003682,GO:0005488,GO:0005575,GO:0005622,GO:0005623,GO:0005634,GO:0006355,GO:0006357,GO:0006928,GO:0006996,GO:0007010,GO:0007275,GO:0007399,GO:0007409,GO:0007444,GO:0007472,GO:0007476,GO:0007552,GO:0007560,GO:0007610,GO:0007626,GO:0007628,GO:0007632,GO:0007633,GO:0008150,GO:0008344,GO:0008586,GO:0009314,GO:0009416,GO:0009605,GO:…
OFAS011361-PA	GO:0000902,GO:0000904,GO:0001764,GO:0002009,GO:0002165,GO:0003674,GO:0003682,GO:0005488,GO:0005575,GO:0005622,GO:0005623,GO:0005634,GO:0006355,GO:0006357,GO:0006928,GO:0006996,GO:0007010,GO:0007275,GO:0007399,GO:0007409,GO:0007444,GO:0007472,GO:0007476,GO:0007552,GO:0007560,GO:0007610,GO:0007626,GO:0007628,GO:0007632,GO:0007633,GO:0008150,GO:0008344,GO:0008586,GO:0009314,GO:0009416,GO:0009605,GO:…
OFAS011314-PA	GO:0002064,GO:0002065,GO:0002066,GO:0002067,GO:0002068,GO:0002069,GO:0002070,GO:0002071,GO:0003674,GO:0003824,GO:0003841,GO:0004366,GO:0005575,GO:0005622,GO:0005623,GO:0005737,GO:0005783,GO:0005789,GO:0006082,GO:0006139,GO:0006163,GO:0006629,GO:0006631,GO:0006637,GO:0006638,GO:0006639,GO:0006641,GO:0006644,GO:0006650,GO:0006654,GO:0006656,GO:0006725,GO:0006732,GO:0006753,GO:0006790,GO:0006793,GO:…
OFAS010845-PA	GO:0001501,GO:0001503,GO:0001701,GO:0003674,GO:0004888,GO:0004930,GO:0005575,GO:0005622,GO:0005623,GO:0005813,GO:0005815,GO:0005856,GO:0005929,GO:0007154,GO:0007165,GO:0007186,GO:0007275,GO:0008150,GO:0009790,GO:0009791,GO:0009792,GO:0009888,GO:0009987,GO:0010638,GO:0014031,GO:0014032,GO:0014033,GO:0015630,GO:0016020,GO:0016021,GO:0016520,GO:0023052,GO:0030154,GO:0031224,GO:0031344,GO:0031346,GO:…
OFAS010846-PA	GO:0003674,GO:0003824,GO:0005102,GO:0005488,GO:0005515,GO:0005575,GO:0005622,GO:0005623,GO:0005634,GO:0005635,GO:0005654,GO:0005737,GO:0005777,GO:0005782,GO:0005829,GO:0006576,GO:0006595,GO:0006596,GO:0006598,GO:0006605,GO:0006625,GO:0006807,GO:0006810,GO:0006886,GO:0006996,GO:0007031,GO:0008104,GO:0008150,GO:0008152,GO:0008215,GO:0008216,GO:0009056,GO:0009058,GO:0009308,GO:0009309,GO:0009310,GO:…
OFAS010848-PA	GO:0000003,GO:0000166,GO:0000287,GO:0000302,GO:0000323,GO:0001505,GO:0001516,GO:0001558,GO:0001568,GO:0001676,GO:0001727,GO:0001817,GO:0001932,GO:0001934,GO:0001944,GO:0001956,GO:0001959,GO:0003376,GO:0003674,GO:0003676,GO:0003677,GO:0003824,GO:0004143,GO:0004888,GO:0004930,GO:0005488,GO:0005515,GO:0005516,GO:0005524,GO:0005575,GO:0005622,GO:0005623,GO:0005634,GO:0005737,GO:0005764,GO:0005765,GO:…
OFAS010850-PA	GO:0000003,GO:0000166,GO:0000287,GO:0000302,GO:0000323,GO:0001505,GO:0001516,GO:0001558,GO:0001568,GO:0001676,GO:0001727,GO:0001817,GO:0001932,GO:0001934,GO:0001944,GO:0001956,GO:0001959,GO:0003376,GO:0003674,GO:0003676,GO:0003677,GO:0003824,GO:0004143,GO:0004888,GO:0004930,GO:0005488,GO:0005515,GO:0005516,GO:0005524,GO:0005575,GO:0005622,GO:0005623,GO:0005634,GO:0005737,GO:0005764,GO:0005765,GO:…
OFAS010834-PA	GO:0005575,GO:0005622,GO:0005623,GO:0005737,GO:0005739,GO:0006417,GO:0008150,GO:0009889,GO:0009891,GO:0009893,GO:0010468,GO:0010556,GO:0010557,GO:0010604,GO:0010608,GO:0010628,GO:0019222,GO:0031323,GO:0031325,GO:0031326,GO:0031328,GO:0032268,GO:0032270,GO:0034248,GO:0034250,GO:0043226,GO:0043227,GO:0043229,GO:0043231,GO:0044424,GO:0044444,GO:0044464,GO:0045727,GO:0048518,GO:0048522,GO:0050789,GO:…
OFAS019602-PA	GO:0001505,GO:0001508,GO:0001701,GO:0002027,GO:0003008,GO:0003012,GO:0003013,GO:0003254,GO:0003674,GO:0005198,GO:0005215,GO:0005216,GO:0005217,GO:0005221,GO:0005222,GO:0005244,GO:0005248,GO:0005249,GO:0005261,GO:0005267,GO:0005272,GO:0005488,GO:0005515,GO:0005575,GO:0005622,GO:0005623,GO:0005737,GO:0005886,GO:0005887,GO:0006810,GO:0006811,GO:0006812,GO:0006813,GO:0006814,GO:0006936,GO:0006937,GO:…
OFAS019554-PA	GO:0001816,GO:0001932,GO:0001934,GO:0003674,GO:0004857,GO:0004866,GO:0004869,GO:0005575,GO:0005622,GO:0005623,GO:0005634,GO:0005654,GO:0005737,GO:0006915,GO:0006950,GO:0006952,GO:0007275,GO:0007431,GO:0007435,GO:0008150,GO:0008219,GO:0009605,GO:0009607,GO:0009617,GO:0009653,GO:0009887,GO:0009892,GO:0009893,GO:0009894,GO:0009966,GO:0009967,GO:0009968,GO:0009987,GO:0010466,GO:0010506,GO:0010562,GO:…
OFAS019555-PA	GO:0001816,GO:0001932,GO:0001934,GO:0003674,GO:0004857,GO:0004866,GO:0004869,GO:0005575,GO:0005622,GO:0005623,GO:0005634,GO:0005654,GO:0005737,GO:0006915,GO:0006950,GO:0006952,GO:0007275,GO:0007431,GO:0007435,GO:0008150,GO:0008219,GO:0009605,GO:0009607,GO:0009617,GO:0009653,GO:0009887,GO:0009892,GO:0009893,GO:0009894,GO:0009966,GO:0009967,GO:0009968,GO:0009987,GO:0010466,GO:0010506,GO:0010562,GO:…
OFAS008547-PA	GO:0000003,GO:0002199,GO:0003674,GO:0003824,GO:0005488,GO:0005515,GO:0005575,GO:0005622,GO:0005623,GO:0005737,GO:0005829,GO:0005832,GO:0005856,GO:0005874,GO:0005886,GO:0006457,GO:0006458,GO:0006810,GO:0007338,GO:0007339,GO:0008037,GO:0008150,GO:0009566,GO:0009889,GO:0009891,GO:0009893,GO:0009987,GO:0009988,GO:0010556,GO:0010557,GO:0010604,GO:0010638,GO:0015630,GO:0016020,GO:0016043,GO:0016462,GO:…
OFAS008548-PA	GO:0000003,GO:0000226,GO:0000793,GO:0000922,GO:0003674,GO:0005198,GO:0005200,GO:0005575,GO:0005622,GO:0005623,GO:0005694,GO:0005737,GO:0005819,GO:0005829,GO:0005856,GO:0006996,GO:0007010,GO:0007017,GO:0007049,GO:0007163,GO:0008150,GO:0009987,GO:0015630,GO:0016043,GO:0022402,GO:0022414,GO:0030010,GO:0043226,GO:0043228,GO:0043229,GO:0043232,GO:0044422,GO:0044424,GO:0044430,GO:0044444,GO:0044446,GO:…
OFAS008549-PA	GO:0000323,GO:0001700,GO:0002009,GO:0002119,GO:0002164,GO:0003008,GO:0003674,GO:0004888,GO:0005215,GO:0005319,GO:0005488,GO:0005496,GO:0005575,GO:0005576,GO:0005622,GO:0005623,GO:0005634,GO:0005635,GO:0005737,GO:0005764,GO:0005765,GO:0005768,GO:0005770,GO:0005773,GO:0005774,GO:0005783,GO:0005794,GO:0005886,GO:0005887,GO:0006082,GO:0006464,GO:0006486,GO:0006629,GO:0006807,GO:0006810,GO:0006869,GO:…
OFAS008550-PA	GO:0000323,GO:0001700,GO:0002009,GO:0002119,GO:0002164,GO:0003008,GO:0003674,GO:0004888,GO:0005215,GO:0005319,GO:0005488,GO:0005496,GO:0005575,GO:0005576,GO:0005622,GO:0005623,GO:0005634,GO:0005635,GO:0005737,GO:0005764,GO:0005765,GO:0005768,GO:0005770,GO:0005773,GO:0005774,GO:0005783,GO:0005794,GO:0005886,GO:0005887,GO:0006082,GO:0006464,GO:0006486,GO:0006629,GO:0006807,GO:0006810,GO:0006869,GO:…
OFAS008551-PA	GO:0000166,GO:0000287,GO:0001775,GO:0002252,GO:0002263,GO:0002274,GO:0002275,GO:0002283,GO:0002366,GO:0002376,GO:0002443,GO:0002444,GO:0002446,GO:0003674,GO:0003824,GO:0005488,GO:0005515,GO:0005524,GO:0005575,GO:0005576,GO:0005622,GO:0005623,GO:0005634,GO:0005654,GO:0005737,GO:0005829,GO:0006081,GO:0006725,GO:0006732,GO:0006766,GO:0006767,GO:0006793,GO:0006796,GO:0006807,GO:0006810,GO:0006887,GO:…
OFAS008553-PA	GO:0005575,GO:0005622,GO:0005623,GO:0005634,GO:0005654,GO:0016604,GO:0016607,GO:0031974,GO:0031981,GO:0043226,GO:0043227,GO:0043229,GO:0043231,GO:0043233,GO:0044422,GO:0044424,GO:0044428,GO:0044446,GO:0044451,GO:0044464,GO:0070013
OFAS008554-PA	GO:0000049,GO:0001664,GO:0002682,GO:0002685,GO:0002688,GO:0003674,GO:0003676,GO:0003723,GO:0003824,GO:0004812,GO:0004831,GO:0005102,GO:0005126,GO:0005153,GO:0005488,GO:0005515,GO:0005575,GO:0005576,GO:0005615,GO:0005622,GO:0005623,GO:0005634,GO:0005654,GO:0005737,GO:0005829,GO:0006082,GO:0006139,GO:0006399,GO:0006412,GO:0006418,GO:0006437,GO:0006518,GO:0006520,GO:0006725,GO:0006807,GO:0006915,GO:…
OFAS008555-PA	GO:0000184,GO:0000470,GO:0000956,GO:0002181,GO:0003674,GO:0003676,GO:0003723,GO:0003735,GO:0005198,GO:0005488,GO:0005515,GO:0005516,GO:0005575,GO:0005622,GO:0005623,GO:0005737,GO:0005829,GO:0005840,GO:0005844,GO:0006139,GO:0006364,GO:0006396,GO:0006401,GO:0006402,GO:0006412,GO:0006413,GO:0006518,GO:0006605,GO:0006612,GO:0006613,GO:0006614,GO:0006725,GO:0006807,GO:0006810,GO:0006886,GO:0008104,GO:…
OFAS008558-PA	GO:0000375,GO:0000377,GO:0000381,GO:0000398,GO:0002119,GO:0002164,GO:0003674,GO:0003676,GO:0003723,GO:0003729,GO:0005488,GO:0005575,GO:0005622,GO:0005623,GO:0005634,GO:0005654,GO:0005737,GO:0006139,GO:0006396,GO:0006397,GO:0006725,GO:0006807,GO:0006928,GO:0007275,GO:0008150,GO:0008152,GO:0008380,GO:0009791,GO:0009987,GO:0010467,GO:0010468,GO:0016070,GO:0016071,GO:0016477,GO:0016604,GO:0016607,GO:…
OFAS008561-PA	GO:0000151,GO:0001505,GO:0003008,GO:0003674,GO:0005488,GO:0005515,GO:0005575,GO:0005622,GO:0005623,GO:0005737,GO:0006508,GO:0006511,GO:0006725,GO:0006807,GO:0007600,GO:0007610,GO:0007611,GO:0007613,GO:0007616,GO:0007622,GO:0007623,GO:0007626,GO:0008150,GO:0008152,GO:0008344,GO:0009056,GO:0009057,GO:0009987,GO:0010498,GO:0010646,GO:0018958,GO:0019005,GO:0019222,GO:0019538,GO:0019899,GO:0019941,GO:…
OFAS002393-PA	GO:0005575,GO:0005911,GO:0005918,GO:0030054,GO:0043296,GO:0070160
OFAS002394-PA	GO:0005575,GO:0005911,GO:0005918,GO:0030054,GO:0043296,GO:0070160
OFAS002395-PA	GO:0000154,GO:0000451,GO:0001510,GO:0003674,GO:0003824,GO:0005575,GO:0005622,GO:0005623,GO:0005634,GO:0005730,GO:0005737,GO:0005739,GO:0005759,GO:0006139,GO:0006364,GO:0006396,GO:0006725,GO:0006807,GO:0008150,GO:0008152,GO:0008168,GO:0008171,GO:0008173,GO:0008283,GO:0008649,GO:0008650,GO:0008757,GO:0009451,GO:0009987,GO:0010467,GO:0016070,GO:0016072,GO:0016436,GO:0016740,GO:0016741,GO:0022613,GO:…
OFAS002397-PA	GO:0000902,GO:0000904,GO:0006928,GO:0006935,GO:0007155,GO:0007157,GO:0007275,GO:0007399,GO:0007409,GO:0007411,GO:0008037,GO:0008038,GO:0008039,GO:0008045,GO:0008150,GO:0009605,GO:0009653,GO:0009987,GO:0016043,GO:0016201,GO:0022008,GO:0022610,GO:0030030,GO:0030154,GO:0030182,GO:0031175,GO:0032501,GO:0032502,GO:0032989,GO:0032990,GO:0040011,GO:0042221,GO:0042330,GO:0048468,GO:0048666,GO:0048667,GO:…
OFAS002401-PA	GO:0000313,GO:0000315,GO:0003674,GO:0003735,GO:0005198,GO:0005575,GO:0005622,GO:0005623,GO:0005737,GO:0005739,GO:0005740,GO:0005743,GO:0005759,GO:0005761,GO:0005762,GO:0005840,GO:0006412,GO:0006414,GO:0006415,GO:0006518,GO:0006807,GO:0008150,GO:0008152,GO:0009058,GO:0009059,GO:0009987,GO:0010467,GO:0015934,GO:0016020,GO:0016043,GO:0019538,GO:0019866,GO:0022411,GO:0031090,GO:0031966,GO:0031967,GO:…
OFAS002402-PA	GO:0002376,GO:0003674,GO:0003824,GO:0004177,GO:0005488,GO:0005515,GO:0005575,GO:0005622,GO:0005623,GO:0005737,GO:0005829,GO:0006508,GO:0006807,GO:0006955,GO:0008150,GO:0008152,GO:0008233,GO:0008238,GO:0008239,GO:0016787,GO:0019538,GO:0042802,GO:0043170,GO:0044238,GO:0044424,GO:0044444,GO:0044464,GO:0050896,GO:0070011,GO:0071704,GO:0140096,GO:1901564
OFAS002405-PA	GO:0002376,GO:0003674,GO:0003824,GO:0004177,GO:0005488,GO:0005515,GO:0005575,GO:0005622,GO:0005623,GO:0005737,GO:0005829,GO:0006508,GO:0006807,GO:0006955,GO:0008150,GO:0008152,GO:0008233,GO:0008238,GO:0008239,GO:0016787,GO:0019538,GO:0042802,GO:0043170,GO:0044238,GO:0044424,GO:0044444,GO:0044464,GO:0050896,GO:0070011,GO:0071704,GO:0140096,GO:1901564
OFAS002406-PA	GO:0000003,GO:0000375,GO:0000377,GO:0000398,GO:0000578,GO:0001654,GO:0001817,GO:0001818,GO:0001932,GO:0001933,GO:0001959,GO:0001960,GO:0002237,GO:0002682,GO:0002683,GO:0002831,GO:0002832,GO:0003002,GO:0003006,GO:0003407,GO:0003674,GO:0003676,GO:0003723,GO:0005488,GO:0005515,GO:0005575,GO:0005622,GO:0005623,GO:0005634,GO:0005654,GO:0005681,GO:0005737,GO:0005829,GO:0006139,GO:0006355,GO:0006396,GO:…
OFAS002407-PA	GO:0000003,GO:0000166,GO:0001568,GO:0001655,GO:0001676,GO:0001822,GO:0001944,GO:0002237,GO:0003674,GO:0003824,GO:0004888,GO:0004930,GO:0004953,GO:0004954,GO:0004955,GO:0004957,GO:0005488,GO:0005515,GO:0005575,GO:0005576,GO:0005615,GO:0005622,GO:0005623,GO:0005634,GO:0005654,GO:0005737,GO:0005829,GO:0006082,GO:0006629,GO:0006631,GO:0006633,GO:0006636,GO:0006690,GO:0006692,GO:0006693,GO:0007154,GO:…
OFAS002410-PA	GO:0003008,GO:0003014,GO:0008150,GO:0032501,GO:0070293,GO:0097017,GO:0097205,GO:0097206
OFAS002412-PA	GO:0003008,GO:0003014,GO:0008150,GO:0032501,GO:0070293,GO:0097017,GO:0097205,GO:0097206
OFAS013505-PA	GO:0003008,GO:0003674,GO:0005215,GO:0005216,GO:0005575,GO:0005623,GO:0005929,GO:0006810,GO:0006811,GO:0007154,GO:0007165,GO:0007600,GO:0007606,GO:0007608,GO:0008150,GO:0009266,GO:0009593,GO:0009605,GO:0009628,GO:0009649,GO:0009987,GO:0010378,GO:0015026,GO:0015075,GO:0015267,GO:0015276,GO:0015318,GO:0016020,GO:0016021,GO:0019226,GO:0022803,GO:0022834,GO:0022836,GO:0022838,GO:0022839,GO:0022857,GO:…
OFAS019414-PA	GO:0000122,GO:0001764,GO:0001959,GO:0001961,GO:0002376,GO:0002520,GO:0002682,GO:0002684,GO:0003674,GO:0003676,GO:0003677,GO:0003682,GO:0003723,GO:0003729,GO:0005488,GO:0005515,GO:0005575,GO:0005622,GO:0005623,GO:0005634,GO:0005654,GO:0005694,GO:0005700,GO:0005703,GO:0005705,GO:0006139,GO:0006351,GO:0006354,GO:0006355,GO:0006357,GO:0006366,GO:0006368,GO:0006370,GO:0006396,GO:0006397,GO:0006725,GO:…
OFAS011492-PA	GO:0000122,GO:0000123,GO:0000981,GO:0001205,GO:0001228,GO:0002119,GO:0002164,GO:0003674,GO:0003682,GO:0003700,GO:0003705,GO:0003712,GO:0003713,GO:0005488,GO:0005515,GO:0005575,GO:0005622,GO:0005623,GO:0005634,GO:0005654,GO:0005671,GO:0005737,GO:0005829,GO:0005886,GO:0006139,GO:0006325,GO:0006338,GO:0006351,GO:0006355,GO:0006357,GO:0006366,GO:0006464,GO:0006473,GO:0006475,GO:0006479,GO:0006508,GO:…
OFAS011493-PA	GO:0000122,GO:0000123,GO:0000981,GO:0001205,GO:0001228,GO:0002119,GO:0002164,GO:0003674,GO:0003682,GO:0003700,GO:0003705,GO:0003712,GO:0003713,GO:0005488,GO:0005515,GO:0005575,GO:0005622,GO:0005623,GO:0005634,GO:0005654,GO:0005671,GO:0005737,GO:0005829,GO:0005886,GO:0006139,GO:0006325,GO:0006338,GO:0006351,GO:0006355,GO:0006357,GO:0006366,GO:0006464,GO:0006473,GO:0006475,GO:0006479,GO:0006508,GO:…
OFAS011496-PA	GO:0005575,GO:0005622,GO:0005623,GO:0005737,GO:0005739,GO:0005740,GO:0005743,GO:0005886,GO:0005887,GO:0006091,GO:0006119,GO:0006139,GO:0006163,GO:0006725,GO:0006753,GO:0006793,GO:0006796,GO:0006807,GO:0006996,GO:0007005,GO:0007006,GO:0007007,GO:0008150,GO:0008152,GO:0009117,GO:0009123,GO:0009126,GO:0009141,GO:0009144,GO:0009150,GO:0009161,GO:0009167,GO:0009199,GO:0009205,GO:0009259,GO:0009653,GO:…
OFAS011500-PA	GO:0000003,GO:0000122,GO:0000217,GO:0000228,GO:0000400,GO:0000724,GO:0000725,GO:0000785,GO:0000790,GO:0000902,GO:0000904,GO:0000976,GO:0000977,GO:0000978,GO:0000980,GO:0000981,GO:0000982,GO:0000987,GO:0001012,GO:0001067,GO:0001078,GO:0001158,GO:0001227,GO:0001228,GO:0001654,GO:0001817,GO:0001818,GO:0003002,GO:0003674,GO:0003676,GO:0003677,GO:0003682,GO:0003690,GO:0003700,GO:0003712,GO:0003713,GO:…
OFAS011501-PA	GO:0000041,GO:0003674,GO:0005215,GO:0005385,GO:0006810,GO:0006811,GO:0006812,GO:0006829,GO:0008150,GO:0008324,GO:0015075,GO:0015318,GO:0022857,GO:0022890,GO:0030001,GO:0034220,GO:0046873,GO:0046915,GO:0051179,GO:0051234,GO:0055085,GO:0070838,GO:0071577,GO:0072509,GO:0072511,GO:0098655,GO:0098660,GO:0098662
OFAS011502-PA	GO:0000041,GO:0003674,GO:0005215,GO:0005385,GO:0006810,GO:0006811,GO:0006812,GO:0006829,GO:0008150,GO:0008324,GO:0015075,GO:0015318,GO:0022857,GO:0022890,GO:0030001,GO:0034220,GO:0046873,GO:0046915,GO:0051179,GO:0051234,GO:0055085,GO:0070838,GO:0071577,GO:0072509,GO:0072511,GO:0098655,GO:0098660,GO:0098662
OFAS010112-PA	GO:0000323,GO:0000502,GO:0001775,GO:0002252,GO:0002263,GO:0002274,GO:0002275,GO:0002283,GO:0002366,GO:0002376,GO:0002443,GO:0002444,GO:0002446,GO:0003674,GO:0005080,GO:0005488,GO:0005515,GO:0005575,GO:0005576,GO:0005622,GO:0005623,GO:0005634,GO:0005635,GO:0005654,GO:0005737,GO:0005764,GO:0005766,GO:0005773,GO:0005775,GO:0005819,GO:0005829,GO:0005838,GO:0005856,GO:0005886,GO:0005938,GO:0006464,GO:…
OFAS010113-PA	GO:0003674,GO:0004888,GO:0004930,GO:0004969,GO:0004993,GO:0005575,GO:0005623,GO:0005886,GO:0007154,GO:0007165,GO:0007186,GO:0007210,GO:0008150,GO:0008227,GO:0009987,GO:0016020,GO:0023052,GO:0030594,GO:0038023,GO:0044464,GO:0050789,GO:0050794,GO:0050896,GO:0051716,GO:0060089,GO:0065007,GO:0071944,GO:0098664,GO:0099528,GO:0099589
OFAS010115-PA	GO:0000003,GO:0001587,GO:0001703,GO:0003674,GO:0004888,GO:0004930,GO:0004993,GO:0005488,GO:0005575,GO:0005623,GO:0005886,GO:0006950,GO:0007154,GO:0007165,GO:0007186,GO:0007210,GO:0007275,GO:0007369,GO:0007377,GO:0007610,GO:0007617,GO:0007618,GO:0008150,GO:0008227,GO:0009266,GO:0009408,GO:0009628,GO:0009653,GO:0009790,GO:0009987,GO:0010004,GO:0016020,GO:0016021,GO:0018991,GO:0019098,GO:0019722,GO:…
OFAS012076-PA	GO:0003674,GO:0003676,GO:0003723,GO:0005047,GO:0005488,GO:0005515,GO:0005575,GO:0005622,GO:0005623,GO:0005634,GO:0005730,GO:0005737,GO:0005783,GO:0005786,GO:0005829,GO:0005840,GO:0005912,GO:0005924,GO:0005925,GO:0006605,GO:0006612,GO:0006613,GO:0006614,GO:0006810,GO:0006886,GO:0008104,GO:0008150,GO:0008312,GO:0012505,GO:0015031,GO:0015833,GO:0019904,GO:0030054,GO:0030055,GO:0031974,GO:0031981,GO:…
OFAS012077-PA	GO:0000122,GO:0000785,GO:0000792,GO:0000981,GO:0003674,GO:0003700,GO:0005575,GO:0005622,GO:0005623,GO:0005634,GO:0005694,GO:0006355,GO:0006357,GO:0008150,GO:0009889,GO:0009890,GO:0009892,GO:0010468,GO:0010556,GO:0010558,GO:0010605,GO:0010629,GO:0019219,GO:0019222,GO:0031323,GO:0031324,GO:0031326,GO:0031327,GO:0031935,GO:0033043,GO:0033044,GO:0043226,GO:0043227,GO:0043228,GO:0043229,GO:0043231,GO:…
OFAS012081-PA	GO:0003674,GO:0005488,GO:0005515,GO:0005575,GO:0005622,GO:0005623,GO:0005634,GO:0005654,GO:0005737,GO:0005794,GO:0005802,GO:0005814,GO:0005815,GO:0005829,GO:0005856,GO:0005929,GO:0006355,GO:0006996,GO:0007275,GO:0007507,GO:0008013,GO:0008104,GO:0008150,GO:0009888,GO:0009889,GO:0009890,GO:0009892,GO:0009966,GO:0009968,GO:0009987,GO:0010468,GO:0010556,GO:0010558,GO:0010605,GO:0010629,GO:0010646,GO:…
OFAS012085-PA	GO:0000002,GO:0000003,GO:0000724,GO:0000725,GO:0003674,GO:0003676,GO:0003677,GO:0003824,GO:0003916,GO:0003917,GO:0005488,GO:0005575,GO:0005622,GO:0005623,GO:0005634,GO:0005654,GO:0005737,GO:0005739,GO:0006139,GO:0006259,GO:0006260,GO:0006265,GO:0006281,GO:0006302,GO:0006310,GO:0006725,GO:0006807,GO:0006950,GO:0006974,GO:0006996,GO:0007005,GO:0007049,GO:0008150,GO:0008152,GO:0009058,GO:0009059,GO:…
OFAS010859-PA	GO:0000803,GO:0000805,GO:0005575,GO:0005622,GO:0005623,GO:0005634,GO:0005694,GO:0043226,GO:0043227,GO:0043228,GO:0043229,GO:0043231,GO:0043232,GO:0044424,GO:0044464
OFAS010860-PA	GO:0003674,GO:0003824,GO:0003954,GO:0005575,GO:0005622,GO:0005623,GO:0005737,GO:0005739,GO:0005740,GO:0005743,GO:0005746,GO:0005747,GO:0006091,GO:0006119,GO:0006120,GO:0006139,GO:0006163,GO:0006725,GO:0006753,GO:0006793,GO:0006796,GO:0006807,GO:0008150,GO:0008152,GO:0009117,GO:0009123,GO:0009126,GO:0009141,GO:0009144,GO:0009150,GO:0009161,GO:0009167,GO:0009199,GO:0009205,GO:0009259,GO:0009987,GO:…
OFAS010861-PA	GO:0000003,GO:0001541,GO:0003006,GO:0005575,GO:0005622,GO:0005623,GO:0005737,GO:0005783,GO:0007275,GO:0007548,GO:0008150,GO:0008406,GO:0008585,GO:0012505,GO:0022414,GO:0032501,GO:0032502,GO:0043226,GO:0043227,GO:0043229,GO:0043231,GO:0044424,GO:0044444,GO:0044464,GO:0045137,GO:0046545,GO:0046660,GO:0048513,GO:0048608,GO:0048731,GO:0048856,GO:0061458
OFAS010864-PA	GO:0001505,GO:0001956,GO:0003008,GO:0003674,GO:0004888,GO:0005215,GO:0005216,GO:0005230,GO:0005231,GO:0005261,GO:0005575,GO:0005623,GO:0005886,GO:0005887,GO:0005892,GO:0006810,GO:0006811,GO:0006812,GO:0006816,GO:0006873,GO:0006874,GO:0006875,GO:0006937,GO:0007154,GO:0007165,GO:0007166,GO:0007204,GO:0007267,GO:0007268,GO:0007271,GO:0007274,GO:0008150,GO:0008324,GO:0009987,GO:0010646,GO:0010647,GO:…
OFAS010867-PA	GO:0000003,GO:0000075,GO:0000077,GO:0000109,GO:0000111,GO:0000217,GO:0000278,GO:0000280,GO:0000404,GO:0000405,GO:0000710,GO:0000715,GO:0003674,GO:0003676,GO:0003677,GO:0003684,GO:0003690,GO:0003697,GO:0005488,GO:0005575,GO:0005622,GO:0005623,GO:0005634,GO:0005654,GO:0005730,GO:0005737,GO:0005739,GO:0005829,GO:0005886,GO:0006139,GO:0006259,GO:0006281,GO:0006289,GO:0006294,GO:0006298,GO:0006310,GO:…
OFAS010954-PA	GO:0001568,GO:0001944,GO:0002119,GO:0002164,GO:0003002,GO:0003674,GO:0003774,GO:0003777,GO:0003824,GO:0005488,GO:0005515,GO:0005575,GO:0005622,GO:0005623,GO:0005737,GO:0005794,GO:0005856,GO:0005868,GO:0005874,GO:0005875,GO:0005929,GO:0005930,GO:0006508,GO:0006807,GO:0006810,GO:0006928,GO:0006996,GO:0007017,GO:0007018,GO:0007030,GO:0007275,GO:0007368,GO:0007389,GO:0007399,GO:0007417,GO:0007420,GO:…
OFAS010955-PA	GO:0001568,GO:0001944,GO:0002119,GO:0002164,GO:0003002,GO:0003674,GO:0003774,GO:0003777,GO:0003824,GO:0005488,GO:0005515,GO:0005575,GO:0005622,GO:0005623,GO:0005737,GO:0005794,GO:0005856,GO:0005868,GO:0005874,GO:0005875,GO:0005929,GO:0005930,GO:0006508,GO:0006807,GO:0006810,GO:0006928,GO:0006996,GO:0007017,GO:0007018,GO:0007030,GO:0007275,GO:0007368,GO:0007389,GO:0007399,GO:0007417,GO:0007420,GO:…
OFAS010959-PA	GO:0001568,GO:0001944,GO:0002119,GO:0002164,GO:0003002,GO:0003674,GO:0003774,GO:0003777,GO:0003824,GO:0005488,GO:0005515,GO:0005575,GO:0005622,GO:0005623,GO:0005737,GO:0005794,GO:0005856,GO:0005868,GO:0005874,GO:0005875,GO:0005929,GO:0005930,GO:0006508,GO:0006807,GO:0006810,GO:0006928,GO:0006996,GO:0007017,GO:0007018,GO:0007030,GO:0007275,GO:0007368,GO:0007389,GO:0007399,GO:0007417,GO:0007420,GO:…
OFAS011293-PA	GO:0000122,GO:0000976,GO:0000977,GO:0000981,GO:0001012,GO:0001067,GO:0001227,GO:0003002,GO:0003674,GO:0003676,GO:0003677,GO:0003682,GO:0003690,GO:0003700,GO:0005488,GO:0005515,GO:0005575,GO:0005622,GO:0005623,GO:0005634,GO:0005654,GO:0005737,GO:0005912,GO:0005924,GO:0005925,GO:0006325,GO:0006355,GO:0006357,GO:0006950,GO:0006952,GO:0006996,GO:0007275,GO:0007379,GO:0007389,GO:0008150,GO:0009605,GO:…
OFAS011294-PA	GO:0000122,GO:0000976,GO:0000977,GO:0000981,GO:0001012,GO:0001067,GO:0001227,GO:0003002,GO:0003674,GO:0003676,GO:0003677,GO:0003682,GO:0003690,GO:0003700,GO:0005488,GO:0005515,GO:0005575,GO:0005622,GO:0005623,GO:0005634,GO:0005654,GO:0005737,GO:0005912,GO:0005924,GO:0005925,GO:0006325,GO:0006355,GO:0006357,GO:0006950,GO:0006952,GO:0006996,GO:0007275,GO:0007379,GO:0007389,GO:0008150,GO:0009605,GO:…
OFAS011295-PA	GO:0000151,GO:0000428,GO:0003674,GO:0003712,GO:0005488,GO:0005515,GO:0005575,GO:0005622,GO:0005623,GO:0005634,GO:0005654,GO:0005667,GO:0006139,GO:0006351,GO:0006353,GO:0006355,GO:0006357,GO:0006366,GO:0006369,GO:0006464,GO:0006725,GO:0006807,GO:0008150,GO:0008152,GO:0009058,GO:0009059,GO:0009889,GO:0009987,GO:0010467,GO:0010468,GO:0010556,GO:0016070,GO:0016567,GO:0016591,GO:0016592,GO:0018130,GO:…
OFAS011298-PA	GO:0000375,GO:0000377,GO:0000398,GO:0003674,GO:0003824,GO:0004842,GO:0005488,GO:0005575,GO:0005622,GO:0005623,GO:0005634,GO:0005681,GO:0005684,GO:0006139,GO:0006396,GO:0006397,GO:0006464,GO:0006725,GO:0006807,GO:0007275,GO:0007399,GO:0008150,GO:0008152,GO:0008270,GO:0008380,GO:0009987,GO:0010467,GO:0010468,GO:0016070,GO:0016071,GO:0016074,GO:0016567,GO:0016740,GO:0019219,GO:0019222,GO:0019538,GO:…
OFAS011299-PA	GO:0005575,GO:0005622,GO:0005623,GO:0005737,GO:0005886,GO:0007154,GO:0007267,GO:0007268,GO:0008021,GO:0008150,GO:0009987,GO:0012505,GO:0012506,GO:0016020,GO:0023052,GO:0030133,GO:0030424,GO:0030658,GO:0030659,GO:0030672,GO:0031090,GO:0031410,GO:0031982,GO:0033267,GO:0042995,GO:0043005,GO:0043195,GO:0043226,GO:0043227,GO:0043229,GO:0043679,GO:0044306,GO:0044422,GO:0044424,GO:0044433,GO:0044444,GO:…
OFAS011301-PA	GO:0000003,GO:0000022,GO:0000070,GO:0000226,GO:0000228,GO:0000278,GO:0000280,GO:0000281,GO:0000793,GO:0000794,GO:0000819,GO:0000910,GO:0002376,GO:0002478,GO:0002495,GO:0002504,GO:0003674,GO:0003774,GO:0003777,GO:0003824,GO:0005488,GO:0005515,GO:0005575,GO:0005576,GO:0005622,GO:0005623,GO:0005634,GO:0005654,GO:0005694,GO:0005737,GO:0005818,GO:0005819,GO:0005829,GO:0005856,GO:0005871,GO:0005874,GO:…
OFAS011302-PA	GO:0000003,GO:0000022,GO:0000070,GO:0000226,GO:0000228,GO:0000278,GO:0000280,GO:0000281,GO:0000793,GO:0000794,GO:0000819,GO:0000910,GO:0002376,GO:0002478,GO:0002495,GO:0002504,GO:0003674,GO:0003774,GO:0003777,GO:0003824,GO:0005488,GO:0005515,GO:0005575,GO:0005576,GO:0005622,GO:0005623,GO:0005634,GO:0005654,GO:0005694,GO:0005737,GO:0005818,GO:0005819,GO:0005829,GO:0005856,GO:0005871,GO:0005874,GO:…
OFAS011303-PA	GO:0000122,GO:0000578,GO:0000902,GO:0000904,GO:0000976,GO:0000977,GO:0000980,GO:0000981,GO:0001012,GO:0001067,GO:0001158,GO:0001703,GO:0001708,GO:0001709,GO:0003002,GO:0003007,GO:0003674,GO:0003676,GO:0003677,GO:0003690,GO:0003700,GO:0003705,GO:0005488,GO:0005575,GO:0005622,GO:0005623,GO:0005634,GO:0005654,GO:0006355,GO:0006357,GO:0006928,GO:0006935,GO:0007275,GO:0007350,GO:0007351,GO:0007365,GO:…
OFAS019373-PA	GO:0003674,GO:0005215,GO:0005216,GO:0005261,GO:0005262,GO:0005488,GO:0005509,GO:0005575,GO:0005623,GO:0005886,GO:0005887,GO:0006810,GO:0006811,GO:0006812,GO:0006813,GO:0006814,GO:0006816,GO:0006873,GO:0006874,GO:0006875,GO:0007154,GO:0007165,GO:0008150,GO:0008273,GO:0008324,GO:0009987,GO:0015075,GO:0015077,GO:0015079,GO:0015081,GO:0015085,GO:0015267,GO:0015291,GO:0015297,GO:0015298,GO:0015318,GO:…
OFAS002663-PA	GO:0000003,GO:0000122,GO:0000132,GO:0000226,GO:0000278,GO:0000578,GO:0001700,GO:0001708,GO:0001709,GO:0001738,GO:0002009,GO:0002064,GO:0002065,GO:0002066,GO:0002164,GO:0002165,GO:0002168,GO:0003002,GO:0003006,GO:0003674,GO:0003824,GO:0004385,GO:0005102,GO:0005154,GO:0005488,GO:0005515,GO:0005575,GO:0005622,GO:0005623,GO:0005737,GO:0005886,GO:0005911,GO:0005912,GO:0005918,GO:0005920,GO:0005938,GO:…
OFAS010822-PA	GO:0000132,GO:0000165,GO:0000226,GO:0000278,GO:0000902,GO:0001654,GO:0001700,GO:0001736,GO:0001738,GO:0001745,GO:0001885,GO:0001932,GO:0002009,GO:0002064,GO:0002065,GO:0003158,GO:0003674,GO:0005488,GO:0005515,GO:0005575,GO:0005622,GO:0005623,GO:0005634,GO:0005654,GO:0005737,GO:0005829,GO:0005886,GO:0005911,GO:0005912,GO:0005913,GO:0005915,GO:0005924,GO:0005926,GO:0005938,GO:0006464,GO:0006468,GO:…
OFAS010825-PA	GO:0005575,GO:0005576,GO:0007155,GO:0007275,GO:0008150,GO:0009653,GO:0009887,GO:0022610,GO:0031012,GO:0032501,GO:0032502,GO:0044421,GO:0048513,GO:0048731,GO:0048856
OFAS010827-PA	GO:0000139,GO:0003674,GO:0003824,GO:0003841,GO:0005575,GO:0005622,GO:0005623,GO:0005634,GO:0005635,GO:0005737,GO:0005739,GO:0005740,GO:0005741,GO:0005783,GO:0005789,GO:0005794,GO:0006629,GO:0006644,GO:0006650,GO:0006654,GO:0006793,GO:0006796,GO:0008150,GO:0008152,GO:0008374,GO:0008610,GO:0008654,GO:0009058,GO:0009987,GO:0012505,GO:0016020,GO:0016411,GO:0016740,GO:0016746,GO:0016747,GO:0019637,GO:…
OFAS010828-PA	GO:0000096,GO:0000097,GO:0003674,GO:0003824,GO:0004645,GO:0004731,GO:0005575,GO:0005622,GO:0005623,GO:0005737,GO:0005829,GO:0006082,GO:0006139,GO:0006520,GO:0006555,GO:0006725,GO:0006790,GO:0006807,GO:0007154,GO:0007165,GO:0007166,GO:0008150,GO:0008152,GO:0008652,GO:0009058,GO:0009066,GO:0009067,GO:0009086,GO:0009987,GO:0010033,GO:0016053,GO:0016740,GO:0016757,GO:0016758,GO:0016763,GO:0017061,GO:…
OFAS012168-PA	GO:0000280,GO:0001666,GO:0001775,GO:0002165,GO:0002791,GO:0003008,GO:0003674,GO:0005215,GO:0005216,GO:0005217,GO:0005220,GO:0005246,GO:0005261,GO:0005262,GO:0005488,GO:0005509,GO:0005515,GO:0005543,GO:0005575,GO:0005622,GO:0005623,GO:0005634,GO:0005635,GO:0005637,GO:0005730,GO:0005737,GO:0005783,GO:0005789,GO:0005790,GO:0005791,GO:0005886,GO:0005955,GO:0006810,GO:0006811,GO:0006812,GO:0006816,GO:…
OFAS012169-PA	GO:0000280,GO:0001666,GO:0001775,GO:0002165,GO:0002791,GO:0003008,GO:0003674,GO:0005215,GO:0005216,GO:0005217,GO:0005220,GO:0005246,GO:0005261,GO:0005262,GO:0005488,GO:0005509,GO:0005515,GO:0005543,GO:0005575,GO:0005622,GO:0005623,GO:0005634,GO:0005635,GO:0005637,GO:0005730,GO:0005737,GO:0005783,GO:0005789,GO:0005790,GO:0005791,GO:0005886,GO:0005955,GO:0006810,GO:0006811,GO:0006812,GO:0006816,GO:…
OFAS012171-PA	GO:0000280,GO:0001666,GO:0001775,GO:0002165,GO:0002791,GO:0003008,GO:0003674,GO:0005215,GO:0005216,GO:0005217,GO:0005220,GO:0005246,GO:0005261,GO:0005262,GO:0005488,GO:0005509,GO:0005515,GO:0005543,GO:0005575,GO:0005622,GO:0005623,GO:0005634,GO:0005635,GO:0005637,GO:0005730,GO:0005737,GO:0005783,GO:0005789,GO:0005790,GO:0005791,GO:0005886,GO:0005955,GO:0006810,GO:0006811,GO:0006812,GO:0006816,GO:…
OFAS012172-PA	GO:0000280,GO:0001666,GO:0001775,GO:0002165,GO:0002791,GO:0003008,GO:0003674,GO:0005215,GO:0005216,GO:0005217,GO:0005220,GO:0005246,GO:0005261,GO:0005262,GO:0005488,GO:0005509,GO:0005515,GO:0005543,GO:0005575,GO:0005622,GO:0005623,GO:0005634,GO:0005635,GO:0005637,GO:0005730,GO:0005737,GO:0005783,GO:0005789,GO:0005790,GO:0005791,GO:0005886,GO:0005955,GO:0006810,GO:0006811,GO:0006812,GO:0006816,GO:…
OFAS012173-PA	GO:0000280,GO:0001666,GO:0001775,GO:0002165,GO:0002791,GO:0003008,GO:0003674,GO:0005215,GO:0005216,GO:0005217,GO:0005220,GO:0005246,GO:0005261,GO:0005262,GO:0005488,GO:0005509,GO:0005515,GO:0005543,GO:0005575,GO:0005622,GO:0005623,GO:0005634,GO:0005635,GO:0005637,GO:0005730,GO:0005737,GO:0005783,GO:0005789,GO:0005790,GO:0005791,GO:0005886,GO:0005955,GO:0006810,GO:0006811,GO:0006812,GO:0006816,GO:…
OFAS012174-PA	GO:0000280,GO:0001666,GO:0001775,GO:0002165,GO:0002791,GO:0003008,GO:0003674,GO:0005215,GO:0005216,GO:0005217,GO:0005220,GO:0005246,GO:0005261,GO:0005262,GO:0005488,GO:0005509,GO:0005515,GO:0005543,GO:0005575,GO:0005622,GO:0005623,GO:0005634,GO:0005635,GO:0005637,GO:0005730,GO:0005737,GO:0005783,GO:0005789,GO:0005790,GO:0005791,GO:0005886,GO:0005955,GO:0006810,GO:0006811,GO:0006812,GO:0006816,GO:…
OFAS009643-PA	GO:0001775,GO:0003674,GO:0003824,GO:0004143,GO:0005488,GO:0005515,GO:0005575,GO:0005622,GO:0005623,GO:0005634,GO:0005737,GO:0005768,GO:0005829,GO:0005886,GO:0006629,GO:0006638,GO:0006639,GO:0006793,GO:0006796,GO:0006950,GO:0007154,GO:0007165,GO:0007166,GO:0007167,GO:0007169,GO:0007173,GO:0007186,GO:0007205,GO:0007275,GO:0007596,GO:0007599,GO:0008150,GO:0008152,GO:0008289,GO:0009611,GO:0009987,GO:…
OFAS009644-PA	GO:0001775,GO:0003674,GO:0003824,GO:0004143,GO:0005488,GO:0005515,GO:0005575,GO:0005622,GO:0005623,GO:0005634,GO:0005737,GO:0005768,GO:0005829,GO:0005886,GO:0006629,GO:0006638,GO:0006639,GO:0006644,GO:0006650,GO:0006793,GO:0006796,GO:0006950,GO:0007154,GO:0007165,GO:0007166,GO:0007167,GO:0007169,GO:0007173,GO:0007186,GO:0007205,GO:0007275,GO:0007596,GO:0007599,GO:0008150,GO:0008152,GO:0008289,GO:…
OFAS009646-PA	GO:0001775,GO:0003674,GO:0003824,GO:0004143,GO:0005488,GO:0005515,GO:0005575,GO:0005622,GO:0005623,GO:0005634,GO:0005737,GO:0005768,GO:0005829,GO:0005886,GO:0006629,GO:0006638,GO:0006639,GO:0006644,GO:0006650,GO:0006793,GO:0006796,GO:0006950,GO:0007154,GO:0007165,GO:0007166,GO:0007167,GO:0007169,GO:0007173,GO:0007186,GO:0007205,GO:0007275,GO:0007596,GO:0007599,GO:0008150,GO:0008152,GO:0008289,GO:…
OFAS009647-PA	GO:0001775,GO:0003674,GO:0003824,GO:0004143,GO:0005488,GO:0005515,GO:0005575,GO:0005622,GO:0005623,GO:0005634,GO:0005737,GO:0005768,GO:0005829,GO:0005886,GO:0006629,GO:0006638,GO:0006639,GO:0006644,GO:0006650,GO:0006793,GO:0006796,GO:0006950,GO:0007154,GO:0007165,GO:0007166,GO:0007167,GO:0007169,GO:0007173,GO:0007186,GO:0007205,GO:0007275,GO:0007596,GO:0007599,GO:0008150,GO:0008152,GO:0008289,GO:…
OFAS025074-PA	GO:0000122,GO:0000166,GO:0000976,GO:0000977,GO:0000978,GO:0000987,GO:0000988,GO:0000989,GO:0001012,GO:0001067,GO:0001750,GO:0003674,GO:0003676,GO:0003677,GO:0003684,GO:0003690,GO:0003697,GO:0005102,GO:0005488,GO:0005515,GO:0005575,GO:0005576,GO:0005622,GO:0005623,GO:0005634,GO:0005654,GO:0005737,GO:0005739,GO:0005829,GO:0005886,GO:0005929,GO:0005975,GO:0005996,GO:0006006,GO:0006094,GO:0006355,GO:…
OFAS009656-PA	GO:0002576,GO:0003674,GO:0004857,GO:0004866,GO:0005575,GO:0005576,GO:0005622,GO:0005623,GO:0005737,GO:0006810,GO:0006887,GO:0008150,GO:0009892,GO:0009987,GO:0010466,GO:0010605,GO:0010951,GO:0012505,GO:0016192,GO:0019222,GO:0030141,GO:0030162,GO:0030234,GO:0030414,GO:0031089,GO:0031323,GO:0031324,GO:0031410,GO:0031974,GO:0031982,GO:0031983,GO:0032268,GO:0032269,GO:0032940,GO:0034774,GO:0042827,GO:…
OFAS013749-PA	GO:0003674,GO:0004888,GO:0004930,GO:0005575,GO:0005623,GO:0005886,GO:0005887,GO:0007154,GO:0007165,GO:0007166,GO:0007186,GO:0007187,GO:0007188,GO:0007193,GO:0007196,GO:0007200,GO:0007215,GO:0007216,GO:0007610,GO:0007631,GO:0008066,GO:0008150,GO:0008343,GO:0009636,GO:0009987,GO:0010646,GO:0016020,GO:0016021,GO:0017085,GO:0023051,GO:0023052,GO:0030425,GO:0030534,GO:0031224,GO:0031226,GO:0032501,GO:…
OFAS013820-PA	GO:0000003,GO:0000287,GO:0001501,GO:0001503,GO:0001958,GO:0002020,GO:0002237,GO:0003006,GO:0003674,GO:0003824,GO:0004035,GO:0005488,GO:0005515,GO:0005575,GO:0005576,GO:0005615,GO:0005622,GO:0005623,GO:0005737,GO:0005886,GO:0005903,GO:0006629,GO:0006644,GO:0006650,GO:0006654,GO:0006793,GO:0006796,GO:0007275,GO:0007399,GO:0007584,GO:0007586,GO:0008150,GO:0008152,GO:0008270,GO:0008610,GO:0008654,GO:…
OFAS013822-PA	GO:0000003,GO:0000287,GO:0001501,GO:0001503,GO:0001958,GO:0002020,GO:0002237,GO:0003006,GO:0003674,GO:0003824,GO:0004035,GO:0005488,GO:0005515,GO:0005575,GO:0005576,GO:0005615,GO:0005622,GO:0005623,GO:0005737,GO:0005886,GO:0005903,GO:0006629,GO:0006644,GO:0006650,GO:0006654,GO:0006793,GO:0006796,GO:0007275,GO:0007399,GO:0007584,GO:0007586,GO:0008150,GO:0008152,GO:0008270,GO:0008610,GO:0008654,GO:…
OFAS012928-PA	GO:0000491,GO:0000492,GO:0000902,GO:0001085,GO:0001091,GO:0001094,GO:0001098,GO:0001099,GO:0003674,GO:0005488,GO:0005515,GO:0005575,GO:0006403,GO:0007275,GO:0007399,GO:0008134,GO:0008150,GO:0009653,GO:0009987,GO:0016043,GO:0019899,GO:0022008,GO:0022607,GO:0022613,GO:0022618,GO:0030030,GO:0030154,GO:0030182,GO:0031175,GO:0032501,GO:0032502,GO:0032989,GO:0032990,GO:0032991,GO:0033036,GO:0034622,GO:…
OFAS012929-PA	GO:0003674,GO:0005488,GO:0005507,GO:0005515,GO:0005575,GO:0008104,GO:0008150,GO:0009987,GO:0016020,GO:0016043,GO:0019899,GO:0022607,GO:0033036,GO:0043167,GO:0043169,GO:0043933,GO:0044085,GO:0046872,GO:0046914,GO:0051179,GO:0051259,GO:0051260,GO:0065003,GO:0071840
OFAS012935-PA	GO:0003008,GO:0007600,GO:0008150,GO:0019233,GO:0032501,GO:0050877
OFAS012616-PA	GO:0001505,GO:0001508,GO:0001956,GO:0003008,GO:0003012,GO:0003013,GO:0003018,GO:0003056,GO:0003674,GO:0003824,GO:0004435,GO:0004620,GO:0004629,GO:0004888,GO:0004930,GO:0005085,GO:0005215,GO:0005216,GO:0005230,GO:0005231,GO:0005237,GO:0005253,GO:0005254,GO:0005488,GO:0005515,GO:0005575,GO:0005623,GO:0005886,GO:0005887,GO:0006464,GO:0006807,GO:0006810,GO:0006811,GO:0006812,GO:0006820,GO:0006821,GO:…
OFAS012617-PA	GO:0001505,GO:0001508,GO:0001956,GO:0003008,GO:0003012,GO:0003013,GO:0003018,GO:0003056,GO:0003674,GO:0003824,GO:0004435,GO:0004620,GO:0004629,GO:0004888,GO:0004930,GO:0005085,GO:0005215,GO:0005216,GO:0005230,GO:0005231,GO:0005237,GO:0005253,GO:0005254,GO:0005488,GO:0005515,GO:0005575,GO:0005623,GO:0005886,GO:0005887,GO:0006464,GO:0006807,GO:0006810,GO:0006811,GO:0006812,GO:0006820,GO:0006821,GO:…
OFAS009707-PA	GO:0000041,GO:0000149,GO:0000822,GO:0000902,GO:0000904,GO:0001505,GO:0001558,GO:0002376,GO:0002520,GO:0003008,GO:0003674,GO:0005102,GO:0005488,GO:0005515,GO:0005543,GO:0005545,GO:0005546,GO:0005575,GO:0005622,GO:0005623,GO:0005634,GO:0005737,GO:0005768,GO:0005769,GO:0005829,GO:0005886,GO:0005905,GO:0006355,GO:0006508,GO:0006511,GO:0006807,GO:0006810,GO:0006811,GO:0006812,GO:0006826,GO:0006836,GO:…
OFAS009708-PA	GO:0005575,GO:0005622,GO:0005623,GO:0005737,GO:0005938,GO:0008150,GO:0010470,GO:0010717,GO:0022603,GO:0032886,GO:0033043,GO:0040019,GO:0044087,GO:0044089,GO:0044424,GO:0044444,GO:0044448,GO:0044464,GO:0045178,GO:0045180,GO:0045595,GO:0045995,GO:0048518,GO:0048522,GO:0050789,GO:0050793,GO:0050794,GO:0051094,GO:0051128,GO:0051130,GO:0051239,GO:0051240,GO:0051493,GO:0065007,GO:0070507,GO:0071944,GO:…
OFAS010055-PA	GO:0000139,GO:0000271,GO:0001501,GO:0001503,GO:0001958,GO:0003674,GO:0003824,GO:0005488,GO:0005575,GO:0005622,GO:0005623,GO:0005737,GO:0005794,GO:0005975,GO:0005976,GO:0006022,GO:0006023,GO:0006024,GO:0006029,GO:0006040,GO:0006082,GO:0006139,GO:0006725,GO:0006790,GO:0006793,GO:0006807,GO:0006950,GO:0007275,GO:0007399,GO:0008037,GO:0008150,GO:0008152,GO:0008194,GO:0008283,GO:0008376,GO:0008955,GO:…
OFAS010056-PA	GO:0000003,GO:0000226,GO:0000278,GO:0000281,GO:0000338,GO:0000715,GO:0000910,GO:0001701,GO:0002009,GO:0003006,GO:0003674,GO:0005488,GO:0005515,GO:0005575,GO:0005622,GO:0005623,GO:0005634,GO:0005654,GO:0005737,GO:0005829,GO:0006139,GO:0006259,GO:0006281,GO:0006283,GO:0006289,GO:0006464,GO:0006508,GO:0006511,GO:0006725,GO:0006807,GO:0006950,GO:0006974,GO:0006996,GO:0007010,GO:0007017,GO:0007049,GO:…
OFAS010057-PA	GO:0005575,GO:0005622,GO:0005623,GO:0005737,GO:0005739,GO:0007275,GO:0007399,GO:0008150,GO:0032501,GO:0032502,GO:0043226,GO:0043227,GO:0043229,GO:0043231,GO:0044424,GO:0044444,GO:0044464,GO:0048731,GO:0048856
OFAS010058-PA	GO:0003674,GO:0003824,GO:0005488,GO:0005507,GO:0005515,GO:0005575,GO:0005622,GO:0005623,GO:0005737,GO:0005783,GO:0005788,GO:0006464,GO:0006629,GO:0006643,GO:0006664,GO:0006665,GO:0006687,GO:0006807,GO:0008150,GO:0008152,GO:0009987,GO:0012505,GO:0016491,GO:0016667,GO:0016670,GO:0018158,GO:0019538,GO:0031974,GO:0036211,GO:0042802,GO:0042803,GO:0043167,GO:0043169,GO:0043170,GO:0043226,GO:0043227,GO:…
OFAS010059-PA	GO:0000462,GO:0003674,GO:0003676,GO:0003723,GO:0005488,GO:0005575,GO:0005622,GO:0005623,GO:0005634,GO:0005654,GO:0005730,GO:0006139,GO:0006364,GO:0006396,GO:0006725,GO:0006807,GO:0008150,GO:0008152,GO:0009987,GO:0010467,GO:0016070,GO:0016072,GO:0022613,GO:0030490,GO:0030515,GO:0030684,GO:0030686,GO:0031974,GO:0031981,GO:0032040,GO:0032991,GO:0034388,GO:0034470,GO:0034641,GO:0034660,GO:0042254,GO:…
OFAS010060-PA	GO:0000462,GO:0003674,GO:0003676,GO:0003723,GO:0005488,GO:0005575,GO:0005622,GO:0005623,GO:0005634,GO:0005654,GO:0005730,GO:0006139,GO:0006364,GO:0006396,GO:0006725,GO:0006807,GO:0008150,GO:0008152,GO:0009987,GO:0010467,GO:0016070,GO:0016072,GO:0022613,GO:0030490,GO:0030515,GO:0030684,GO:0030686,GO:0031974,GO:0031981,GO:0032040,GO:0032991,GO:0034388,GO:0034470,GO:0034641,GO:0034660,GO:0042254,GO:…
OFAS010063-PA	GO:0003674,GO:0003676,GO:0003723,GO:0003729,GO:0005488,GO:0005575,GO:0005622,GO:0005623,GO:0005737,GO:0005739,GO:0005740,GO:0005741,GO:0005783,GO:0005794,GO:0005819,GO:0005856,GO:0006996,GO:0007005,GO:0007275,GO:0007399,GO:0007405,GO:0008150,GO:0008283,GO:0008356,GO:0009987,GO:0012505,GO:0015630,GO:0016020,GO:0016043,GO:0017145,GO:0019867,GO:0019898,GO:0022008,GO:0030154,GO:0031090,GO:0031312,GO:…
OFAS010064-PA	GO:0003674,GO:0003676,GO:0003723,GO:0003729,GO:0005488,GO:0005575,GO:0005622,GO:0005623,GO:0005737,GO:0005739,GO:0005740,GO:0005741,GO:0005783,GO:0005794,GO:0005819,GO:0005856,GO:0006996,GO:0007005,GO:0007275,GO:0007399,GO:0007405,GO:0008150,GO:0008283,GO:0008356,GO:0009987,GO:0012505,GO:0015630,GO:0016020,GO:0016043,GO:0017145,GO:0019867,GO:0019898,GO:0022008,GO:0030154,GO:0031090,GO:0031312,GO:…
OFAS010065-PA	GO:0005575,GO:0005622,GO:0005623,GO:0005634,GO:0005737,GO:0005739,GO:0005740,GO:0005743,GO:0005759,GO:0006810,GO:0006811,GO:0006812,GO:0006816,GO:0006839,GO:0006851,GO:0006873,GO:0006874,GO:0006875,GO:0008150,GO:0009987,GO:0016020,GO:0016021,GO:0019725,GO:0019866,GO:0030001,GO:0030003,GO:0031090,GO:0031224,GO:0031300,GO:0031301,GO:0031304,GO:0031305,GO:0031966,GO:0031967,GO:0031974,GO:0031975,GO:…
OFAS010066-PA	GO:0001703,GO:0003674,GO:0003779,GO:0005488,GO:0005509,GO:0005515,GO:0005575,GO:0005622,GO:0005623,GO:0005634,GO:0005654,GO:0005737,GO:0005815,GO:0005829,GO:0005856,GO:0005903,GO:0005912,GO:0005924,GO:0005925,GO:0006996,GO:0007010,GO:0007275,GO:0007369,GO:0007525,GO:0007527,GO:0008092,GO:0008150,GO:0009653,GO:0009790,GO:0009987,GO:0010004,GO:0010927,GO:0015630,GO:0016043,GO:0022607,GO:0030029,GO:…
OFAS003247-PA	GO:0003008,GO:0007600,GO:0008150,GO:0019233,GO:0032501,GO:0050877
OFAS003248-PA	GO:0001501,GO:0001502,GO:0001568,GO:0001704,GO:0001707,GO:0001885,GO:0001944,GO:0002064,GO:0002376,GO:0002520,GO:0003002,GO:0003158,GO:0003674,GO:0003824,GO:0004175,GO:0004222,GO:0004252,GO:0005488,GO:0005515,GO:0005518,GO:0005575,GO:0005576,GO:0006355,GO:0006357,GO:0006508,GO:0006807,GO:0007275,GO:0007369,GO:0007389,GO:0007498,GO:0008150,GO:0008152,GO:0008233,GO:0008236,GO:0008237,GO:0009653,GO:…
OFAS003250-PA	GO:0000003,GO:0000578,GO:0000902,GO:0000904,GO:0001501,GO:0001502,GO:0001568,GO:0001703,GO:0001704,GO:0001707,GO:0001885,GO:0001944,GO:0002009,GO:0002064,GO:0002165,GO:0002376,GO:0002520,GO:0003002,GO:0003006,GO:0003158,GO:0003674,GO:0003824,GO:0004175,GO:0004222,GO:0004252,GO:0005488,GO:0005515,GO:0005518,GO:0005575,GO:0005576,GO:0006355,GO:0006357,GO:0006508,GO:0006807,GO:0006928,GO:0006935,GO:…
OFAS003253-PA	GO:0002931,GO:0003674,GO:0003824,GO:0005102,GO:0005488,GO:0005515,GO:0005575,GO:0005622,GO:0005623,GO:0005737,GO:0005739,GO:0005759,GO:0005777,GO:0005782,GO:0005829,GO:0006082,GO:0006084,GO:0006085,GO:0006109,GO:0006139,GO:0006163,GO:0006164,GO:0006195,GO:0006605,GO:0006625,GO:0006629,GO:0006631,GO:0006633,GO:0006637,GO:0006725,GO:0006732,GO:0006753,GO:0006790,GO:0006793,GO:0006796,GO:0006807,GO:…
OFAS003254-PA	GO:0002931,GO:0003674,GO:0003824,GO:0005102,GO:0005488,GO:0005515,GO:0005575,GO:0005622,GO:0005623,GO:0005737,GO:0005739,GO:0005759,GO:0005777,GO:0005782,GO:0005829,GO:0006082,GO:0006084,GO:0006085,GO:0006109,GO:0006139,GO:0006163,GO:0006164,GO:0006195,GO:0006605,GO:0006625,GO:0006629,GO:0006631,GO:0006633,GO:0006637,GO:0006725,GO:0006732,GO:0006753,GO:0006790,GO:0006793,GO:0006796,GO:0006807,GO:…
OFAS019522-PA	GO:0000375,GO:0000377,GO:0000398,GO:0003674,GO:0003676,GO:0003723,GO:0003729,GO:0005488,GO:0005575,GO:0005622,GO:0005623,GO:0005634,GO:0005654,GO:0005681,GO:0005684,GO:0005686,GO:0006139,GO:0006355,GO:0006357,GO:0006396,GO:0006397,GO:0006725,GO:0006807,GO:0007275,GO:0007399,GO:0008150,GO:0008152,GO:0008380,GO:0009889,GO:0009893,GO:0009987,GO:0010467,GO:0010468,GO:0010556,GO:0010604,GO:0010628,GO:…
OFAS011257-PA	GO:0000775,GO:0000776,GO:0005575,GO:0005622,GO:0005623,GO:0005694,GO:0032991,GO:0043226,GO:0043228,GO:0043229,GO:0043232,GO:0044422,GO:0044424,GO:0044427,GO:0044446,GO:0044464,GO:0098687
OFAS011259-PA	GO:0000003,GO:0000041,GO:0002027,GO:0003674,GO:0005215,GO:0005375,GO:0005488,GO:0005515,GO:0005575,GO:0005622,GO:0005623,GO:0005737,GO:0005768,GO:0005770,GO:0005886,GO:0005887,GO:0006810,GO:0006811,GO:0006812,GO:0006825,GO:0006855,GO:0006873,GO:0006875,GO:0006878,GO:0007276,GO:0007283,GO:0008016,GO:0008150,GO:0008324,GO:0009636,GO:0009987,GO:0012505,GO:0015075,GO:0015318,GO:0015677,GO:0015679,GO:…
OFAS011262-PA	GO:0003674,GO:0003824,GO:0005575,GO:0005622,GO:0005623,GO:0005737,GO:0005783,GO:0005787,GO:0005789,GO:0006465,GO:0006508,GO:0006518,GO:0006605,GO:0006807,GO:0006810,GO:0006886,GO:0008104,GO:0008150,GO:0008152,GO:0008233,GO:0009987,GO:0010467,GO:0012505,GO:0015031,GO:0015833,GO:0016020,GO:0016485,GO:0016787,GO:0019538,GO:0030154,GO:0031984,GO:0032502,GO:0032991,GO:0033036,GO:0033365,GO:0034613,GO:…
OFAS027154-PA	GO:0000902,GO:0000904,GO:0003674,GO:0005102,GO:0005121,GO:0005488,GO:0005515,GO:0005575,GO:0005576,GO:0006928,GO:0006935,GO:0007154,GO:0007165,GO:0007166,GO:0007275,GO:0007399,GO:0007409,GO:0007411,GO:0007417,GO:0008045,GO:0008063,GO:0008083,GO:0008150,GO:0009605,GO:0009653,GO:0009966,GO:0009987,GO:0010469,GO:0010646,GO:0010941,GO:0016043,GO:0021551,GO:0021556,GO:0022008,GO:0023051,GO:0023052,GO:…
OFAS011270-PA	GO:0000166,GO:0001882,GO:0001883,GO:0003674,GO:0004857,GO:0005488,GO:0005515,GO:0005525,GO:0005575,GO:0005576,GO:0005622,GO:0005623,GO:0005634,GO:0005737,GO:0006508,GO:0006518,GO:0006807,GO:0006810,GO:0006886,GO:0006937,GO:0008047,GO:0008104,GO:0008150,GO:0008152,GO:0009892,GO:0009893,GO:0009987,GO:0010466,GO:0010467,GO:0010604,GO:0010605,GO:0010646,GO:0010817,GO:0010952,GO:0012505,GO:0015031,GO:…
OFAS019370-PA	GO:0000003,GO:0000145,GO:0000212,GO:0000226,GO:0000910,GO:0000916,GO:0001505,GO:0001927,GO:0003006,GO:0003674,GO:0005488,GO:0005515,GO:0005543,GO:0005575,GO:0005622,GO:0005623,GO:0005737,GO:0005768,GO:0005770,GO:0005829,GO:0005886,GO:0005938,GO:0006810,GO:0006836,GO:0006887,GO:0006903,GO:0006904,GO:0006996,GO:0007010,GO:0007017,GO:0007032,GO:0007049,GO:0007051,GO:0007110,GO:0007111,GO:0007154,GO:…
OFAS009237-PA	GO:0003674,GO:0005102,GO:0005179,GO:0005184,GO:0005488,GO:0005515,GO:0005575,GO:0005576,GO:0005615,GO:0007154,GO:0007165,GO:0007186,GO:0007218,GO:0007275,GO:0007562,GO:0007563,GO:0007591,GO:0008031,GO:0008150,GO:0009966,GO:0009987,GO:0010469,GO:0010646,GO:0018990,GO:0022404,GO:0023051,GO:0023052,GO:0030545,GO:0032501,GO:0032502,GO:0042303,GO:0044421,GO:0048018,GO:0048583,GO:0048856,GO:0050789,GO:…
OFAS009238-PA	GO:0000003,GO:0000166,GO:0000226,GO:0000323,GO:0000502,GO:0000731,GO:0000785,GO:0000902,GO:0000904,GO:0001775,GO:0002020,GO:0002082,GO:0002165,GO:0002252,GO:0002263,GO:0002274,GO:0002275,GO:0002283,GO:0002366,GO:0002376,GO:0002443,GO:0002444,GO:0002446,GO:0003006,GO:0003674,GO:0003824,GO:0005102,GO:0005488,GO:0005515,GO:0005524,GO:0005575,GO:0005576,GO:0005622,GO:0005623,GO:0005634,GO:0005654,GO:…
OFAS009240-PA	GO:0000184,GO:0000956,GO:0003674,GO:0003735,GO:0005198,GO:0005575,GO:0005622,GO:0005623,GO:0005634,GO:0005654,GO:0005737,GO:0005794,GO:0005829,GO:0005840,GO:0006139,GO:0006401,GO:0006402,GO:0006412,GO:0006413,GO:0006518,GO:0006605,GO:0006612,GO:0006613,GO:0006614,GO:0006725,GO:0006807,GO:0006810,GO:0006886,GO:0008104,GO:0008150,GO:0008152,GO:0009056,GO:0009057,GO:0009058,GO:0009059,GO:0009892,GO:…
OFAS009241-PA	GO:0001932,GO:0001933,GO:0003008,GO:0003014,GO:0003674,GO:0003676,GO:0003723,GO:0003725,GO:0004857,GO:0004860,GO:0005488,GO:0005515,GO:0005575,GO:0005622,GO:0005623,GO:0005634,GO:0005730,GO:0006469,GO:0008150,GO:0009892,GO:0010563,GO:0010605,GO:0019207,GO:0019210,GO:0019220,GO:0019222,GO:0019887,GO:0019899,GO:0019900,GO:0019901,GO:0030234,GO:0031323,GO:0031324,GO:0031399,GO:0031400,GO:0031974,GO:…
OFAS009242-PA	GO:0000075,GO:0000278,GO:0000375,GO:0000377,GO:0000398,GO:0005575,GO:0005622,GO:0005623,GO:0005634,GO:0005654,GO:0006139,GO:0006396,GO:0006397,GO:0006725,GO:0006807,GO:0007049,GO:0007093,GO:0007346,GO:0008150,GO:0008152,GO:0008380,GO:0009987,GO:0010467,GO:0016070,GO:0016071,GO:0016604,GO:0016607,GO:0022402,GO:0031974,GO:0031981,GO:0034641,GO:0043170,GO:0043226,GO:0043227,GO:0043229,GO:0043231,GO:…
OFAS009243-PA	GO:0000288,GO:0000291,GO:0000375,GO:0000377,GO:0000398,GO:0000956,GO:0003674,GO:0003676,GO:0003723,GO:0005488,GO:0005515,GO:0005575,GO:0005622,GO:0005623,GO:0005634,GO:0005654,GO:0005681,GO:0005684,GO:0005688,GO:0005689,GO:0005737,GO:0005829,GO:0006139,GO:0006396,GO:0006397,GO:0006401,GO:0006402,GO:0006725,GO:0006807,GO:0008150,GO:0008152,GO:0008380,GO:0009056,GO:0009057,GO:0009892,GO:0009987,GO:…
OFAS009245-PA	GO:0000003,GO:0000079,GO:0000082,GO:0000086,GO:0000166,GO:0000278,GO:0000287,GO:0000819,GO:0000902,GO:0000904,GO:0000922,GO:0001221,GO:0001223,GO:0001224,GO:0001225,GO:0001654,GO:0001667,GO:0001701,GO:0001708,GO:0001745,GO:0001751,GO:0001752,GO:0001754,GO:0001824,GO:0001825,GO:0001826,GO:0001827,GO:0001828,GO:0001932,GO:0001933,GO:0001934,GO:0002064,GO:0002065,GO:0002066,GO:0002119,GO:0002164,GO:…
OFAS009247-PA	GO:0005575,GO:0006950,GO:0007154,GO:0008104,GO:0008150,GO:0009267,GO:0009605,GO:0009966,GO:0009968,GO:0009987,GO:0009991,GO:0010646,GO:0010648,GO:0023051,GO:0023057,GO:0031667,GO:0031668,GO:0031669,GO:0032006,GO:0032007,GO:0032991,GO:0033036,GO:0033365,GO:0033554,GO:0034198,GO:0034613,GO:0042149,GO:0042594,GO:0048519,GO:0048523,GO:0048583,GO:0048585,GO:0050789,GO:0050794,GO:0050896,GO:0051179,GO:…
OFAS009249-PA	GO:0002009,GO:0002682,GO:0002684,GO:0002685,GO:0002687,GO:0002688,GO:0002690,GO:0003674,GO:0003824,GO:0003847,GO:0004620,GO:0004623,GO:0005488,GO:0005543,GO:0005575,GO:0005576,GO:0005615,GO:0005622,GO:0005623,GO:0005737,GO:0005783,GO:0005789,GO:0005829,GO:0006629,GO:0006644,GO:0006650,GO:0006793,GO:0006796,GO:0006807,GO:0006950,GO:0006952,GO:0006954,GO:0007275,GO:0007596,GO:0007599,GO:0008150,GO:…
OFAS009252-PA	GO:0003674,GO:0003824,GO:0004771,GO:0004806,GO:0005575,GO:0005576,GO:0005615,GO:0005622,GO:0005623,GO:0005737,GO:0005783,GO:0005788,GO:0005811,GO:0005829,GO:0006066,GO:0006082,GO:0006139,GO:0006163,GO:0006464,GO:0006486,GO:0006629,GO:0006631,GO:0006637,GO:0006638,GO:0006639,GO:0006690,GO:0006692,GO:0006693,GO:0006694,GO:0006695,GO:0006725,GO:0006732,GO:0006753,GO:0006790,GO:0006793,GO:0006796,GO:…
OFAS009253-PA	GO:0000003,GO:0000226,GO:0000740,GO:0000768,GO:0001669,GO:0001817,GO:0001819,GO:0001906,GO:0001907,GO:0002376,GO:0002791,GO:0002793,GO:0003006,GO:0003674,GO:0003824,GO:0004365,GO:0004857,GO:0004866,GO:0005488,GO:0005515,GO:0005575,GO:0005622,GO:0005623,GO:0005634,GO:0005635,GO:0005737,GO:0005811,GO:0005829,GO:0005856,GO:0005886,GO:0005929,GO:0005975,GO:0005996,GO:0006006,GO:0006007,GO:0006082,GO:…
OFAS009255-PA	GO:0000139,GO:0003674,GO:0005215,GO:0005338,GO:0005457,GO:0005462,GO:0005464,GO:0005575,GO:0005622,GO:0005623,GO:0005737,GO:0005783,GO:0005789,GO:0005794,GO:0005795,GO:0005797,GO:0006029,GO:0006109,GO:0006111,GO:0006464,GO:0006486,GO:0006493,GO:0006807,GO:0006810,GO:0006811,GO:0006820,GO:0008150,GO:0008152,GO:0008509,GO:0008514,GO:0009058,GO:0009059,GO:0009100,GO:0009101,GO:0009889,GO:0009987,GO:…
OFAS009257-PA	GO:0000447,GO:0000460,GO:0000462,GO:0000466,GO:0000469,GO:0000478,GO:0000479,GO:0000480,GO:0003674,GO:0003824,GO:0004518,GO:0004519,GO:0004521,GO:0004540,GO:0005575,GO:0005622,GO:0005623,GO:0005634,GO:0005654,GO:0005730,GO:0006139,GO:0006364,GO:0006396,GO:0006725,GO:0006807,GO:0008150,GO:0008152,GO:0009987,GO:0010467,GO:0016070,GO:0016072,GO:0016787,GO:0016788,GO:0022613,GO:0030490,GO:0031974,GO:…
OFAS009258-PA	GO:0000981,GO:0001558,GO:0001671,GO:0003674,GO:0003682,GO:0003700,GO:0005488,GO:0005515,GO:0005575,GO:0005622,GO:0005623,GO:0005634,GO:0005635,GO:0005654,GO:0005737,GO:0005829,GO:0006139,GO:0006259,GO:0006260,GO:0006355,GO:0006357,GO:0006457,GO:0006458,GO:0006725,GO:0006807,GO:0008047,GO:0008150,GO:0008152,GO:0009058,GO:0009059,GO:0009889,GO:0009890,GO:0009891,GO:0009892,GO:0009893,GO:0009987,GO:…
OFAS009259-PA	GO:0000003,GO:0000122,GO:0000375,GO:0000377,GO:0000381,GO:0000398,GO:0001510,GO:0001525,GO:0001568,GO:0001569,GO:0001654,GO:0001763,GO:0001890,GO:0001944,GO:0002009,GO:0002376,GO:0002520,GO:0002682,GO:0002683,GO:0003002,GO:0003006,GO:0003007,GO:0003205,GO:0003206,GO:0003231,GO:0003279,GO:0003281,GO:0003674,GO:0003676,GO:0003723,GO:0003729,GO:0005488,GO:0005575,GO:0005622,GO:0005623,GO:0005634,GO:…
OFAS009260-PA	GO:0000003,GO:0000209,GO:0000578,GO:0000793,GO:0000922,GO:0001666,GO:0003002,GO:0003674,GO:0003824,GO:0004177,GO:0005488,GO:0005575,GO:0005622,GO:0005623,GO:0005694,GO:0005737,GO:0005819,GO:0005829,GO:0005856,GO:0006464,GO:0006508,GO:0006518,GO:0006807,GO:0006950,GO:0007049,GO:0007275,GO:0007350,GO:0007351,GO:0007389,GO:0008150,GO:0008152,GO:0008233,GO:0008235,GO:0008237,GO:0008238,GO:0008270,GO:…
OFAS009263-PA	GO:0000003,GO:0000375,GO:0000377,GO:0000398,GO:0001654,GO:0001655,GO:0001700,GO:0001745,GO:0002009,GO:0002164,GO:0002165,GO:0002168,GO:0002376,GO:0002520,GO:0003006,GO:0003674,GO:0003712,GO:0003713,GO:0005488,GO:0005515,GO:0005575,GO:0005622,GO:0005623,GO:0005634,GO:0005654,GO:0005737,GO:0005829,GO:0006066,GO:0006109,GO:0006110,GO:0006139,GO:0006140,GO:0006351,GO:0006355,GO:0006357,GO:0006366,GO:…
OFAS013272-PA	GO:0000183,GO:0000785,GO:0000792,GO:0003674,GO:0003824,GO:0005488,GO:0005515,GO:0005575,GO:0005622,GO:0005623,GO:0005634,GO:0005654,GO:0005677,GO:0005694,GO:0005730,GO:0005737,GO:0005829,GO:0005886,GO:0006325,GO:0006342,GO:0006355,GO:0006915,GO:0006950,GO:0006996,GO:0007154,GO:0007165,GO:0008150,GO:0008152,GO:0008168,GO:0008219,GO:0008757,GO:0009267,GO:0009605,GO:0009889,GO:0009890,GO:0009892,GO:…
OFAS013273-PA	GO:0003674,GO:0005488,GO:0005515,GO:0005575,GO:0005622,GO:0005623,GO:0005737,GO:0005783,GO:0005789,GO:0006457,GO:0006458,GO:0006508,GO:0006807,GO:0006950,GO:0008150,GO:0008152,GO:0009056,GO:0009057,GO:0009987,GO:0010033,GO:0010243,GO:0010498,GO:0012505,GO:0016020,GO:0016021,GO:0016043,GO:0019538,GO:0022607,GO:0030163,GO:0030176,GO:0030544,GO:0031072,GO:0031224,GO:0031227,GO:0031984,GO:0033554,GO:…
OFAS013276-PA	GO:0000166,GO:0003674,GO:0003824,GO:0004470,GO:0004471,GO:0004473,GO:0005488,GO:0005575,GO:0005622,GO:0005623,GO:0005737,GO:0005739,GO:0005759,GO:0005829,GO:0005975,GO:0006082,GO:0006090,GO:0006091,GO:0006099,GO:0006101,GO:0006108,GO:0006139,GO:0006140,GO:0006725,GO:0006732,GO:0006733,GO:0006739,GO:0006741,GO:0006753,GO:0006793,GO:0006796,GO:0006807,GO:0008150,GO:0008152,GO:0009055,GO:0009058,GO:…
OFAS019491-PA	GO:0000151,GO:0000209,GO:0003674,GO:0003824,GO:0004842,GO:0005488,GO:0005515,GO:0005575,GO:0005622,GO:0005623,GO:0005737,GO:0005829,GO:0006464,GO:0006508,GO:0006511,GO:0006807,GO:0007088,GO:0007346,GO:0008150,GO:0008152,GO:0009056,GO:0009057,GO:0009893,GO:0009894,GO:0009896,GO:0009987,GO:0010498,GO:0010564,GO:0010604,GO:0010824,GO:0016567,GO:0016740,GO:0019005,GO:0019222,GO:0019538,GO:0019787,GO:…
OFAS019342-PA	GO:0000003,GO:0003008,GO:0003674,GO:0004888,GO:0004890,GO:0005102,GO:0005215,GO:0005216,GO:0005230,GO:0005237,GO:0005253,GO:0005254,GO:0005488,GO:0005515,GO:0005575,GO:0005622,GO:0005623,GO:0005634,GO:0005635,GO:0005737,GO:0005829,GO:0005886,GO:0005887,GO:0006810,GO:0006811,GO:0006820,GO:0006821,GO:0007154,GO:0007165,GO:0007166,GO:0007186,GO:0007214,GO:0007267,GO:0007268,GO:0007275,GO:0007399,GO:…
OFAS025143-PA	GO:0000003,GO:0000122,GO:0000132,GO:0000226,GO:0000228,GO:0000278,GO:0000578,GO:0000785,GO:0000790,GO:0000791,GO:0000902,GO:0000904,GO:0001085,GO:0001102,GO:0001501,GO:0001525,GO:0001568,GO:0001569,GO:0001570,GO:0001654,GO:0001655,GO:0001656,GO:0001657,GO:0001658,GO:0001667,GO:0001700,GO:0001701,GO:0001702,GO:0001703,GO:0001704,GO:0001706,GO:0001708,GO:0001709,GO:0001711,GO:0001745,GO:0001759,GO:…
OFAS010446-PA	GO:0000151,GO:0000209,GO:0000226,GO:0000323,GO:0001816,GO:0001906,GO:0001909,GO:0002228,GO:0002252,GO:0002376,GO:0002443,GO:0002449,GO:0002790,GO:0003674,GO:0003824,GO:0004842,GO:0005488,GO:0005515,GO:0005575,GO:0005622,GO:0005623,GO:0005737,GO:0005764,GO:0005773,GO:0005813,GO:0005815,GO:0005829,GO:0005856,GO:0006464,GO:0006807,GO:0006810,GO:0006950,GO:0006952,GO:0006955,GO:0006996,GO:0007010,GO:…
OFAS010448-PA	GO:0000151,GO:0000209,GO:0000226,GO:0000323,GO:0001816,GO:0001906,GO:0001909,GO:0002228,GO:0002252,GO:0002376,GO:0002443,GO:0002449,GO:0002790,GO:0003674,GO:0003824,GO:0004842,GO:0005488,GO:0005515,GO:0005575,GO:0005622,GO:0005623,GO:0005737,GO:0005764,GO:0005773,GO:0005813,GO:0005815,GO:0005829,GO:0005856,GO:0006464,GO:0006807,GO:0006810,GO:0006950,GO:0006952,GO:0006955,GO:0006996,GO:0007010,GO:…
OFAS010450-PA	GO:0003674,GO:0005215,GO:0005216,GO:0005261,GO:0005267,GO:0005575,GO:0005623,GO:0005886,GO:0005887,GO:0006810,GO:0006811,GO:0006812,GO:0006813,GO:0008150,GO:0008324,GO:0009987,GO:0015075,GO:0015077,GO:0015079,GO:0015267,GO:0015318,GO:0015672,GO:0016020,GO:0016021,GO:0022803,GO:0022838,GO:0022840,GO:0022841,GO:0022842,GO:0022857,GO:0022890,GO:0030001,GO:0030322,GO:0031224,GO:0031226,GO:0034220,GO:…
OFAS010451-PA	GO:0003674,GO:0005215,GO:0005216,GO:0005261,GO:0005267,GO:0005575,GO:0005623,GO:0005886,GO:0005887,GO:0006810,GO:0006811,GO:0006812,GO:0006813,GO:0008150,GO:0008324,GO:0009987,GO:0015075,GO:0015077,GO:0015079,GO:0015267,GO:0015318,GO:0015672,GO:0016020,GO:0016021,GO:0022803,GO:0022838,GO:0022840,GO:0022841,GO:0022842,GO:0022857,GO:0022890,GO:0030001,GO:0030322,GO:0031224,GO:0031226,GO:0034220,GO:…
OFAS002308-PA	GO:0001501,GO:0003674,GO:0003824,GO:0005575,GO:0005622,GO:0005623,GO:0005737,GO:0005783,GO:0005789,GO:0006464,GO:0006766,GO:0006775,GO:0006807,GO:0006950,GO:0006979,GO:0007275,GO:0007596,GO:0007599,GO:0008150,GO:0008152,GO:0009058,GO:0009110,GO:0009611,GO:0009987,GO:0010033,GO:0010243,GO:0012505,GO:0014070,GO:0016020,GO:0016491,GO:0016614,GO:0016900,GO:0017144,GO:0017187,GO:0018193,GO:0018200,GO:…
OFAS002310-PA	GO:0001736,GO:0001738,GO:0002009,GO:0005575,GO:0005623,GO:0005886,GO:0005912,GO:0005924,GO:0005927,GO:0007164,GO:0008150,GO:0009653,GO:0009888,GO:0016020,GO:0016324,GO:0030054,GO:0030055,GO:0032502,GO:0044425,GO:0044459,GO:0044464,GO:0045177,GO:0048104,GO:0048729,GO:0048856,GO:0060429,GO:0070161,GO:0071944,GO:0098590
OFAS002311-PA	GO:0001736,GO:0001738,GO:0002009,GO:0005575,GO:0005623,GO:0005886,GO:0005912,GO:0005924,GO:0005927,GO:0007164,GO:0008150,GO:0009653,GO:0009888,GO:0016020,GO:0016324,GO:0030054,GO:0030055,GO:0032502,GO:0044425,GO:0044459,GO:0044464,GO:0045177,GO:0048104,GO:0048729,GO:0048856,GO:0060429,GO:0070161,GO:0071944,GO:0098590
OFAS002312-PA	GO:0001736,GO:0001738,GO:0002009,GO:0005575,GO:0005623,GO:0005886,GO:0005912,GO:0005924,GO:0005927,GO:0007164,GO:0008150,GO:0009653,GO:0009888,GO:0016020,GO:0016324,GO:0030054,GO:0030055,GO:0032502,GO:0044425,GO:0044459,GO:0044464,GO:0045177,GO:0048104,GO:0048729,GO:0048856,GO:0060429,GO:0070161,GO:0071944,GO:0098590
OFAS002313-PA	GO:0001736,GO:0001738,GO:0002009,GO:0005575,GO:0005623,GO:0005886,GO:0005912,GO:0005924,GO:0005927,GO:0007164,GO:0008150,GO:0009653,GO:0009888,GO:0016020,GO:0016324,GO:0030054,GO:0030055,GO:0032502,GO:0044425,GO:0044459,GO:0044464,GO:0045177,GO:0048104,GO:0048729,GO:0048856,GO:0060429,GO:0070161,GO:0071944,GO:0098590
OFAS002315-PA	GO:0000003,GO:0001654,GO:0001736,GO:0001738,GO:0001745,GO:0002009,GO:0002064,GO:0002065,GO:0002066,GO:0002165,GO:0003002,GO:0003006,GO:0003674,GO:0005102,GO:0005154,GO:0005488,GO:0005515,GO:0005575,GO:0005576,GO:0007162,GO:0007163,GO:0007164,GO:0007275,GO:0007276,GO:0007281,GO:0007292,GO:0007389,GO:0007399,GO:0007423,GO:0007444,GO:0007455,GO:0007472,GO:0007474,GO:0007476,GO:0007482,GO:0007552,GO:…
OFAS010695-PA	GO:0001505,GO:0001889,GO:0003674,GO:0003824,GO:0003837,GO:0005488,GO:0005575,GO:0005622,GO:0005623,GO:0005737,GO:0005829,GO:0006082,GO:0006139,GO:0006206,GO:0006207,GO:0006208,GO:0006210,GO:0006212,GO:0006213,GO:0006520,GO:0006725,GO:0006807,GO:0007275,GO:0008150,GO:0008152,GO:0008270,GO:0008652,GO:0009056,GO:0009058,GO:0009112,GO:0009116,GO:0009164,GO:0009987,GO:0016053,GO:0016787,GO:0016810,GO:…
OFAS010696-PA	GO:0000028,GO:0000184,GO:0000956,GO:0002181,GO:0003674,GO:0003735,GO:0005198,GO:0005575,GO:0005622,GO:0005623,GO:0005634,GO:0005654,GO:0005730,GO:0005737,GO:0005829,GO:0005840,GO:0005844,GO:0006139,GO:0006401,GO:0006402,GO:0006412,GO:0006413,GO:0006518,GO:0006605,GO:0006612,GO:0006613,GO:0006614,GO:0006725,GO:0006807,GO:0006810,GO:0006886,GO:0006950,GO:0006996,GO:0007154,GO:0008104,GO:0008150,GO:…
OFAS010698-PA	GO:0000122,GO:0000981,GO:0001227,GO:0002064,GO:0002065,GO:0002066,GO:0002067,GO:0003674,GO:0003676,GO:0003677,GO:0003700,GO:0005488,GO:0005575,GO:0005622,GO:0005623,GO:0005634,GO:0006355,GO:0006357,GO:0007275,GO:0008150,GO:0009888,GO:0009889,GO:0009890,GO:0009891,GO:0009892,GO:0009893,GO:0009987,GO:0010453,GO:0010454,GO:0010455,GO:0010468,GO:0010556,GO:0010557,GO:0010558,GO:0010604,GO:0010605,GO:…
OFAS010700-PA	GO:0000122,GO:0000981,GO:0001227,GO:0002064,GO:0002065,GO:0002066,GO:0002067,GO:0003674,GO:0003676,GO:0003677,GO:0003700,GO:0005488,GO:0005575,GO:0005622,GO:0005623,GO:0005634,GO:0006355,GO:0006357,GO:0007275,GO:0008150,GO:0009888,GO:0009889,GO:0009890,GO:0009891,GO:0009892,GO:0009893,GO:0009987,GO:0010453,GO:0010454,GO:0010455,GO:0010468,GO:0010556,GO:0010557,GO:0010558,GO:0010604,GO:0010605,GO:…
OFAS010705-PA	GO:0003674,GO:0005488,GO:0005515,GO:0005543,GO:0005575,GO:0005622,GO:0005623,GO:0005737,GO:0005768,GO:0005769,GO:0005770,GO:0006810,GO:0006897,GO:0006996,GO:0007032,GO:0007034,GO:0007041,GO:0008150,GO:0008289,GO:0008333,GO:0009987,GO:0010256,GO:0012505,GO:0016043,GO:0016050,GO:0016192,GO:0031410,GO:0031982,GO:0032266,GO:0035091,GO:0043167,GO:0043168,GO:0043226,GO:0043227,GO:0043229,GO:0044424,GO:…
OFAS010706-PA	GO:0001664,GO:0002376,GO:0003674,GO:0005102,GO:0005126,GO:0005198,GO:0005488,GO:0005515,GO:0005575,GO:0005622,GO:0005623,GO:0005634,GO:0005635,GO:0005643,GO:0005737,GO:0005829,GO:0005886,GO:0006355,GO:0006403,GO:0006405,GO:0006406,GO:0006606,GO:0006611,GO:0006810,GO:0006886,GO:0006913,GO:0006928,GO:0006935,GO:0006996,GO:0006997,GO:0007154,GO:0007165,GO:0007166,GO:0007275,GO:0008104,GO:0008150,GO:…
OFAS010708-PA	GO:0000003,GO:0000323,GO:0001505,GO:0001701,GO:0001891,GO:0003674,GO:0005488,GO:0005515,GO:0005575,GO:0005622,GO:0005623,GO:0005634,GO:0005737,GO:0005764,GO:0005773,GO:0005776,GO:0005829,GO:0005886,GO:0005905,GO:0006810,GO:0006836,GO:0006897,GO:0006898,GO:0006914,GO:0007154,GO:0007165,GO:0007166,GO:0007219,GO:0007267,GO:0007268,GO:0007269,GO:0007275,GO:0007565,GO:0008134,GO:0008150,GO:0008152,GO:…
OFAS010000-PA	GO:0003674,GO:0003824,GO:0004175,GO:0004252,GO:0006508,GO:0006807,GO:0008150,GO:0008152,GO:0008233,GO:0008236,GO:0016787,GO:0017171,GO:0019538,GO:0043170,GO:0044238,GO:0070011,GO:0071704,GO:0140096,GO:1901564
OFAS010001-PA	GO:0000278,GO:0000375,GO:0000377,GO:0000381,GO:0000398,GO:0000785,GO:0001178,GO:0003674,GO:0003676,GO:0003712,GO:0003714,GO:0003723,GO:0003729,GO:0005080,GO:0005488,GO:0005515,GO:0005575,GO:0005622,GO:0005623,GO:0005634,GO:0005654,GO:0005681,GO:0005694,GO:0005737,GO:0005829,GO:0006139,GO:0006355,GO:0006357,GO:0006396,GO:0006397,GO:0006403,GO:0006405,GO:0006406,GO:0006611,GO:0006725,GO:0006807,GO:…
OFAS010002-PA	GO:0001505,GO:0005575,GO:0005622,GO:0005623,GO:0005737,GO:0006810,GO:0006836,GO:0006887,GO:0007154,GO:0007267,GO:0007268,GO:0007269,GO:0008021,GO:0008150,GO:0009987,GO:0012505,GO:0012506,GO:0016020,GO:0016079,GO:0016192,GO:0017156,GO:0017157,GO:0023052,GO:0023061,GO:0030133,GO:0030658,GO:0030659,GO:0030672,GO:0031090,GO:0031410,GO:0031594,GO:0031982,GO:0032879,GO:0032940,GO:0043226,GO:0043227,GO:…
OFAS010003-PA	GO:0000981,GO:0001650,GO:0001775,GO:0002376,GO:0002520,GO:0002521,GO:0003674,GO:0003700,GO:0003712,GO:0003714,GO:0005575,GO:0005622,GO:0005623,GO:0005634,GO:0005654,GO:0005730,GO:0006355,GO:0006357,GO:0007275,GO:0008150,GO:0008283,GO:0009889,GO:0009890,GO:0009892,GO:0009987,GO:0010468,GO:0010556,GO:0010558,GO:0010605,GO:0010629,GO:0016604,GO:0019219,GO:0019222,GO:0019725,GO:0030097,GO:0030098,GO:…
OFAS010004-PA	GO:0001501,GO:0002189,GO:0003674,GO:0004857,GO:0005488,GO:0005515,GO:0005575,GO:0006139,GO:0006725,GO:0006753,GO:0006793,GO:0006796,GO:0006807,GO:0007275,GO:0008150,GO:0008152,GO:0009058,GO:0009117,GO:0009165,GO:0009892,GO:0009987,GO:0010563,GO:0018130,GO:0019220,GO:0019222,GO:0019438,GO:0019637,GO:0019899,GO:0019900,GO:0030234,GO:0031323,GO:0031324,GO:0032501,GO:0032502,GO:0032991,GO:0033673,GO:…
OFAS010006-PA	GO:0001501,GO:0001932,GO:0001934,GO:0002065,GO:0002376,GO:0002520,GO:0002521,GO:0002573,GO:0003674,GO:0003824,GO:0004672,GO:0004674,GO:0005488,GO:0005509,GO:0005575,GO:0005576,GO:0005615,GO:0005622,GO:0005623,GO:0005737,GO:0005783,GO:0005788,GO:0005794,GO:0006139,GO:0006163,GO:0006464,GO:0006468,GO:0006725,GO:0006753,GO:0006793,GO:0006796,GO:0006807,GO:0007275,GO:0008047,GO:0008150,GO:0008152,GO:…
OFAS010464-PA	GO:0000003,GO:0000041,GO:0001101,GO:0002237,GO:0003008,GO:0003014,GO:0003674,GO:0003824,GO:0005215,GO:0005310,GO:0005342,GO:0005488,GO:0005515,GO:0005575,GO:0005623,GO:0005886,GO:0005887,GO:0005903,GO:0005911,GO:0006082,GO:0006790,GO:0006807,GO:0006810,GO:0006811,GO:0006812,GO:0006820,GO:0006835,GO:0006855,GO:0006869,GO:0006873,GO:0006950,GO:0006979,GO:0007565,GO:0008150,GO:0008152,GO:0008509,GO:…
OFAS010465-PA	GO:0000003,GO:0000041,GO:0001101,GO:0002237,GO:0003008,GO:0003014,GO:0003674,GO:0003824,GO:0005215,GO:0005310,GO:0005342,GO:0005488,GO:0005515,GO:0005575,GO:0005623,GO:0005886,GO:0005887,GO:0005903,GO:0005911,GO:0006082,GO:0006790,GO:0006807,GO:0006810,GO:0006811,GO:0006812,GO:0006820,GO:0006835,GO:0006855,GO:0006869,GO:0006873,GO:0006950,GO:0006979,GO:0007565,GO:0008150,GO:0008152,GO:0008509,GO:…
OFAS010466-PA	GO:0000003,GO:0000041,GO:0001101,GO:0002237,GO:0003008,GO:0003014,GO:0003674,GO:0003824,GO:0005215,GO:0005310,GO:0005342,GO:0005488,GO:0005515,GO:0005575,GO:0005623,GO:0005886,GO:0005887,GO:0005903,GO:0005911,GO:0006082,GO:0006790,GO:0006807,GO:0006810,GO:0006811,GO:0006812,GO:0006820,GO:0006835,GO:0006855,GO:0006869,GO:0006873,GO:0006950,GO:0006979,GO:0007565,GO:0008150,GO:0008152,GO:0008509,GO:…
OFAS011754-PA	GO:0000054,GO:0000056,GO:0003674,GO:0005488,GO:0005515,GO:0005575,GO:0005622,GO:0005623,GO:0005634,GO:0005654,GO:0005737,GO:0005768,GO:0005770,GO:0005773,GO:0005774,GO:0005829,GO:0005840,GO:0006139,GO:0006259,GO:0006260,GO:0006261,GO:0006364,GO:0006396,GO:0006403,GO:0006405,GO:0006611,GO:0006725,GO:0006807,GO:0006810,GO:0006886,GO:0006913,GO:0007049,GO:0008104,GO:0008150,GO:0008152,GO:0008361,GO:…
OFAS011755-PA	GO:0000184,GO:0000226,GO:0000302,GO:0000702,GO:0000956,GO:0001726,GO:0001817,GO:0001819,GO:0001932,GO:0001934,GO:0002181,GO:0002682,GO:0002684,GO:0002694,GO:0002696,GO:0003674,GO:0003676,GO:0003677,GO:0003684,GO:0003690,GO:0003723,GO:0003729,GO:0003735,GO:0003824,GO:0003906,GO:0004518,GO:0004519,GO:0004520,GO:0004536,GO:0005198,GO:0005488,GO:0005515,GO:0005575,GO:0005622,GO:0005623,GO:0005634,GO:…
OFAS011756-PA	GO:0000184,GO:0000226,GO:0000302,GO:0000702,GO:0000956,GO:0001726,GO:0001817,GO:0001819,GO:0001932,GO:0001934,GO:0002181,GO:0002682,GO:0002684,GO:0002694,GO:0002696,GO:0003674,GO:0003676,GO:0003677,GO:0003684,GO:0003690,GO:0003723,GO:0003729,GO:0003735,GO:0003824,GO:0003906,GO:0004518,GO:0004519,GO:0004520,GO:0004536,GO:0005198,GO:0005488,GO:0005515,GO:0005575,GO:0005622,GO:0005623,GO:0005634,GO:…
OFAS013051-PA	GO:0000184,GO:0000956,GO:0002181,GO:0003674,GO:0003735,GO:0005198,GO:0005575,GO:0005622,GO:0005623,GO:0005634,GO:0005654,GO:0005737,GO:0005783,GO:0005789,GO:0005791,GO:0005829,GO:0005840,GO:0006139,GO:0006401,GO:0006402,GO:0006412,GO:0006413,GO:0006518,GO:0006605,GO:0006612,GO:0006613,GO:0006614,GO:0006725,GO:0006807,GO:0006810,GO:0006886,GO:0008104,GO:0008150,GO:0008152,GO:0009056,GO:0009057,GO:…
OFAS013052-PA	GO:0000976,GO:0000977,GO:0000978,GO:0000981,GO:0000982,GO:0000987,GO:0001012,GO:0001067,GO:0001077,GO:0001228,GO:0001775,GO:0001817,GO:0001819,GO:0001889,GO:0001906,GO:0001909,GO:0002228,GO:0002252,GO:0002262,GO:0002376,GO:0002443,GO:0002449,GO:0002520,GO:0002521,GO:0003674,GO:0003676,GO:0003677,GO:0003690,GO:0003700,GO:0005488,GO:0005515,GO:0005575,GO:0005622,GO:0005623,GO:0005634,GO:0005654,GO:…
OFAS013053-PA	GO:0000902,GO:0000904,GO:0003674,GO:0003774,GO:0003777,GO:0003824,GO:0005488,GO:0005515,GO:0005575,GO:0005622,GO:0005623,GO:0005694,GO:0005737,GO:0005813,GO:0005815,GO:0005819,GO:0005856,GO:0005858,GO:0005868,GO:0005874,GO:0005875,GO:0005876,GO:0005929,GO:0005930,GO:0005938,GO:0006810,GO:0006928,GO:0006996,GO:0007017,GO:0007018,GO:0007275,GO:0007399,GO:0007417,GO:0007420,GO:0007610,GO:0007632,GO:…
OFAS019610-PA	GO:0000578,GO:0000902,GO:0000904,GO:0001654,GO:0001667,GO:0001700,GO:0001701,GO:0001704,GO:0001707,GO:0001726,GO:0001738,GO:0001754,GO:0001756,GO:0001837,GO:0001839,GO:0001840,GO:0001894,GO:0001952,GO:0001954,GO:0002009,GO:0002064,GO:0003002,GO:0003382,GO:0003383,GO:0003674,GO:0005198,GO:0005200,GO:0005488,GO:0005515,GO:0005575,GO:0005622,GO:0005623,GO:0005634,GO:0005737,GO:0005829,GO:0005856,GO:…
OFAS011184-PA	GO:0000278,GO:0000976,GO:0000977,GO:0000981,GO:0000982,GO:0001012,GO:0001067,GO:0001077,GO:0001228,GO:0003674,GO:0003676,GO:0003677,GO:0003690,GO:0003700,GO:0005488,GO:0005575,GO:0005622,GO:0005623,GO:0005634,GO:0006139,GO:0006259,GO:0006260,GO:0006261,GO:0006351,GO:0006355,GO:0006357,GO:0006366,GO:0006725,GO:0006807,GO:0007049,GO:0007275,GO:0007517,GO:0007519,GO:0007584,GO:0007623,GO:0008150,GO:…
OFAS011306-PA	GO:0000041,GO:0003674,GO:0003824,GO:0004322,GO:0005575,GO:0005623,GO:0005886,GO:0005887,GO:0006810,GO:0006811,GO:0006812,GO:0006826,GO:0006873,GO:0006875,GO:0006879,GO:0008150,GO:0008152,GO:0009897,GO:0009986,GO:0009987,GO:0016020,GO:0016021,GO:0016491,GO:0016722,GO:0016724,GO:0019725,GO:0030001,GO:0030003,GO:0031224,GO:0031226,GO:0031233,GO:0032991,GO:0033212,GO:0033215,GO:0033573,GO:0042592,GO:…
OFAS011307-PA	GO:0000428,GO:0003674,GO:0003712,GO:0003713,GO:0005102,GO:0005488,GO:0005515,GO:0005575,GO:0005622,GO:0005623,GO:0005634,GO:0005654,GO:0005667,GO:0006139,GO:0006351,GO:0006352,GO:0006355,GO:0006357,GO:0006366,GO:0006367,GO:0006725,GO:0006807,GO:0007154,GO:0007165,GO:0008134,GO:0008150,GO:0008152,GO:0009058,GO:0009059,GO:0009719,GO:0009725,GO:0009755,GO:0009889,GO:0009891,GO:0009893,GO:0009987,GO:…
OFAS011308-PA	GO:0000428,GO:0003674,GO:0003712,GO:0003713,GO:0005102,GO:0005488,GO:0005515,GO:0005575,GO:0005622,GO:0005623,GO:0005634,GO:0005654,GO:0005667,GO:0006139,GO:0006351,GO:0006352,GO:0006355,GO:0006357,GO:0006366,GO:0006367,GO:0006725,GO:0006807,GO:0007154,GO:0007165,GO:0008134,GO:0008150,GO:0008152,GO:0009058,GO:0009059,GO:0009719,GO:0009725,GO:0009755,GO:0009889,GO:0009891,GO:0009893,GO:0009987,GO:…
OFAS011627-PA	GO:0000122,GO:0000428,GO:0002039,GO:0003674,GO:0003682,GO:0005488,GO:0005515,GO:0005575,GO:0005622,GO:0005623,GO:0005634,GO:0005635,GO:0005654,GO:0005667,GO:0005669,GO:0006139,GO:0006351,GO:0006352,GO:0006355,GO:0006357,GO:0006366,GO:0006367,GO:0006725,GO:0006807,GO:0008104,GO:0008134,GO:0008150,GO:0008152,GO:0009058,GO:0009059,GO:0009889,GO:0009890,GO:0009891,GO:0009892,GO:0009893,GO:0009966,GO:…
OFAS011628-PA	GO:0003674,GO:0003712,GO:0005102,GO:0005488,GO:0005515,GO:0005575,GO:0005622,GO:0005623,GO:0005634,GO:0005737,GO:0005829,GO:0006355,GO:0006357,GO:0008150,GO:0009889,GO:0010468,GO:0010556,GO:0016020,GO:0019219,GO:0019222,GO:0019899,GO:0019900,GO:0019901,GO:0031323,GO:0031326,GO:0031625,GO:0032991,GO:0042826,GO:0043226,GO:0043227,GO:0043229,GO:0043231,GO:0043254,GO:0044087,GO:0044389,GO:0044424,GO:…
OFAS011629-PA	GO:0000976,GO:0000977,GO:0000978,GO:0000981,GO:0000982,GO:0000987,GO:0001012,GO:0001067,GO:0001077,GO:0001228,GO:0003674,GO:0003676,GO:0003677,GO:0003690,GO:0003700,GO:0005488,GO:0005575,GO:0005622,GO:0005623,GO:0005634,GO:0005667,GO:0005737,GO:0006139,GO:0006351,GO:0006355,GO:0006357,GO:0006366,GO:0006725,GO:0006807,GO:0007275,GO:0007399,GO:0007417,GO:0007420,GO:0007610,GO:0007626,GO:0007631,GO:…
OFAS009990-PA	GO:0000139,GO:0000271,GO:0001503,GO:0001704,GO:0001707,GO:0003674,GO:0003824,GO:0005488,GO:0005515,GO:0005575,GO:0005576,GO:0005615,GO:0005622,GO:0005623,GO:0005737,GO:0005783,GO:0005789,GO:0005794,GO:0005975,GO:0005976,GO:0006022,GO:0006023,GO:0006024,GO:0006029,GO:0006040,GO:0006044,GO:0006082,GO:0006790,GO:0006807,GO:0007154,GO:0007165,GO:0007166,GO:0007167,GO:0007178,GO:0007275,GO:0007369,GO:…
OFAS009991-PA	GO:0003674,GO:0003824,GO:0006629,GO:0008150,GO:0008152,GO:0009056,GO:0016042,GO:0016298,GO:0016787,GO:0016788,GO:0044238,GO:0071704,GO:1901575
OFAS003035-PA	GO:0003674,GO:0003676,GO:0003677,GO:0003690,GO:0003824,GO:0005488,GO:0005575,GO:0005622,GO:0005623,GO:0005634,GO:0006139,GO:0006259,GO:0006281,GO:0006725,GO:0006793,GO:0006796,GO:0006807,GO:0006950,GO:0006974,GO:0008150,GO:0008152,GO:0009987,GO:0016301,GO:0016310,GO:0016311,GO:0016740,GO:0016772,GO:0016773,GO:0016787,GO:0016788,GO:0016791,GO:0019205,GO:0033554,GO:0034641,GO:0042578,GO:0043170,GO:…
OFAS003036-PA	GO:0000003,GO:0002009,GO:0002165,GO:0003674,GO:0003824,GO:0004598,GO:0005575,GO:0005623,GO:0007275,GO:0007444,GO:0007472,GO:0007476,GO:0007552,GO:0007560,GO:0007610,GO:0007617,GO:0007618,GO:0007619,GO:0008150,GO:0009653,GO:0009791,GO:0009886,GO:0009887,GO:0009888,GO:0016829,GO:0016840,GO:0016842,GO:0019098,GO:0019953,GO:0022414,GO:0032501,GO:0032502,GO:0032504,GO:0035107,GO:0035114,GO:0035120,GO:…
OFAS003037-PA	GO:0002165,GO:0003674,GO:0005488,GO:0005496,GO:0006629,GO:0006694,GO:0006810,GO:0006869,GO:0007275,GO:0008150,GO:0008152,GO:0008202,GO:0008289,GO:0008610,GO:0009058,GO:0009791,GO:0009987,GO:0010817,GO:0010876,GO:0015850,GO:0015918,GO:0032501,GO:0032502,GO:0032934,GO:0033036,GO:0034754,GO:0042180,GO:0042181,GO:0042445,GO:0042446,GO:0044237,GO:0044238,GO:0044249,GO:0044281,GO:0044283,GO:0045455,GO:…
OFAS003038-PA	GO:0003008,GO:0003674,GO:0004888,GO:0004984,GO:0005575,GO:0005623,GO:0005886,GO:0007154,GO:0007165,GO:0007186,GO:0007600,GO:0007606,GO:0007608,GO:0008150,GO:0009593,GO:0009987,GO:0016020,GO:0016021,GO:0023052,GO:0031224,GO:0032501,GO:0038023,GO:0042221,GO:0044425,GO:0044464,GO:0050789,GO:0050794,GO:0050877,GO:0050896,GO:0050906,GO:0050907,GO:0050911,GO:0051606,GO:0051716,GO:0060089,GO:0065007,GO:…
OFAS003043-PA	GO:0000003,GO:0000018,GO:0000184,GO:0000226,GO:0000335,GO:0000337,GO:0000375,GO:0000377,GO:0000381,GO:0000398,GO:0000578,GO:0000956,GO:0001709,GO:0003002,GO:0003006,GO:0003674,GO:0003676,GO:0003723,GO:0003729,GO:0005488,GO:0005515,GO:0005575,GO:0005622,GO:0005623,GO:0005634,GO:0005654,GO:0005681,GO:0005737,GO:0005829,GO:0006139,GO:0006396,GO:0006397,GO:0006401,GO:0006402,GO:0006403,GO:0006405,GO:…
OFAS003044-PA	GO:0002682,GO:0002684,GO:0002694,GO:0002697,GO:0002699,GO:0002703,GO:0002886,GO:0005575,GO:0005622,GO:0005623,GO:0005737,GO:0008150,GO:0017157,GO:0032386,GO:0032879,GO:0033003,GO:0033006,GO:0043300,GO:0043304,GO:0044424,GO:0044464,GO:0048518,GO:0048583,GO:0050776,GO:0050789,GO:0050794,GO:0050865,GO:0051046,GO:0051049,GO:0060341,GO:0060627,GO:0065007,GO:1903305,GO:1903530
OFAS003045-PA	GO:0002682,GO:0002684,GO:0002694,GO:0002697,GO:0002699,GO:0002703,GO:0002886,GO:0005575,GO:0005622,GO:0005623,GO:0005737,GO:0008150,GO:0017157,GO:0032386,GO:0032879,GO:0033003,GO:0033006,GO:0043300,GO:0043304,GO:0044424,GO:0044464,GO:0048518,GO:0048583,GO:0050776,GO:0050789,GO:0050794,GO:0050865,GO:0051046,GO:0051049,GO:0060341,GO:0060627,GO:0065007,GO:1903305,GO:1903530
OFAS012606-PA	GO:0000003,GO:0000075,GO:0000077,GO:0000175,GO:0000278,GO:0000288,GO:0000289,GO:0000291,GO:0000956,GO:0003006,GO:0003674,GO:0003824,GO:0004518,GO:0004527,GO:0004532,GO:0004535,GO:0004540,GO:0005488,GO:0005515,GO:0005575,GO:0005622,GO:0005623,GO:0005634,GO:0005737,GO:0005829,GO:0006139,GO:0006401,GO:0006402,GO:0006417,GO:0006725,GO:0006807,GO:0006950,GO:0006974,GO:0006977,GO:0007049,GO:0007093,GO:…
OFAS012608-PA	GO:0000003,GO:0000075,GO:0000077,GO:0000175,GO:0000278,GO:0000288,GO:0000289,GO:0000291,GO:0000956,GO:0003006,GO:0003674,GO:0003824,GO:0004518,GO:0004527,GO:0004532,GO:0004535,GO:0004540,GO:0005488,GO:0005515,GO:0005575,GO:0005622,GO:0005623,GO:0005634,GO:0005737,GO:0005829,GO:0006139,GO:0006401,GO:0006402,GO:0006417,GO:0006725,GO:0006807,GO:0006950,GO:0006974,GO:0006977,GO:0007049,GO:0007093,GO:…
OFAS014003-PA	GO:0008150,GO:0008361,GO:0009987,GO:0016043,GO:0032535,GO:0045793,GO:0065007,GO:0065008,GO:0071840,GO:0090066
OFAS013120-PA	GO:0003674,GO:0005488,GO:0005575,GO:0005623,GO:0005886,GO:0008150,GO:0016020,GO:0032368,GO:0032370,GO:0032879,GO:0044464,GO:0044877,GO:0048518,GO:0050789,GO:0051049,GO:0051050,GO:0065007,GO:0071813,GO:0071814,GO:0071944,GO:1905952,GO:1905954
OFAS013121-PA	GO:0003674,GO:0005488,GO:0005575,GO:0005623,GO:0005886,GO:0006810,GO:0006897,GO:0006898,GO:0008150,GO:0016020,GO:0016192,GO:0032368,GO:0032370,GO:0032879,GO:0038024,GO:0044464,GO:0044877,GO:0048518,GO:0050789,GO:0051049,GO:0051050,GO:0051179,GO:0051234,GO:0065007,GO:0071813,GO:0071814,GO:0071944,GO:0098657,GO:1905952,GO:1905954
OFAS011238-PA	GO:0000003,GO:0000018,GO:0000070,GO:0000228,GO:0000278,GO:0000280,GO:0000775,GO:0000779,GO:0000785,GO:0000793,GO:0000794,GO:0000796,GO:0000797,GO:0000799,GO:0000803,GO:0000805,GO:0000819,GO:0003674,GO:0003682,GO:0005488,GO:0005515,GO:0005575,GO:0005622,GO:0005623,GO:0005634,GO:0005654,GO:0005694,GO:0005737,GO:0005829,GO:0006323,GO:0006996,GO:0007049,GO:0007059,GO:0007076,GO:0007135,GO:0008150,GO:…
OFAS011239-PA	GO:0003674,GO:0003824,GO:0005575,GO:0005622,GO:0005623,GO:0005737,GO:0005829,GO:0006139,GO:0006163,GO:0006725,GO:0006726,GO:0006727,GO:0006732,GO:0006753,GO:0006793,GO:0006796,GO:0006807,GO:0008055,GO:0008150,GO:0008152,GO:0008265,GO:0009058,GO:0009116,GO:0009117,GO:0009119,GO:0009141,GO:0009144,GO:0009150,GO:0009199,GO:0009205,GO:0009259,GO:0009987,GO:0016740,GO:0016782,GO:0016783,GO:0018130,GO:…
OFAS011240-PA	GO:0003674,GO:0003824,GO:0005575,GO:0005622,GO:0005623,GO:0005737,GO:0005829,GO:0006139,GO:0006163,GO:0006725,GO:0006726,GO:0006727,GO:0006732,GO:0006753,GO:0006793,GO:0006796,GO:0006807,GO:0008055,GO:0008150,GO:0008152,GO:0008265,GO:0009058,GO:0009116,GO:0009117,GO:0009119,GO:0009141,GO:0009144,GO:0009150,GO:0009199,GO:0009205,GO:0009259,GO:0009987,GO:0016740,GO:0016782,GO:0016783,GO:0018130,GO:…
OFAS011241-PA	GO:0000139,GO:0000902,GO:0000904,GO:0002119,GO:0002164,GO:0003674,GO:0005215,GO:0005338,GO:0005459,GO:0005575,GO:0005622,GO:0005623,GO:0005737,GO:0005783,GO:0005789,GO:0005794,GO:0006464,GO:0006486,GO:0006487,GO:0006807,GO:0006810,GO:0006811,GO:0006820,GO:0006928,GO:0006935,GO:0006950,GO:0006996,GO:0007029,GO:0007275,GO:0007399,GO:0007409,GO:0007411,GO:0008150,GO:0008152,GO:0009058,GO:0009059,GO:…
OFAS011243-PA	GO:0003674,GO:0003824,GO:0004812,GO:0004829,GO:0005488,GO:0005515,GO:0005575,GO:0005622,GO:0005623,GO:0005737,GO:0005739,GO:0005829,GO:0005856,GO:0006082,GO:0006139,GO:0006399,GO:0006412,GO:0006418,GO:0006435,GO:0006518,GO:0006520,GO:0006725,GO:0006807,GO:0007275,GO:0007568,GO:0008150,GO:0008152,GO:0008340,GO:0009058,GO:0009059,GO:0009987,GO:0010259,GO:0010467,GO:0015629,GO:0016070,GO:0016874,GO:…
OFAS012668-PA	GO:0003674,GO:0005048,GO:0005102,GO:0005215,GO:0005488,GO:0005515,GO:0005575,GO:0005622,GO:0005623,GO:0005634,GO:0005635,GO:0005737,GO:0006606,GO:0006810,GO:0006886,GO:0006913,GO:0007154,GO:0007267,GO:0007268,GO:0007270,GO:0008104,GO:0008134,GO:0008139,GO:0008150,GO:0008565,GO:0009314,GO:0009416,GO:0009453,GO:0009605,GO:0009628,GO:0009987,GO:0010646,GO:0012505,GO:0015031,GO:0015833,GO:0016020,GO:…
OFAS011031-PA	GO:0000902,GO:0001701,GO:0002376,GO:0003007,GO:0003008,GO:0003012,GO:0003674,GO:0003824,GO:0005215,GO:0005319,GO:0005488,GO:0005543,GO:0005575,GO:0005622,GO:0005623,GO:0005634,GO:0005654,GO:0005737,GO:0005739,GO:0005783,GO:0005789,GO:0005794,GO:0005829,GO:0006629,GO:0006643,GO:0006665,GO:0006672,GO:0006793,GO:0006796,GO:0006807,GO:0006810,GO:0006869,GO:0006936,GO:0006950,GO:0006955,GO:0006996,GO:…
OFAS011032-PA	GO:0000226,GO:0001578,GO:0003008,GO:0003341,GO:0003674,GO:0003774,GO:0003777,GO:0003824,GO:0005488,GO:0005515,GO:0005575,GO:0005622,GO:0005623,GO:0005737,GO:0005856,GO:0005858,GO:0005875,GO:0005929,GO:0005930,GO:0006928,GO:0006996,GO:0007010,GO:0007017,GO:0007018,GO:0007275,GO:0007368,GO:0007389,GO:0007399,GO:0007417,GO:0007420,GO:0007507,GO:0007600,GO:0007605,GO:0008150,GO:0008569,GO:0009799,GO:…
OFAS011033-PA	GO:0000226,GO:0001578,GO:0003008,GO:0003341,GO:0003674,GO:0003774,GO:0003777,GO:0003824,GO:0005488,GO:0005515,GO:0005575,GO:0005622,GO:0005623,GO:0005737,GO:0005856,GO:0005858,GO:0005875,GO:0005929,GO:0005930,GO:0006928,GO:0006996,GO:0007010,GO:0007017,GO:0007018,GO:0007275,GO:0007368,GO:0007389,GO:0007399,GO:0007417,GO:0007420,GO:0007507,GO:0007600,GO:0007605,GO:0008150,GO:0008569,GO:0009799,GO:…
OFAS011034-PA	GO:0000226,GO:0001578,GO:0003008,GO:0003341,GO:0003674,GO:0003774,GO:0003777,GO:0003824,GO:0005488,GO:0005515,GO:0005575,GO:0005622,GO:0005623,GO:0005737,GO:0005856,GO:0005858,GO:0005875,GO:0005929,GO:0005930,GO:0006928,GO:0006996,GO:0007010,GO:0007017,GO:0007018,GO:0007275,GO:0007368,GO:0007389,GO:0007399,GO:0007417,GO:0007420,GO:0007507,GO:0007600,GO:0007605,GO:0008150,GO:0008569,GO:0009799,GO:…
OFAS011035-PA	GO:0000226,GO:0001578,GO:0003008,GO:0003341,GO:0003674,GO:0003774,GO:0003777,GO:0003824,GO:0005488,GO:0005515,GO:0005575,GO:0005622,GO:0005623,GO:0005737,GO:0005856,GO:0005858,GO:0005875,GO:0005929,GO:0005930,GO:0006928,GO:0006996,GO:0007010,GO:0007017,GO:0007018,GO:0007275,GO:0007368,GO:0007389,GO:0007399,GO:0007417,GO:0007420,GO:0007507,GO:0007600,GO:0007605,GO:0008150,GO:0008569,GO:0009799,GO:…
OFAS011036-PA	GO:0000226,GO:0001578,GO:0003008,GO:0003341,GO:0003674,GO:0003774,GO:0003777,GO:0003824,GO:0005488,GO:0005515,GO:0005575,GO:0005622,GO:0005623,GO:0005737,GO:0005856,GO:0005858,GO:0005875,GO:0005929,GO:0005930,GO:0006928,GO:0006996,GO:0007010,GO:0007017,GO:0007018,GO:0007275,GO:0007368,GO:0007389,GO:0007399,GO:0007417,GO:0007420,GO:0007507,GO:0007600,GO:0007605,GO:0008150,GO:0008569,GO:0009799,GO:…
OFAS013660-PA	GO:0000003,GO:0000165,GO:0000185,GO:0000902,GO:0000904,GO:0001700,GO:0001736,GO:0001738,GO:0001748,GO:0001932,GO:0001934,GO:0002009,GO:0002119,GO:0002164,GO:0002165,GO:0003006,GO:0003674,GO:0003824,GO:0004672,GO:0004674,GO:0005575,GO:0005622,GO:0005623,GO:0005737,GO:0005938,GO:0006464,GO:0006468,GO:0006793,GO:0006796,GO:0006807,GO:0006810,GO:0006928,GO:0006935,GO:0006950,GO:0007097,GO:0007154,GO:…
OFAS013661-PA	GO:0000003,GO:0000165,GO:0000185,GO:0000902,GO:0000904,GO:0001700,GO:0001736,GO:0001738,GO:0001748,GO:0001932,GO:0001934,GO:0002009,GO:0002119,GO:0002164,GO:0002165,GO:0003006,GO:0003674,GO:0003824,GO:0004672,GO:0004674,GO:0005575,GO:0005622,GO:0005623,GO:0005737,GO:0005938,GO:0006464,GO:0006468,GO:0006793,GO:0006796,GO:0006807,GO:0006810,GO:0006928,GO:0006935,GO:0006950,GO:0007097,GO:0007154,GO:…
OFAS002476-PA	GO:0000003,GO:0000122,GO:0000165,GO:0000228,GO:0000785,GO:0000790,GO:0000902,GO:0000904,GO:0000976,GO:0000977,GO:0000978,GO:0000980,GO:0000981,GO:0000982,GO:0000987,GO:0001012,GO:0001067,GO:0001077,GO:0001078,GO:0001158,GO:0001205,GO:0001227,GO:0001228,GO:0001558,GO:0001654,GO:0001708,GO:0001967,GO:0002065,GO:0002682,GO:0002684,GO:0002761,GO:0002763,GO:0003007,GO:0003008,GO:0003205,GO:0003206,GO:…
OFAS002477-PA	GO:0000003,GO:0000122,GO:0000165,GO:0000228,GO:0000785,GO:0000790,GO:0000902,GO:0000904,GO:0000976,GO:0000977,GO:0000978,GO:0000980,GO:0000981,GO:0000982,GO:0000987,GO:0001012,GO:0001067,GO:0001077,GO:0001078,GO:0001158,GO:0001205,GO:0001227,GO:0001228,GO:0001558,GO:0001654,GO:0001708,GO:0001967,GO:0002065,GO:0002682,GO:0002684,GO:0002761,GO:0002763,GO:0003007,GO:0003008,GO:0003205,GO:0003206,GO:…
OFAS002481-PA	GO:0005575,GO:0005576
OFAS002483-PA	GO:0001558,GO:0005575,GO:0005623,GO:0005886,GO:0007275,GO:0007399,GO:0008150,GO:0009987,GO:0010720,GO:0010975,GO:0010976,GO:0016020,GO:0022008,GO:0022603,GO:0022604,GO:0030154,GO:0030307,GO:0031344,GO:0031346,GO:0031503,GO:0032501,GO:0032502,GO:0036477,GO:0040008,GO:0042995,GO:0043005,GO:0043025,GO:0044297,GO:0044464,GO:0045595,GO:0045597,GO:0045664,GO:0045666,GO:0045927,GO:0048518,GO:0048522,GO:…
OFAS025277-PA	GO:0000003,GO:0000045,GO:0000122,GO:0000151,GO:0000209,GO:0001558,GO:0001700,GO:0003006,GO:0003674,GO:0003824,GO:0004842,GO:0005102,GO:0005126,GO:0005160,GO:0005488,GO:0005515,GO:0005543,GO:0005575,GO:0005622,GO:0005623,GO:0005634,GO:0005654,GO:0005737,GO:0005829,GO:0005886,GO:0006355,GO:0006357,GO:0006464,GO:0006508,GO:0006511,GO:0006605,GO:0006611,GO:0006623,GO:0006807,GO:0006810,GO:0006886,GO:…
OFAS002487-PA	GO:0002943,GO:0003674,GO:0003824,GO:0006139,GO:0006396,GO:0006399,GO:0006400,GO:0006725,GO:0006807,GO:0008033,GO:0008150,GO:0008152,GO:0009451,GO:0009987,GO:0010467,GO:0016070,GO:0016491,GO:0016627,GO:0017150,GO:0034470,GO:0034641,GO:0034660,GO:0043170,GO:0043412,GO:0044237,GO:0044238,GO:0046483,GO:0055114,GO:0071704,GO:0090304,GO:0140098,GO:0140101,GO:1901360
OFAS002488-PA	GO:0000122,GO:0003674,GO:0003676,GO:0003677,GO:0005488,GO:0006355,GO:0006357,GO:0007275,GO:0007423,GO:0008150,GO:0008407,GO:0009653,GO:0009887,GO:0009889,GO:0009890,GO:0009892,GO:0010468,GO:0010556,GO:0010558,GO:0010605,GO:0010629,GO:0019219,GO:0019222,GO:0022416,GO:0031323,GO:0031324,GO:0031326,GO:0031327,GO:0032501,GO:0032502,GO:0045892,GO:0045934,GO:0048513,GO:0048519,GO:0048523,GO:0048731,GO:…
OFAS027093-PA	GO:0000003,GO:0000082,GO:0000278,GO:0000724,GO:0000725,GO:0005575,GO:0005622,GO:0005623,GO:0005634,GO:0005654,GO:0006139,GO:0006259,GO:0006260,GO:0006281,GO:0006302,GO:0006310,GO:0006725,GO:0006807,GO:0006950,GO:0006974,GO:0007049,GO:0007276,GO:0007292,GO:0008150,GO:0008152,GO:0009058,GO:0009059,GO:0009987,GO:0019953,GO:0022402,GO:0022414,GO:0031974,GO:0031981,GO:0032501,GO:0032504,GO:0032991,GO:…
OFAS002493-PA	GO:0000003,GO:0000243,GO:0000375,GO:0000377,GO:0000398,GO:0003006,GO:0003674,GO:0003676,GO:0003723,GO:0003729,GO:0005488,GO:0005515,GO:0005575,GO:0005622,GO:0005623,GO:0005634,GO:0005654,GO:0005681,GO:0005684,GO:0005685,GO:0005737,GO:0006139,GO:0006396,GO:0006397,GO:0006725,GO:0006807,GO:0007276,GO:0007281,GO:0007283,GO:0007292,GO:0008150,GO:0008152,GO:0008380,GO:0009892,GO:0009893,GO:0009894,GO:…
OFAS002496-PA	GO:0000003,GO:0000175,GO:0000288,GO:0000289,GO:0000291,GO:0000932,GO:0000956,GO:0003674,GO:0003824,GO:0004518,GO:0004527,GO:0004532,GO:0004535,GO:0004540,GO:0005488,GO:0005515,GO:0005575,GO:0005622,GO:0005623,GO:0005737,GO:0005829,GO:0006139,GO:0006401,GO:0006402,GO:0006725,GO:0006807,GO:0008150,GO:0008152,GO:0008408,GO:0009056,GO:0009057,GO:0009892,GO:0009987,GO:0010468,GO:0010605,GO:0010629,GO:…
OFAS002497-PA	GO:0000003,GO:0000175,GO:0000288,GO:0000289,GO:0000291,GO:0000932,GO:0000956,GO:0003674,GO:0003824,GO:0004518,GO:0004527,GO:0004532,GO:0004535,GO:0004540,GO:0005488,GO:0005515,GO:0005575,GO:0005622,GO:0005623,GO:0005737,GO:0005829,GO:0006139,GO:0006401,GO:0006402,GO:0006725,GO:0006807,GO:0008150,GO:0008152,GO:0008408,GO:0009056,GO:0009057,GO:0009892,GO:0009987,GO:0010468,GO:0010605,GO:0010629,GO:…
OFAS002501-PA	GO:0005575,GO:0005622,GO:0005623,GO:0005737,GO:0005768,GO:0006928,GO:0008150,GO:0009987,GO:0012505,GO:0016477,GO:0031410,GO:0031982,GO:0040011,GO:0043226,GO:0043227,GO:0043229,GO:0044424,GO:0044444,GO:0044464,GO:0048870,GO:0051179,GO:0051674,GO:0055037,GO:0097708
OFAS002502-PA	GO:0005575,GO:0005622,GO:0005623,GO:0005737,GO:0005768,GO:0006928,GO:0008150,GO:0009987,GO:0012505,GO:0016477,GO:0031410,GO:0031982,GO:0040011,GO:0043226,GO:0043227,GO:0043229,GO:0044424,GO:0044444,GO:0044464,GO:0048870,GO:0051179,GO:0051674,GO:0055037,GO:0097708
OFAS013577-PA	GO:0000003,GO:0000226,GO:0002064,GO:0002065,GO:0002066,GO:0002376,GO:0002440,GO:0002775,GO:0002791,GO:0002793,GO:0003006,GO:0003674,GO:0003824,GO:0004721,GO:0004725,GO:0005488,GO:0005515,GO:0005575,GO:0005622,GO:0005623,GO:0005634,GO:0005654,GO:0005737,GO:0005768,GO:0005769,GO:0005815,GO:0005856,GO:0005929,GO:0006464,GO:0006470,GO:0006508,GO:0006511,GO:0006793,GO:0006796,GO:0006807,GO:0006810,GO:…
OFAS019540-PA	GO:0000003,GO:0001817,GO:0001818,GO:0001837,GO:0001932,GO:0001933,GO:0002237,GO:0003006,GO:0003007,GO:0005575,GO:0005622,GO:0005623,GO:0005634,GO:0005737,GO:0005829,GO:0006355,GO:0006357,GO:0006469,GO:0006915,GO:0007154,GO:0007165,GO:0007166,GO:0007167,GO:0007178,GO:0007275,GO:0007276,GO:0007281,GO:0007292,GO:0007293,GO:0007507,GO:0007568,GO:0007569,GO:0008150,GO:0008219,GO:0008283,GO:0008285,GO:…
OFAS011052-PA	GO:0000166,GO:0003674,GO:0003824,GO:0004031,GO:0004732,GO:0004854,GO:0005488,GO:0005575,GO:0005622,GO:0005623,GO:0005737,GO:0005829,GO:0006081,GO:0006117,GO:0006139,GO:0006144,GO:0006145,GO:0006725,GO:0006766,GO:0006767,GO:0006807,GO:0008150,GO:0008152,GO:0009056,GO:0009112,GO:0009115,GO:0009987,GO:0016491,GO:0016623,GO:0016725,GO:0016726,GO:0016903,GO:0017144,GO:0019439,GO:0034641,GO:0036094,GO:…
OFAS011053-PA	GO:0000166,GO:0003674,GO:0003824,GO:0004031,GO:0004732,GO:0004854,GO:0005488,GO:0005575,GO:0005622,GO:0005623,GO:0005737,GO:0005829,GO:0006081,GO:0006117,GO:0006139,GO:0006144,GO:0006145,GO:0006725,GO:0006766,GO:0006767,GO:0006807,GO:0008150,GO:0008152,GO:0009056,GO:0009112,GO:0009115,GO:0009987,GO:0016491,GO:0016623,GO:0016725,GO:0016726,GO:0016903,GO:0017144,GO:0019439,GO:0034641,GO:0036094,GO:…
OFAS012463-PA	GO:0000003,GO:0000184,GO:0000723,GO:0000956,GO:0003006,GO:0003674,GO:0003676,GO:0003677,GO:0003723,GO:0003824,GO:0004518,GO:0004519,GO:0004521,GO:0004540,GO:0005488,GO:0005515,GO:0005575,GO:0005622,GO:0005623,GO:0005634,GO:0005697,GO:0005730,GO:0005737,GO:0005829,GO:0006139,GO:0006259,GO:0006278,GO:0006401,GO:0006402,GO:0006403,GO:0006405,GO:0006406,GO:0006611,GO:0006725,GO:0006807,GO:0006810,GO:…
OFAS012464-PA	GO:0000003,GO:0000184,GO:0000723,GO:0000956,GO:0003006,GO:0003674,GO:0003676,GO:0003677,GO:0003723,GO:0003824,GO:0004518,GO:0004519,GO:0004521,GO:0004540,GO:0005488,GO:0005515,GO:0005575,GO:0005622,GO:0005623,GO:0005634,GO:0005697,GO:0005730,GO:0005737,GO:0005829,GO:0006139,GO:0006259,GO:0006278,GO:0006401,GO:0006402,GO:0006403,GO:0006405,GO:0006406,GO:0006611,GO:0006725,GO:0006807,GO:0006810,GO:…
OFAS012465-PA	GO:0000003,GO:0000184,GO:0000723,GO:0000956,GO:0003006,GO:0003674,GO:0003676,GO:0003677,GO:0003723,GO:0003824,GO:0004518,GO:0004519,GO:0004521,GO:0004540,GO:0005488,GO:0005515,GO:0005575,GO:0005622,GO:0005623,GO:0005634,GO:0005697,GO:0005730,GO:0005737,GO:0005829,GO:0006139,GO:0006259,GO:0006278,GO:0006401,GO:0006402,GO:0006403,GO:0006405,GO:0006406,GO:0006611,GO:0006725,GO:0006807,GO:0006810,GO:…
OFAS012466-PA	GO:0003674,GO:0003824,GO:0004659,GO:0004660,GO:0004661,GO:0004663,GO:0005102,GO:0005488,GO:0005515,GO:0005575,GO:0005622,GO:0005623,GO:0005737,GO:0005829,GO:0005856,GO:0005875,GO:0005953,GO:0005965,GO:0006464,GO:0006807,GO:0007154,GO:0007165,GO:0007166,GO:0007167,GO:0007178,GO:0007179,GO:0008017,GO:0008092,GO:0008150,GO:0008152,GO:0008284,GO:0008318,GO:0009719,GO:0009889,GO:0009890,GO:0009891,GO:…
OFAS012467-PA	GO:0002164,GO:0003674,GO:0003724,GO:0003824,GO:0004004,GO:0004386,GO:0005575,GO:0005622,GO:0005623,GO:0005634,GO:0005730,GO:0005737,GO:0006139,GO:0006725,GO:0006807,GO:0007275,GO:0007525,GO:0007526,GO:0008026,GO:0008150,GO:0008152,GO:0008186,GO:0009791,GO:0009987,GO:0010501,GO:0016070,GO:0016462,GO:0016787,GO:0016817,GO:0016818,GO:0016887,GO:0017111,GO:0031974,GO:0031981,GO:0032501,GO:0032502,GO:…
OFAS012468-PA	GO:0002164,GO:0003674,GO:0003724,GO:0003824,GO:0004004,GO:0004386,GO:0005575,GO:0005622,GO:0005623,GO:0005634,GO:0005730,GO:0005737,GO:0006139,GO:0006725,GO:0006807,GO:0007275,GO:0007525,GO:0007526,GO:0008026,GO:0008150,GO:0008152,GO:0008186,GO:0009791,GO:0009987,GO:0010501,GO:0016070,GO:0016462,GO:0016787,GO:0016817,GO:0016818,GO:0016887,GO:0017111,GO:0031974,GO:0031981,GO:0032501,GO:0032502,GO:…
OFAS012469-PA	GO:0000226,GO:0000902,GO:0000904,GO:0000922,GO:0001654,GO:0001745,GO:0001751,GO:0001754,GO:0002165,GO:0003008,GO:0003674,GO:0005488,GO:0005509,GO:0005515,GO:0005575,GO:0005622,GO:0005623,GO:0005737,GO:0005813,GO:0005814,GO:0005815,GO:0005819,GO:0005856,GO:0006464,GO:0006468,GO:0006793,GO:0006796,GO:0006807,GO:0006928,GO:0006935,GO:0006996,GO:0007010,GO:0007017,GO:0007049,GO:0007098,GO:0007099,GO:…
OFAS011955-PA	GO:0003008,GO:0003674,GO:0003824,GO:0004659,GO:0004661,GO:0004663,GO:0005488,GO:0005515,GO:0005575,GO:0005622,GO:0005623,GO:0005737,GO:0005829,GO:0005886,GO:0005968,GO:0006464,GO:0006807,GO:0007600,GO:0007601,GO:0008150,GO:0008152,GO:0008270,GO:0008289,GO:0008318,GO:0009987,GO:0010941,GO:0016020,GO:0016043,GO:0016740,GO:0016765,GO:0017016,GO:0017137,GO:0018342,GO:0018344,GO:0019538,GO:0019840,GO:…
OFAS011958-PA	GO:0000003,GO:0000902,GO:0000904,GO:0001661,GO:0003008,GO:0003674,GO:0003824,GO:0004112,GO:0004114,GO:0004115,GO:0005575,GO:0005622,GO:0005623,GO:0005634,GO:0005737,GO:0005829,GO:0006139,GO:0006163,GO:0006195,GO:0006198,GO:0006725,GO:0006753,GO:0006793,GO:0006796,GO:0006807,GO:0007154,GO:0007165,GO:0007186,GO:0007187,GO:0007188,GO:0007193,GO:0007267,GO:0007268,GO:0007275,GO:0007399,GO:0007409,GO:…
OFAS009966-PA	GO:0000003,GO:0000122,GO:0000976,GO:0000977,GO:0000981,GO:0001012,GO:0001067,GO:0001227,GO:0001501,GO:0001650,GO:0001662,GO:0001838,GO:0001841,GO:0001843,GO:0002009,GO:0002209,GO:0002682,GO:0003006,GO:0003008,GO:0003674,GO:0003676,GO:0003677,GO:0003690,GO:0003700,GO:0005488,GO:0005575,GO:0005576,GO:0005622,GO:0005623,GO:0005634,GO:0005667,GO:0005694,GO:0005700,GO:0005730,GO:0005737,GO:0006139,GO:…
OFAS009967-PA	GO:0001525,GO:0001558,GO:0001568,GO:0001944,GO:0002791,GO:0002793,GO:0003674,GO:0005488,GO:0005515,GO:0005575,GO:0005623,GO:0005886,GO:0006082,GO:0006109,GO:0006629,GO:0006631,GO:0006950,GO:0007154,GO:0007165,GO:0007166,GO:0007275,GO:0008150,GO:0008152,GO:0009266,GO:0009409,GO:0009611,GO:0009628,GO:0009653,GO:0009719,GO:0009725,GO:0009755,GO:0009889,GO:0009893,GO:0009966,GO:0009967,GO:0009968,GO:…
OFAS009968-PA	GO:0000165,GO:0000187,GO:0001667,GO:0001776,GO:0001782,GO:0001783,GO:0001932,GO:0001933,GO:0001934,GO:0002260,GO:0002376,GO:0002520,GO:0002634,GO:0002637,GO:0002682,GO:0002683,GO:0002694,GO:0002695,GO:0002697,GO:0002700,GO:0002819,GO:0002822,GO:0003008,GO:0003014,GO:0003674,GO:0003682,GO:0003712,GO:0003713,GO:0003824,GO:0004672,GO:0004674,GO:0005080,GO:0005102,GO:0005488,GO:0005515,GO:0005575,GO:…
OFAS009970-PA	GO:0000165,GO:0000187,GO:0001667,GO:0001776,GO:0001782,GO:0001783,GO:0001932,GO:0001933,GO:0001934,GO:0002260,GO:0002376,GO:0002520,GO:0002634,GO:0002637,GO:0002682,GO:0002683,GO:0002694,GO:0002695,GO:0002697,GO:0002700,GO:0002819,GO:0002822,GO:0003008,GO:0003014,GO:0003674,GO:0003682,GO:0003712,GO:0003713,GO:0003824,GO:0004672,GO:0004674,GO:0005080,GO:0005102,GO:0005488,GO:0005515,GO:0005575,GO:…
OFAS009971-PA	GO:0000165,GO:0000187,GO:0001667,GO:0001776,GO:0001782,GO:0001783,GO:0001932,GO:0001933,GO:0001934,GO:0002260,GO:0002376,GO:0002520,GO:0002634,GO:0002637,GO:0002682,GO:0002683,GO:0002694,GO:0002695,GO:0002697,GO:0002700,GO:0002819,GO:0002822,GO:0003008,GO:0003014,GO:0003674,GO:0003682,GO:0003712,GO:0003713,GO:0003824,GO:0004672,GO:0004674,GO:0005080,GO:0005102,GO:0005488,GO:0005515,GO:0005575,GO:…
OFAS009972-PA	GO:0000139,GO:0001067,GO:0001664,GO:0001726,GO:0001919,GO:0001921,GO:0002009,GO:0002165,GO:0003674,GO:0003676,GO:0003677,GO:0003700,GO:0005096,GO:0005102,GO:0005488,GO:0005515,GO:0005543,GO:0005547,GO:0005575,GO:0005622,GO:0005623,GO:0005634,GO:0005654,GO:0005737,GO:0005794,GO:0005795,GO:0005802,GO:0005829,GO:0005886,GO:0006355,GO:0006810,GO:0006996,GO:0007010,GO:0007015,GO:0007049,GO:0007154,GO:…
OFAS013034-PA	GO:0001501,GO:0001503,GO:0001655,GO:0001775,GO:0001822,GO:0001990,GO:0001991,GO:0002002,GO:0002003,GO:0002252,GO:0002263,GO:0002274,GO:0002275,GO:0002283,GO:0002366,GO:0002376,GO:0002443,GO:0002444,GO:0002446,GO:0003008,GO:0003013,GO:0003044,GO:0003073,GO:0003081,GO:0003674,GO:0003824,GO:0004175,GO:0004222,GO:0005488,GO:0005575,GO:0005576,GO:0005615,GO:0005622,GO:0005623,GO:0005737,GO:0005783,GO:…
OFAS013036-PA	GO:0000003,GO:0000118,GO:0000122,GO:0000226,GO:0000228,GO:0000785,GO:0000790,GO:0000792,GO:0001085,GO:0001103,GO:0001709,GO:0003006,GO:0003674,GO:0003676,GO:0003677,GO:0003678,GO:0003682,GO:0003824,GO:0004003,GO:0004386,GO:0004407,GO:0005488,GO:0005515,GO:0005575,GO:0005622,GO:0005623,GO:0005634,GO:0005654,GO:0005694,GO:0005700,GO:0005730,GO:0005737,GO:0005813,GO:0005815,GO:0005829,GO:0005856,GO:…
OFAS013037-PA	GO:0000003,GO:0000118,GO:0000122,GO:0000226,GO:0000228,GO:0000785,GO:0000790,GO:0000792,GO:0001085,GO:0001103,GO:0001709,GO:0003006,GO:0003674,GO:0003676,GO:0003677,GO:0003678,GO:0003682,GO:0003824,GO:0004003,GO:0004386,GO:0004407,GO:0005488,GO:0005515,GO:0005575,GO:0005622,GO:0005623,GO:0005634,GO:0005654,GO:0005694,GO:0005730,GO:0005737,GO:0005813,GO:0005815,GO:0005829,GO:0005856,GO:0006139,GO:…
OFAS013038-PA	GO:0000003,GO:0000118,GO:0000122,GO:0000226,GO:0000228,GO:0000785,GO:0000790,GO:0000792,GO:0001085,GO:0001103,GO:0001709,GO:0003006,GO:0003674,GO:0003676,GO:0003677,GO:0003678,GO:0003682,GO:0003824,GO:0004003,GO:0004386,GO:0004407,GO:0005488,GO:0005515,GO:0005575,GO:0005622,GO:0005623,GO:0005634,GO:0005654,GO:0005694,GO:0005700,GO:0005730,GO:0005737,GO:0005813,GO:0005815,GO:0005829,GO:0005856,GO:…
OFAS013039-PA	GO:0000166,GO:0002791,GO:0002793,GO:0003674,GO:0003824,GO:0003873,GO:0004331,GO:0005488,GO:0005515,GO:0005524,GO:0005575,GO:0005622,GO:0005623,GO:0005634,GO:0005654,GO:0005737,GO:0005829,GO:0005975,GO:0005996,GO:0006000,GO:0006003,GO:0006006,GO:0006007,GO:0006082,GO:0006089,GO:0006090,GO:0006091,GO:0006094,GO:0006096,GO:0006109,GO:0006110,GO:0006139,GO:0006140,GO:0006163,GO:0006164,GO:0006165,GO:…
OFAS012001-PA	GO:0003674,GO:0003824,GO:0004177,GO:0005488,GO:0005515,GO:0005575,GO:0005622,GO:0005623,GO:0005737,GO:0005829,GO:0006508,GO:0006518,GO:0006807,GO:0008150,GO:0008152,GO:0008233,GO:0008235,GO:0008237,GO:0008238,GO:0009056,GO:0009987,GO:0010815,GO:0016787,GO:0017144,GO:0019538,GO:0030145,GO:0034641,GO:0042737,GO:0042802,GO:0042803,GO:0043167,GO:0043169,GO:0043170,GO:0043171,GO:0043603,GO:0044237,GO:…
OFAS010545-PA	GO:0000003,GO:0000086,GO:0000132,GO:0000151,GO:0000165,GO:0000209,GO:0000226,GO:0000278,GO:0001932,GO:0001933,GO:0002376,GO:0003006,GO:0003674,GO:0003824,GO:0004842,GO:0005488,GO:0005515,GO:0005575,GO:0005622,GO:0005623,GO:0005634,GO:0005654,GO:0005737,GO:0005813,GO:0005815,GO:0005829,GO:0005856,GO:0006139,GO:0006259,GO:0006260,GO:0006261,GO:0006323,GO:0006325,GO:0006464,GO:0006468,GO:0006508,GO:…
OFAS010547-PA	GO:0000122,GO:0000981,GO:0003674,GO:0003676,GO:0003677,GO:0003700,GO:0003712,GO:0003714,GO:0005488,GO:0005575,GO:0005622,GO:0005623,GO:0005634,GO:0005667,GO:0005730,GO:0005737,GO:0005829,GO:0006355,GO:0006357,GO:0008104,GO:0008150,GO:0008285,GO:0009889,GO:0009890,GO:0009892,GO:0010468,GO:0010556,GO:0010558,GO:0010605,GO:0010629,GO:0019219,GO:0019222,GO:0031323,GO:0031324,GO:0031326,GO:0031327,GO:…
OFAS010548-PA	GO:0000122,GO:0000981,GO:0003674,GO:0003676,GO:0003677,GO:0003700,GO:0003712,GO:0003714,GO:0005488,GO:0005575,GO:0005622,GO:0005623,GO:0005634,GO:0005667,GO:0005730,GO:0005737,GO:0005829,GO:0006355,GO:0006357,GO:0008104,GO:0008150,GO:0008285,GO:0009889,GO:0009890,GO:0009892,GO:0010468,GO:0010556,GO:0010558,GO:0010605,GO:0010629,GO:0019219,GO:0019222,GO:0031323,GO:0031324,GO:0031326,GO:0031327,GO:…
OFAS010550-PA	GO:0000003,GO:0000255,GO:0000902,GO:0000904,GO:0000976,GO:0000977,GO:0000978,GO:0000981,GO:0000982,GO:0000987,GO:0001012,GO:0001067,GO:0001077,GO:0001228,GO:0001553,GO:0001654,GO:0001655,GO:0001666,GO:0001667,GO:0001672,GO:0001709,GO:0001775,GO:0001776,GO:0001779,GO:0001817,GO:0001819,GO:0001889,GO:0001910,GO:0001912,GO:0001936,GO:0001938,GO:0002009,GO:0002064,GO:0002065,GO:0002066,GO:0002119,GO:…
OFAS010554-PA	GO:0000096,GO:0000097,GO:0000098,GO:0000166,GO:0003674,GO:0003824,GO:0003958,GO:0005488,GO:0005575,GO:0005622,GO:0005623,GO:0005737,GO:0005829,GO:0006082,GO:0006139,GO:0006259,GO:0006304,GO:0006305,GO:0006306,GO:0006520,GO:0006534,GO:0006555,GO:0006575,GO:0006725,GO:0006732,GO:0006760,GO:0006766,GO:0006767,GO:0006790,GO:0006807,GO:0008150,GO:0008152,GO:0008652,GO:0009056,GO:0009058,GO:0009063,GO:…
OFAS019549-PA	GO:0000003,GO:0000166,GO:0000287,GO:0001667,GO:0002064,GO:0002065,GO:0002066,GO:0003006,GO:0003674,GO:0003824,GO:0004672,GO:0004674,GO:0005488,GO:0005524,GO:0005575,GO:0005622,GO:0005623,GO:0005634,GO:0005737,GO:0005856,GO:0005886,GO:0006464,GO:0006468,GO:0006793,GO:0006796,GO:0006807,GO:0006810,GO:0006928,GO:0006996,GO:0007010,GO:0007017,GO:0007018,GO:0007030,GO:0007032,GO:0007154,GO:0007165,GO:…
OFAS003385-PA	GO:0000038,GO:0001579,GO:0001676,GO:0001932,GO:0001934,GO:0003674,GO:0003824,GO:0004467,GO:0005215,GO:0005319,GO:0005342,GO:0005488,GO:0005515,GO:0005575,GO:0005622,GO:0005623,GO:0005737,GO:0005739,GO:0005783,GO:0005789,GO:0005829,GO:0005886,GO:0005887,GO:0005901,GO:0005902,GO:0005903,GO:0006082,GO:0006575,GO:0006629,GO:0006631,GO:0006633,GO:0006644,GO:0006646,GO:0006650,GO:0006654,GO:0006655,GO:…
OFAS003389-PA	GO:0000502,GO:0003674,GO:0005488,GO:0005515,GO:0005575,GO:0005622,GO:0005623,GO:0005634,GO:0005654,GO:0005737,GO:0005829,GO:0005839,GO:0006464,GO:0006508,GO:0006511,GO:0006807,GO:0008150,GO:0008152,GO:0009056,GO:0009057,GO:0009987,GO:0010498,GO:0016579,GO:0019538,GO:0019773,GO:0019941,GO:0030163,GO:0031974,GO:0031981,GO:0032991,GO:0036211,GO:0042802,GO:0043161,GO:0043170,GO:0043226,GO:0043227,GO:…
OFAS003390-PA	GO:0003674,GO:0005102,GO:0005123,GO:0005126,GO:0005488,GO:0005515,GO:0005575,GO:0005622,GO:0005623,GO:0005737,GO:0005829,GO:0006629,GO:0006643,GO:0006665,GO:0006672,GO:0006807,GO:0007154,GO:0007165,GO:0008047,GO:0008150,GO:0008152,GO:0009889,GO:0009891,GO:0009893,GO:0009987,GO:0010556,GO:0010941,GO:0010942,GO:0016004,GO:0016230,GO:0019216,GO:0019222,GO:0023052,GO:0030234,GO:0031323,GO:0031325,GO:…
OFAS003391-PA	GO:0003674,GO:0005102,GO:0005123,GO:0005126,GO:0005488,GO:0005515,GO:0005575,GO:0005622,GO:0005623,GO:0005737,GO:0005829,GO:0006629,GO:0006643,GO:0006665,GO:0006672,GO:0006807,GO:0007154,GO:0007165,GO:0008047,GO:0008150,GO:0008152,GO:0009889,GO:0009891,GO:0009893,GO:0009987,GO:0010556,GO:0010941,GO:0010942,GO:0016004,GO:0016230,GO:0019216,GO:0019222,GO:0023052,GO:0030234,GO:0031323,GO:0031325,GO:…
OFAS003397-PA	GO:0000302,GO:0002020,GO:0002118,GO:0002121,GO:0003674,GO:0003824,GO:0003954,GO:0005488,GO:0005515,GO:0005575,GO:0005622,GO:0005623,GO:0005737,GO:0005739,GO:0005740,GO:0005743,GO:0005746,GO:0005747,GO:0005759,GO:0005886,GO:0006091,GO:0006119,GO:0006120,GO:0006139,GO:0006163,GO:0006725,GO:0006753,GO:0006793,GO:0006796,GO:0006807,GO:0006950,GO:0006979,GO:0006996,GO:0007005,GO:0007275,GO:0007568,GO:…
OFAS003398-PA	GO:0003674,GO:0003824,GO:0005488,GO:0005506,GO:0005575,GO:0005622,GO:0005623,GO:0005634,GO:0005654,GO:0005737,GO:0005739,GO:0005759,GO:0006518,GO:0006575,GO:0006749,GO:0006790,GO:0006807,GO:0008150,GO:0008152,GO:0009404,GO:0009987,GO:0016491,GO:0016701,GO:0016702,GO:0017144,GO:0019418,GO:0019748,GO:0031974,GO:0031981,GO:0034641,GO:0043167,GO:0043169,GO:0043226,GO:0043227,GO:0043229,GO:0043231,GO:…
OFAS003399-PA	GO:0000184,GO:0000956,GO:0003674,GO:0003676,GO:0003677,GO:0005488,GO:0005515,GO:0005575,GO:0005622,GO:0005623,GO:0005634,GO:0005737,GO:0005829,GO:0005844,GO:0006139,GO:0006401,GO:0006402,GO:0006403,GO:0006405,GO:0006406,GO:0006611,GO:0006725,GO:0006807,GO:0006810,GO:0006886,GO:0006913,GO:0007154,GO:0007267,GO:0007268,GO:0007274,GO:0008104,GO:0008150,GO:0008152,GO:0009056,GO:0009057,GO:0009892,GO:…
OFAS003400-PA	GO:0000184,GO:0000956,GO:0003674,GO:0003676,GO:0003677,GO:0005488,GO:0005515,GO:0005575,GO:0005622,GO:0005623,GO:0005634,GO:0005737,GO:0005829,GO:0005844,GO:0006139,GO:0006401,GO:0006402,GO:0006403,GO:0006405,GO:0006406,GO:0006611,GO:0006725,GO:0006807,GO:0006810,GO:0006886,GO:0006913,GO:0007154,GO:0007267,GO:0007268,GO:0007274,GO:0008104,GO:0008150,GO:0008152,GO:0009056,GO:0009057,GO:0009892,GO:…
OFAS003402-PA	GO:0000003,GO:0001691,GO:0001932,GO:0003674,GO:0004857,GO:0005488,GO:0005515,GO:0005575,GO:0005622,GO:0005623,GO:0005634,GO:0005654,GO:0005737,GO:0006611,GO:0006810,GO:0006886,GO:0006913,GO:0007276,GO:0007283,GO:0008104,GO:0008150,GO:0009892,GO:0009894,GO:0009895,GO:0009966,GO:0010605,GO:0010646,GO:0015031,GO:0015833,GO:0019208,GO:0019212,GO:0019220,GO:0019222,GO:0019904,GO:0019953,GO:0022414,GO:…
OFAS003403-PA	GO:0000245,GO:0000375,GO:0000377,GO:0000381,GO:0000398,GO:0000974,GO:0001655,GO:0001742,GO:0002009,GO:0003674,GO:0003676,GO:0003723,GO:0005488,GO:0005575,GO:0005622,GO:0005623,GO:0005634,GO:0005654,GO:0005681,GO:0005684,GO:0005737,GO:0006139,GO:0006396,GO:0006397,GO:0006725,GO:0006807,GO:0006928,GO:0007272,GO:0007275,GO:0007399,GO:0007417,GO:0007420,GO:0007438,GO:0007442,GO:0007443,GO:0008150,GO:…
OFAS003404-PA	GO:0003674,GO:0003824,GO:0004596,GO:0005575,GO:0005622,GO:0005623,GO:0005634,GO:0005737,GO:0005829,GO:0006325,GO:0006464,GO:0006473,GO:0006474,GO:0006475,GO:0006807,GO:0006996,GO:0008080,GO:0008150,GO:0008152,GO:0009987,GO:0010467,GO:0010941,GO:0016043,GO:0016407,GO:0016410,GO:0016569,GO:0016570,GO:0016573,GO:0016740,GO:0016746,GO:0016747,GO:0017196,GO:0018193,GO:0018205,GO:0018206,GO:0018393,GO:…
OFAS003405-PA	GO:0001101,GO:0001666,GO:0003674,GO:0005215,GO:0005488,GO:0005515,GO:0005575,GO:0005622,GO:0005623,GO:0005737,GO:0005739,GO:0005740,GO:0005743,GO:0005744,GO:0005759,GO:0006605,GO:0006626,GO:0006810,GO:0006839,GO:0006886,GO:0006950,GO:0006996,GO:0007005,GO:0007275,GO:0007507,GO:0008104,GO:0008150,GO:0008320,GO:0008565,GO:0009628,GO:0009719,GO:0009725,GO:0009888,GO:0009987,GO:0010033,GO:0010243,GO:…
OFAS003406-PA	GO:0001505,GO:0005575,GO:0005622,GO:0005623,GO:0005737,GO:0006810,GO:0006836,GO:0006887,GO:0007154,GO:0007267,GO:0007268,GO:0007269,GO:0008021,GO:0008150,GO:0009987,GO:0012505,GO:0012506,GO:0016020,GO:0016079,GO:0016192,GO:0017156,GO:0017157,GO:0023052,GO:0023061,GO:0030133,GO:0030658,GO:0030659,GO:0030672,GO:0031090,GO:0031410,GO:0031594,GO:0031982,GO:0032879,GO:0032940,GO:0043226,GO:0043227,GO:…
OFAS003407-PA	GO:0001894,GO:0002165,GO:0002218,GO:0002221,GO:0002224,GO:0002253,GO:0002376,GO:0002682,GO:0002684,GO:0002697,GO:0002700,GO:0002757,GO:0002758,GO:0002759,GO:0002764,GO:0002784,GO:0002831,GO:0002920,GO:0003674,GO:0003824,GO:0004672,GO:0004674,GO:0005575,GO:0005622,GO:0005623,GO:0005634,GO:0005635,GO:0005643,GO:0005737,GO:0005768,GO:0005770,GO:0005829,GO:0005856,GO:0005929,GO:0005930,GO:0005942,GO:…
OFAS003408-PA	GO:0001505,GO:0005575,GO:0005622,GO:0005623,GO:0005737,GO:0006810,GO:0006836,GO:0006887,GO:0007154,GO:0007267,GO:0007268,GO:0007269,GO:0008021,GO:0008150,GO:0009987,GO:0012505,GO:0012506,GO:0016020,GO:0016079,GO:0016192,GO:0017156,GO:0017157,GO:0023052,GO:0023061,GO:0030133,GO:0030658,GO:0030659,GO:0030672,GO:0031090,GO:0031410,GO:0031594,GO:0031982,GO:0032879,GO:0032940,GO:0043226,GO:0043227,GO:…
OFAS003409-PA	GO:0000027,GO:0000054,GO:0000055,GO:0000070,GO:0000228,GO:0000278,GO:0000280,GO:0000447,GO:0000460,GO:0000462,GO:0000466,GO:0000469,GO:0000478,GO:0000479,GO:0000793,GO:0000794,GO:0000819,GO:0001650,GO:0002244,GO:0002376,GO:0002520,GO:0003674,GO:0003676,GO:0003723,GO:0005488,GO:0005575,GO:0005622,GO:0005623,GO:0005634,GO:0005694,GO:0005730,GO:0005737,GO:0005783,GO:0006139,GO:0006364,GO:0006396,GO:…
OFAS003410-PA	GO:0000226,GO:0001539,GO:0001578,GO:0003008,GO:0003341,GO:0003674,GO:0005488,GO:0005515,GO:0005575,GO:0005622,GO:0005623,GO:0005737,GO:0006928,GO:0006996,GO:0007010,GO:0007017,GO:0007018,GO:0007600,GO:0007605,GO:0007610,GO:0007626,GO:0008150,GO:0008344,GO:0009987,GO:0016043,GO:0022607,GO:0030030,GO:0030031,GO:0030317,GO:0030534,GO:0032501,GO:0034622,GO:0035082,GO:0036158,GO:0036159,GO:0040011,GO:…
OFAS003412-PA	GO:0000003,GO:0000082,GO:0000166,GO:0000278,GO:0000578,GO:0001525,GO:0001568,GO:0001569,GO:0001654,GO:0001655,GO:0001667,GO:0001701,GO:0001702,GO:0001704,GO:0001707,GO:0001745,GO:0001755,GO:0001763,GO:0001775,GO:0001837,GO:0001932,GO:0001934,GO:0001944,GO:0002009,GO:0002064,GO:0002065,GO:0002066,GO:0002165,GO:0002526,GO:0003002,GO:0003006,GO:0003007,GO:0003143,GO:0003157,GO:0003158,GO:0003170,GO:…
OFAS018941-PA	GO:0000375,GO:0000377,GO:0000387,GO:0000398,GO:0000481,GO:0002682,GO:0002684,GO:0002694,GO:0002696,GO:0003674,GO:0003676,GO:0003723,GO:0005488,GO:0005575,GO:0005622,GO:0005623,GO:0005634,GO:0005654,GO:0005681,GO:0005684,GO:0005737,GO:0005794,GO:0005829,GO:0006139,GO:0006364,GO:0006396,GO:0006397,GO:0006725,GO:0006807,GO:0008150,GO:0008152,GO:0008380,GO:0009893,GO:0009987,GO:0010467,GO:0010468,GO:…
OFAS012486-PA	GO:0003674,GO:0005215,GO:0005216,GO:0005261,GO:0005267,GO:0005575,GO:0005623,GO:0005886,GO:0005887,GO:0006810,GO:0006811,GO:0006812,GO:0006813,GO:0008150,GO:0008324,GO:0009987,GO:0015075,GO:0015077,GO:0015079,GO:0015267,GO:0015318,GO:0015672,GO:0016020,GO:0016021,GO:0022803,GO:0022838,GO:0022840,GO:0022841,GO:0022842,GO:0022857,GO:0022890,GO:0030001,GO:0030322,GO:0031224,GO:0031226,GO:0034220,GO:…
OFAS012487-PA	GO:0005575,GO:0005622,GO:0005623,GO:0005737,GO:0005739,GO:0005740,GO:0005743,GO:0006996,GO:0007005,GO:0008150,GO:0009987,GO:0016020,GO:0016043,GO:0019866,GO:0031090,GO:0031966,GO:0031967,GO:0031975,GO:0042592,GO:0043226,GO:0043227,GO:0043229,GO:0043231,GO:0044422,GO:0044424,GO:0044429,GO:0044444,GO:0044446,GO:0044464,GO:0048878,GO:0055088,GO:0065007,GO:0065008,GO:0071840
OFAS012488-PA	GO:0000086,GO:0000278,GO:0002028,GO:0003674,GO:0003824,GO:0004857,GO:0004864,GO:0005488,GO:0005515,GO:0005575,GO:0005622,GO:0005623,GO:0005634,GO:0005654,GO:0006464,GO:0006482,GO:0006807,GO:0007049,GO:0008150,GO:0008152,GO:0008214,GO:0009892,GO:0009987,GO:0010563,GO:0010605,GO:0010921,GO:0010923,GO:0010959,GO:0016787,GO:0016788,GO:0019208,GO:0019212,GO:0019220,GO:0019222,GO:0019538,GO:0019888,GO:…
OFAS025233-PA	GO:0000003,GO:0000022,GO:0000070,GO:0000166,GO:0000226,GO:0000278,GO:0000280,GO:0000281,GO:0000819,GO:0000910,GO:0000912,GO:0000915,GO:0000916,GO:0001578,GO:0001709,GO:0002376,GO:0002478,GO:0002495,GO:0002504,GO:0003674,GO:0003774,GO:0003777,GO:0003824,GO:0005488,GO:0005515,GO:0005524,GO:0005575,GO:0005576,GO:0005622,GO:0005623,GO:0005634,GO:0005654,GO:0005737,GO:0005813,GO:0005815,GO:0005819,GO:…
OFAS011939-PA	GO:0003674,GO:0005215,GO:0005575,GO:0005622,GO:0005623,GO:0005886,GO:0005887,GO:0006810,GO:0006811,GO:0006820,GO:0008150,GO:0008509,GO:0008514,GO:0015075,GO:0015291,GO:0015347,GO:0015711,GO:0016020,GO:0016021,GO:0022804,GO:0022857,GO:0031224,GO:0031226,GO:0034220,GO:0043226,GO:0043229,GO:0043252,GO:0044424,GO:0044425,GO:0044459,GO:0044464,GO:0051179,GO:0051234,GO:0055085,GO:0071702,GO:0071944,GO:…
OFAS011940-PA	GO:0003674,GO:0005215,GO:0005575,GO:0005622,GO:0005623,GO:0005886,GO:0005887,GO:0006810,GO:0006811,GO:0006820,GO:0008150,GO:0008509,GO:0008514,GO:0015075,GO:0015291,GO:0015347,GO:0015711,GO:0016020,GO:0016021,GO:0022804,GO:0022857,GO:0031224,GO:0031226,GO:0034220,GO:0043226,GO:0043229,GO:0043252,GO:0044424,GO:0044425,GO:0044459,GO:0044464,GO:0051179,GO:0051234,GO:0055085,GO:0071702,GO:0071944,GO:…
OFAS014121-PA	GO:0003674,GO:0005215,GO:0005216,GO:0005261,GO:0005262,GO:0005488,GO:0005509,GO:0005575,GO:0005623,GO:0005886,GO:0005887,GO:0006810,GO:0006811,GO:0006812,GO:0006813,GO:0006814,GO:0006816,GO:0006873,GO:0006874,GO:0006875,GO:0007154,GO:0007165,GO:0008150,GO:0008273,GO:0008324,GO:0009987,GO:0015075,GO:0015077,GO:0015079,GO:0015081,GO:0015085,GO:0015267,GO:0015291,GO:0015297,GO:0015298,GO:0015318,GO:…
OFAS013046-PA	GO:0002009,GO:0002165,GO:0003674,GO:0005096,GO:0005575,GO:0005622,GO:0005623,GO:0005737,GO:0005829,GO:0005886,GO:0007154,GO:0007165,GO:0007264,GO:0007275,GO:0007444,GO:0007478,GO:0007480,GO:0007552,GO:0007560,GO:0008047,GO:0008150,GO:0009653,GO:0009791,GO:0009886,GO:0009887,GO:0009888,GO:0009966,GO:0009987,GO:0010646,GO:0016020,GO:0023051,GO:0023052,GO:0030234,GO:0030695,GO:0032501,GO:0032502,GO:…
OFAS013048-PA	GO:0000288,GO:0000290,GO:0000291,GO:0000339,GO:0000375,GO:0000377,GO:0000398,GO:0000932,GO:0000956,GO:0003674,GO:0003676,GO:0003723,GO:0003729,GO:0005488,GO:0005575,GO:0005622,GO:0005623,GO:0005634,GO:0005737,GO:0005829,GO:0005845,GO:0006139,GO:0006396,GO:0006397,GO:0006401,GO:0006402,GO:0006725,GO:0006807,GO:0006996,GO:0007275,GO:0007399,GO:0008150,GO:0008152,GO:0008334,GO:0008380,GO:0009056,GO:…
OFAS012149-PA	GO:0000118,GO:0000228,GO:0000375,GO:0000377,GO:0000381,GO:0000398,GO:0000785,GO:0000790,GO:0003674,GO:0003712,GO:0003714,GO:0003824,GO:0004407,GO:0005488,GO:0005515,GO:0005575,GO:0005622,GO:0005623,GO:0005634,GO:0005654,GO:0005667,GO:0005694,GO:0005737,GO:0005829,GO:0006139,GO:0006325,GO:0006342,GO:0006355,GO:0006357,GO:0006396,GO:0006397,GO:0006464,GO:0006476,GO:0006725,GO:0006807,GO:0006996,GO:…
OFAS012150-PA	GO:0000166,GO:0000271,GO:0000287,GO:0001678,GO:0001817,GO:0001819,GO:0002682,GO:0002684,GO:0002697,GO:0002699,GO:0002700,GO:0002702,GO:0002718,GO:0002720,GO:0002739,GO:0002741,GO:0002791,GO:0002793,GO:0002931,GO:0003674,GO:0003824,GO:0004340,GO:0004396,GO:0004672,GO:0005488,GO:0005515,GO:0005524,GO:0005536,GO:0005539,GO:0005575,GO:0005622,GO:0005623,GO:0005634,GO:0005654,GO:0005737,GO:0005739,GO:…
OFAS011568-PA	GO:0000003,GO:0000122,GO:0000902,GO:0000976,GO:0000977,GO:0000978,GO:0000981,GO:0000982,GO:0000987,GO:0001012,GO:0001067,GO:0001078,GO:0001227,GO:0001654,GO:0001666,GO:0001708,GO:0001745,GO:0001751,GO:0001752,GO:0001754,GO:0003002,GO:0003006,GO:0003674,GO:0003676,GO:0003677,GO:0003690,GO:0003700,GO:0005488,GO:0005515,GO:0005575,GO:0005622,GO:0005623,GO:0005634,GO:0006355,GO:0006357,GO:0006950,GO:…
OFAS011571-PA	GO:0000151,GO:0000209,GO:0003674,GO:0003824,GO:0004842,GO:0005488,GO:0005515,GO:0005575,GO:0005622,GO:0005623,GO:0005737,GO:0005783,GO:0005789,GO:0006464,GO:0006508,GO:0006511,GO:0006807,GO:0006950,GO:0008150,GO:0008152,GO:0009056,GO:0009057,GO:0009987,GO:0010033,GO:0010243,GO:0010498,GO:0012505,GO:0016020,GO:0016567,GO:0016740,GO:0019538,GO:0019787,GO:0019899,GO:0019941,GO:0030163,GO:0030433,GO:…
OFAS011572-PA	GO:0000003,GO:0000166,GO:0000266,GO:0000287,GO:0000422,GO:0000785,GO:0000902,GO:0000904,GO:0001101,GO:0001654,GO:0001666,GO:0001932,GO:0001933,GO:0001934,GO:0002020,GO:0002082,GO:0003006,GO:0003674,GO:0003824,GO:0004672,GO:0004674,GO:0005488,GO:0005515,GO:0005524,GO:0005575,GO:0005622,GO:0005623,GO:0005634,GO:0005694,GO:0005737,GO:0005739,GO:0005740,GO:0005741,GO:0005743,GO:0005758,GO:0005829,GO:…
OFAS011574-PA	GO:0000003,GO:0000166,GO:0000266,GO:0000287,GO:0000422,GO:0000785,GO:0000902,GO:0000904,GO:0001101,GO:0001654,GO:0001666,GO:0001932,GO:0001933,GO:0001934,GO:0002020,GO:0002082,GO:0003006,GO:0003674,GO:0003824,GO:0004672,GO:0004674,GO:0005488,GO:0005515,GO:0005524,GO:0005575,GO:0005622,GO:0005623,GO:0005634,GO:0005694,GO:0005737,GO:0005739,GO:0005740,GO:0005741,GO:0005743,GO:0005758,GO:0005829,GO:…
OFAS011575-PA	GO:0002376,GO:0003674,GO:0003824,GO:0004672,GO:0004713,GO:0004715,GO:0005102,GO:0005488,GO:0005515,GO:0005575,GO:0005622,GO:0005623,GO:0005886,GO:0006464,GO:0006468,GO:0006793,GO:0006796,GO:0006807,GO:0006928,GO:0006950,GO:0006952,GO:0006955,GO:0007154,GO:0007165,GO:0007166,GO:0007167,GO:0007169,GO:0007275,GO:0008150,GO:0008152,GO:0009790,GO:0009792,GO:0009898,GO:0009966,GO:0009968,GO:0009987,GO:…
OFAS011577-PA	GO:0000122,GO:0000988,GO:0000989,GO:0001076,GO:0001501,GO:0001503,GO:0001649,GO:0001654,GO:0001817,GO:0001818,GO:0002682,GO:0002683,GO:0003674,GO:0003682,GO:0003700,GO:0005488,GO:0005515,GO:0005575,GO:0005622,GO:0005623,GO:0005634,GO:0005654,GO:0005667,GO:0005730,GO:0005737,GO:0006355,GO:0006357,GO:0007275,GO:0007423,GO:0008150,GO:0008284,GO:0008285,GO:0009653,GO:0009790,GO:0009792,GO:0009887,GO:…
OFAS011577-PB	GO:0000122,GO:0000988,GO:0000989,GO:0001076,GO:0001501,GO:0001503,GO:0001649,GO:0001654,GO:0001817,GO:0001818,GO:0002682,GO:0002683,GO:0003674,GO:0003682,GO:0003700,GO:0005488,GO:0005515,GO:0005575,GO:0005622,GO:0005623,GO:0005634,GO:0005654,GO:0005667,GO:0005730,GO:0005737,GO:0006355,GO:0006357,GO:0007275,GO:0007423,GO:0008150,GO:0008284,GO:0008285,GO:0009653,GO:0009790,GO:0009792,GO:0009887,GO:…
OFAS019607-PA	GO:0003674,GO:0003824,GO:0004175,GO:0004252,GO:0006508,GO:0006807,GO:0008150,GO:0008152,GO:0008233,GO:0008236,GO:0016787,GO:0017171,GO:0019538,GO:0043170,GO:0044238,GO:0070011,GO:0071704,GO:0140096,GO:1901564
OFAS011968-PA	GO:0001510,GO:0001650,GO:0003674,GO:0003676,GO:0003723,GO:0003824,GO:0004482,GO:0005488,GO:0005575,GO:0005622,GO:0005623,GO:0005634,GO:0005654,GO:0005730,GO:0005845,GO:0006139,GO:0006351,GO:0006366,GO:0006370,GO:0006396,GO:0006397,GO:0006725,GO:0006807,GO:0008150,GO:0008152,GO:0008168,GO:0008170,GO:0008173,GO:0008174,GO:0008757,GO:0009058,GO:0009059,GO:0009451,GO:0009452,GO:0009987,GO:0010033,GO:…
OFAS011969-PA	GO:0003674,GO:0003676,GO:0003723,GO:0003729,GO:0005488,GO:0097159,GO:1901363
OFAS011970-PA	GO:0000313,GO:0000314,GO:0003674,GO:0003735,GO:0005198,GO:0005575,GO:0005622,GO:0005623,GO:0005737,GO:0005739,GO:0005740,GO:0005743,GO:0005759,GO:0005761,GO:0005763,GO:0005840,GO:0006412,GO:0006414,GO:0006415,GO:0006518,GO:0006807,GO:0008150,GO:0008152,GO:0009058,GO:0009059,GO:0009987,GO:0010467,GO:0015935,GO:0016020,GO:0016043,GO:0019538,GO:0019866,GO:0022411,GO:0031090,GO:0031966,GO:0031967,GO:…
OFAS011973-PA	GO:0000902,GO:0000904,GO:0001655,GO:0001822,GO:0001932,GO:0001934,GO:0001941,GO:0001942,GO:0003002,GO:0003674,GO:0004888,GO:0005102,GO:0005488,GO:0005515,GO:0005575,GO:0005623,GO:0005886,GO:0007154,GO:0007165,GO:0007166,GO:0007267,GO:0007275,GO:0007389,GO:0007399,GO:0007416,GO:0007528,GO:0008104,GO:0008150,GO:0008544,GO:0009653,GO:0009790,GO:0009798,GO:0009887,GO:0009888,GO:0009893,GO:0009950,GO:…
OFAS011974-PA	GO:0000902,GO:0000904,GO:0001655,GO:0001822,GO:0001932,GO:0001934,GO:0001941,GO:0001942,GO:0003002,GO:0003674,GO:0004888,GO:0005102,GO:0005488,GO:0005515,GO:0005575,GO:0005623,GO:0005886,GO:0007154,GO:0007165,GO:0007166,GO:0007267,GO:0007275,GO:0007389,GO:0007399,GO:0007416,GO:0007528,GO:0008104,GO:0008150,GO:0008544,GO:0009653,GO:0009790,GO:0009798,GO:0009887,GO:0009888,GO:0009893,GO:0009950,GO:…
OFAS011976-PA	GO:0000375,GO:0000377,GO:0000398,GO:0001932,GO:0001934,GO:0003674,GO:0003676,GO:0003723,GO:0003724,GO:0003725,GO:0003824,GO:0004004,GO:0004386,GO:0005488,GO:0005575,GO:0005622,GO:0005623,GO:0005634,GO:0005654,GO:0005681,GO:0005689,GO:0005730,GO:0005737,GO:0006139,GO:0006364,GO:0006396,GO:0006397,GO:0006725,GO:0006807,GO:0008026,GO:0008150,GO:0008152,GO:0008186,GO:0008380,GO:0009893,GO:0009966,GO:…
OFAS011977-PA	GO:0001505,GO:0001678,GO:0001889,GO:0002237,GO:0003008,GO:0003013,GO:0003018,GO:0003674,GO:0005488,GO:0005543,GO:0005575,GO:0005622,GO:0005623,GO:0005737,GO:0005813,GO:0005815,GO:0005856,GO:0005929,GO:0005930,GO:0006810,GO:0006928,GO:0006935,GO:0006996,GO:0007017,GO:0007018,GO:0007275,GO:0008015,GO:0008104,GO:0008150,GO:0008289,GO:0009605,GO:0009607,GO:0009617,GO:0009636,GO:0009743,GO:0009746,GO:…
OFAS011978-PA	GO:0003674,GO:0005488,GO:0005543,GO:0005575,GO:0005622,GO:0005623,GO:0005737,GO:0005815,GO:0005856,GO:0005929,GO:0005930,GO:0006810,GO:0006928,GO:0006935,GO:0006996,GO:0007017,GO:0007018,GO:0008104,GO:0008150,GO:0008289,GO:0009605,GO:0009987,GO:0010970,GO:0015630,GO:0016043,GO:0022607,GO:0030030,GO:0030031,GO:0030705,GO:0030990,GO:0030991,GO:0031503,GO:0032838,GO:0032991,GO:0033036,GO:0033365,GO:…
OFAS011979-PA	GO:0001505,GO:0001678,GO:0001889,GO:0002237,GO:0003008,GO:0003013,GO:0003018,GO:0003674,GO:0005488,GO:0005543,GO:0005575,GO:0005622,GO:0005623,GO:0005737,GO:0005813,GO:0005815,GO:0005856,GO:0005929,GO:0005930,GO:0006810,GO:0006928,GO:0006935,GO:0006996,GO:0007017,GO:0007018,GO:0007275,GO:0008015,GO:0008104,GO:0008150,GO:0008289,GO:0009605,GO:0009607,GO:0009617,GO:0009636,GO:0009743,GO:0009746,GO:…
OFAS011981-PA	GO:0003674,GO:0003824,GO:0005488,GO:0005515,GO:0005575,GO:0005622,GO:0005623,GO:0005634,GO:0005737,GO:0005739,GO:0005740,GO:0005741,GO:0006139,GO:0006396,GO:0006399,GO:0006400,GO:0006725,GO:0006807,GO:0008033,GO:0008150,GO:0008152,GO:0008479,GO:0008616,GO:0009058,GO:0009116,GO:0009119,GO:0009163,GO:0009451,GO:0009987,GO:0010467,GO:0016020,GO:0016070,GO:0016740,GO:0016757,GO:0016763,GO:0018130,GO:…
OFAS011982-PA	GO:0003674,GO:0003824,GO:0005575,GO:0005622,GO:0005623,GO:0005737,GO:0005783,GO:0005789,GO:0006464,GO:0006486,GO:0006487,GO:0006488,GO:0006489,GO:0006490,GO:0006629,GO:0006644,GO:0006793,GO:0006796,GO:0006807,GO:0008150,GO:0008152,GO:0008610,GO:0008654,GO:0009058,GO:0009059,GO:0009100,GO:0009101,GO:0009987,GO:0012505,GO:0016020,GO:0016021,GO:0016462,GO:0016787,GO:0016817,GO:0016818,GO:0019538,GO:…
OFAS019450-PA	GO:0000003,GO:0000166,GO:0000228,GO:0000723,GO:0000803,GO:0000805,GO:0000902,GO:0000904,GO:0001817,GO:0001818,GO:0001932,GO:0001934,GO:0002218,GO:0002220,GO:0002223,GO:0002253,GO:0002376,GO:0002429,GO:0002682,GO:0002684,GO:0002757,GO:0002758,GO:0002764,GO:0002768,GO:0003006,GO:0003674,GO:0003824,GO:0004672,GO:0004674,GO:0004711,GO:0005488,GO:0005515,GO:0005524,GO:0005575,GO:0005622,GO:0005623,GO:…
OFAS013380-PA	GO:0002225,GO:0002376,GO:0002682,GO:0002684,GO:0002697,GO:0002699,GO:0002700,GO:0002702,GO:0002759,GO:0002760,GO:0002784,GO:0002786,GO:0002803,GO:0002805,GO:0002807,GO:0002808,GO:0002831,GO:0002833,GO:0002920,GO:0002922,GO:0003674,GO:0003678,GO:0003824,GO:0004003,GO:0004386,GO:0006139,GO:0006351,GO:0006355,GO:0006357,GO:0006366,GO:0006725,GO:0006807,GO:0006950,GO:0006952,GO:0006955,GO:0006959,GO:…
OFAS013382-PA	GO:0002225,GO:0002376,GO:0002682,GO:0002684,GO:0002697,GO:0002699,GO:0002700,GO:0002702,GO:0002759,GO:0002760,GO:0002784,GO:0002786,GO:0002803,GO:0002805,GO:0002807,GO:0002808,GO:0002831,GO:0002833,GO:0002920,GO:0002922,GO:0003674,GO:0003678,GO:0003824,GO:0004003,GO:0004386,GO:0006139,GO:0006351,GO:0006355,GO:0006357,GO:0006366,GO:0006725,GO:0006807,GO:0006950,GO:0006952,GO:0006955,GO:0006959,GO:…
OFAS013383-PA	GO:0003674,GO:0003700,GO:0005575,GO:0005622,GO:0005623,GO:0005634,GO:0005654,GO:0006355,GO:0008150,GO:0009889,GO:0009890,GO:0009892,GO:0010468,GO:0010556,GO:0010558,GO:0010605,GO:0010629,GO:0019219,GO:0019222,GO:0031323,GO:0031324,GO:0031326,GO:0031327,GO:0031974,GO:0031981,GO:0035561,GO:0035562,GO:0043226,GO:0043227,GO:0043229,GO:0043231,GO:0043233,GO:0044092,GO:0044422,GO:0044424,GO:0044428,GO:…
OFAS013384-PA	GO:0001558,GO:0005575,GO:0005622,GO:0005623,GO:0005634,GO:0005730,GO:0006996,GO:0006997,GO:0007000,GO:0007275,GO:0007444,GO:0008150,GO:0008284,GO:0009888,GO:0009987,GO:0010941,GO:0016043,GO:0030307,GO:0031974,GO:0031981,GO:0032501,GO:0032502,GO:0035214,GO:0035295,GO:0040008,GO:0042127,GO:0042981,GO:0043066,GO:0043067,GO:0043069,GO:0043226,GO:0043227,GO:0043228,GO:0043229,GO:0043231,GO:0043232,GO:…
OFAS000524-PA	GO:0000003,GO:0000118,GO:0000122,GO:0000226,GO:0000785,GO:0001525,GO:0001558,GO:0001568,GO:0001817,GO:0001818,GO:0001889,GO:0001932,GO:0001933,GO:0001934,GO:0001944,GO:0003002,GO:0003006,GO:0003674,GO:0003676,GO:0003677,GO:0003682,GO:0003712,GO:0003714,GO:0003824,GO:0004407,GO:0005488,GO:0005515,GO:0005575,GO:0005622,GO:0005623,GO:0005634,GO:0005654,GO:0005694,GO:0005737,GO:0005794,GO:0005819,GO:…
OFAS000525-PA	GO:0000132,GO:0000226,GO:0000278,GO:0000281,GO:0000902,GO:0000910,GO:0001775,GO:0001932,GO:0001934,GO:0001952,GO:0002252,GO:0002263,GO:0002274,GO:0002275,GO:0002283,GO:0002366,GO:0002376,GO:0002443,GO:0002444,GO:0002446,GO:0002682,GO:0002685,GO:0003674,GO:0003824,GO:0004672,GO:0004674,GO:0005488,GO:0005515,GO:0005575,GO:0005622,GO:0005623,GO:0005737,GO:0005819,GO:0005856,GO:0005886,GO:0005938,GO:…
OFAS000529-PA	GO:0003674,GO:0005488,GO:0005509,GO:0005575,GO:0005623,GO:0005886,GO:0005887,GO:0005911,GO:0007155,GO:0008150,GO:0008360,GO:0016020,GO:0016021,GO:0016339,GO:0022603,GO:0022604,GO:0022610,GO:0030054,GO:0031224,GO:0031226,GO:0032991,GO:0035003,GO:0043167,GO:0043169,GO:0043296,GO:0044331,GO:0044425,GO:0044459,GO:0044464,GO:0046872,GO:0050789,GO:0050793,GO:0050794,GO:0051128,GO:0065007,GO:0065008,GO:…
OFAS003135-PA	GO:0005575,GO:0005623,GO:0005886,GO:0006935,GO:0007155,GO:0007156,GO:0007275,GO:0007399,GO:0007413,GO:0008037,GO:0008038,GO:0008039,GO:0008150,GO:0009605,GO:0009986,GO:0009987,GO:0016020,GO:0016043,GO:0016200,GO:0022008,GO:0022610,GO:0030030,GO:0030154,GO:0030182,GO:0030424,GO:0030426,GO:0030427,GO:0031175,GO:0031594,GO:0032501,GO:0032502,GO:0033267,GO:0040011,GO:0042221,GO:0042330,GO:0042995,GO:…
OFAS003139-PA	GO:0000075,GO:0000076,GO:0000278,GO:0001540,GO:0003674,GO:0003824,GO:0005488,GO:0005515,GO:0005575,GO:0005622,GO:0005623,GO:0005737,GO:0005829,GO:0006464,GO:0006807,GO:0006915,GO:0007049,GO:0007093,GO:0007154,GO:0007165,GO:0007346,GO:0008150,GO:0008152,GO:0008219,GO:0008641,GO:0009966,GO:0009968,GO:0009987,GO:0010389,GO:0010564,GO:0010646,GO:0010648,GO:0010941,GO:0010948,GO:0010972,GO:0012501,GO:…
OFAS003140-PA	GO:0001501,GO:0001654,GO:0001655,GO:0001750,GO:0002119,GO:0002164,GO:0003002,GO:0003008,GO:0005575,GO:0005622,GO:0005623,GO:0005737,GO:0005813,GO:0005815,GO:0005856,GO:0005929,GO:0005930,GO:0006810,GO:0006928,GO:0006950,GO:0006970,GO:0006972,GO:0006979,GO:0006996,GO:0007017,GO:0007018,GO:0007275,GO:0007368,GO:0007389,GO:0007399,GO:0007423,GO:0007507,GO:0007568,GO:0007600,GO:0007605,GO:0008104,GO:…
OFAS003141-PA	GO:0001501,GO:0001654,GO:0001655,GO:0001750,GO:0002119,GO:0002164,GO:0003002,GO:0003008,GO:0005575,GO:0005622,GO:0005623,GO:0005737,GO:0005813,GO:0005815,GO:0005856,GO:0005929,GO:0005930,GO:0006810,GO:0006928,GO:0006950,GO:0006970,GO:0006972,GO:0006979,GO:0006996,GO:0007017,GO:0007018,GO:0007275,GO:0007368,GO:0007389,GO:0007399,GO:0007423,GO:0007507,GO:0007568,GO:0007600,GO:0007605,GO:0008104,GO:…
OFAS003142-PA	GO:0001501,GO:0001654,GO:0001655,GO:0001750,GO:0002119,GO:0002164,GO:0003002,GO:0003008,GO:0005575,GO:0005622,GO:0005623,GO:0005737,GO:0005813,GO:0005815,GO:0005856,GO:0005929,GO:0005930,GO:0006810,GO:0006928,GO:0006950,GO:0006970,GO:0006972,GO:0006979,GO:0006996,GO:0007017,GO:0007018,GO:0007275,GO:0007368,GO:0007389,GO:0007399,GO:0007423,GO:0007507,GO:0007568,GO:0007600,GO:0007605,GO:0008104,GO:…
OFAS003145-PA	GO:0001501,GO:0001654,GO:0001655,GO:0001750,GO:0002119,GO:0002164,GO:0003002,GO:0003008,GO:0005575,GO:0005622,GO:0005623,GO:0005737,GO:0005813,GO:0005815,GO:0005856,GO:0005929,GO:0005930,GO:0006810,GO:0006928,GO:0006950,GO:0006970,GO:0006972,GO:0006979,GO:0006996,GO:0007017,GO:0007018,GO:0007275,GO:0007368,GO:0007389,GO:0007399,GO:0007423,GO:0007507,GO:0007568,GO:0007600,GO:0007605,GO:0008104,GO:…
OFAS013982-PA	GO:0003674,GO:0005488,GO:0005515,GO:0005575,GO:0005622,GO:0005623,GO:0005856,GO:0005875,GO:0005929,GO:0007017,GO:0008017,GO:0008092,GO:0008150,GO:0009987,GO:0015630,GO:0015631,GO:0032991,GO:0042995,GO:0043226,GO:0043228,GO:0043229,GO:0043232,GO:0044422,GO:0044424,GO:0044430,GO:0044446,GO:0044464,GO:0120025
OFAS010783-PA	GO:0000003,GO:0000018,GO:0000070,GO:0000278,GO:0000280,GO:0000335,GO:0000337,GO:0000578,GO:0000819,GO:0001556,GO:0001709,GO:0002064,GO:0002065,GO:0002066,GO:0003002,GO:0003006,GO:0003674,GO:0003676,GO:0003723,GO:0003724,GO:0003824,GO:0004004,GO:0004386,GO:0005488,GO:0005575,GO:0005622,GO:0005623,GO:0005634,GO:0005654,GO:0005737,GO:0005739,GO:0005829,GO:0006139,GO:0006259,GO:0006304,GO:0006305,GO:…
OFAS010786-PA	GO:0000003,GO:0000018,GO:0000070,GO:0000278,GO:0000280,GO:0000335,GO:0000337,GO:0000578,GO:0000819,GO:0001556,GO:0001709,GO:0002064,GO:0002065,GO:0002066,GO:0003002,GO:0003006,GO:0003674,GO:0003676,GO:0003723,GO:0003724,GO:0003824,GO:0004004,GO:0004386,GO:0005488,GO:0005575,GO:0005622,GO:0005623,GO:0005634,GO:0005654,GO:0005737,GO:0005739,GO:0005829,GO:0006139,GO:0006259,GO:0006304,GO:0006305,GO:…
OFAS010787-PA	GO:0000003,GO:0000018,GO:0000070,GO:0000278,GO:0000280,GO:0000335,GO:0000337,GO:0000578,GO:0000819,GO:0001556,GO:0001709,GO:0002064,GO:0002065,GO:0002066,GO:0003002,GO:0003006,GO:0003674,GO:0003676,GO:0003723,GO:0003724,GO:0003824,GO:0004004,GO:0004386,GO:0005488,GO:0005575,GO:0005622,GO:0005623,GO:0005634,GO:0005654,GO:0005737,GO:0005739,GO:0005829,GO:0006139,GO:0006259,GO:0006304,GO:0006305,GO:…
OFAS010792-PA	GO:0000003,GO:0000165,GO:0000278,GO:0000281,GO:0000910,GO:0001568,GO:0001570,GO:0001784,GO:0001932,GO:0001933,GO:0001934,GO:0001944,GO:0001952,GO:0001953,GO:0003006,GO:0003008,GO:0003674,GO:0003824,GO:0003924,GO:0005096,GO:0005102,GO:0005161,GO:0005488,GO:0005515,GO:0005575,GO:0005622,GO:0005623,GO:0005634,GO:0005635,GO:0005737,GO:0005829,GO:0005886,GO:0006464,GO:0006468,GO:0006793,GO:0006796,GO:…
OFAS010793-PA	GO:0000003,GO:0000165,GO:0000278,GO:0000281,GO:0000910,GO:0001568,GO:0001570,GO:0001784,GO:0001932,GO:0001933,GO:0001934,GO:0001944,GO:0001952,GO:0001953,GO:0003006,GO:0003008,GO:0003674,GO:0003824,GO:0003924,GO:0005096,GO:0005102,GO:0005161,GO:0005488,GO:0005515,GO:0005575,GO:0005622,GO:0005623,GO:0005634,GO:0005635,GO:0005737,GO:0005829,GO:0005886,GO:0006464,GO:0006468,GO:0006793,GO:0006796,GO:…
OFAS010794-PA	GO:0000003,GO:0000165,GO:0000278,GO:0000281,GO:0000910,GO:0001568,GO:0001570,GO:0001784,GO:0001932,GO:0001933,GO:0001934,GO:0001944,GO:0001952,GO:0001953,GO:0003006,GO:0003008,GO:0003674,GO:0003824,GO:0003924,GO:0005096,GO:0005102,GO:0005161,GO:0005488,GO:0005515,GO:0005575,GO:0005622,GO:0005623,GO:0005634,GO:0005635,GO:0005737,GO:0005829,GO:0005886,GO:0006464,GO:0006468,GO:0006793,GO:0006796,GO:…
OFAS010795-PA	GO:0000003,GO:0000165,GO:0000278,GO:0000281,GO:0000910,GO:0001568,GO:0001570,GO:0001784,GO:0001932,GO:0001933,GO:0001934,GO:0001944,GO:0001952,GO:0001953,GO:0003006,GO:0003008,GO:0003674,GO:0003824,GO:0003924,GO:0005096,GO:0005102,GO:0005161,GO:0005488,GO:0005515,GO:0005575,GO:0005622,GO:0005623,GO:0005634,GO:0005635,GO:0005737,GO:0005829,GO:0005886,GO:0006464,GO:0006468,GO:0006793,GO:0006796,GO:…
OFAS010797-PA	GO:0000166,GO:0000287,GO:0001817,GO:0003674,GO:0003676,GO:0003677,GO:0003690,GO:0003697,GO:0003824,GO:0004518,GO:0004527,GO:0004529,GO:0004536,GO:0005488,GO:0005515,GO:0005575,GO:0005622,GO:0005623,GO:0005634,GO:0005635,GO:0005737,GO:0005783,GO:0005789,GO:0005829,GO:0006139,GO:0006259,GO:0006260,GO:0006281,GO:0006298,GO:0006310,GO:0006725,GO:0006807,GO:0006950,GO:0006974,GO:0008150,GO:0008152,GO:…
OFAS010798-PA	GO:0000003,GO:0000139,GO:0003006,GO:0005575,GO:0005622,GO:0005623,GO:0005737,GO:0005794,GO:0005802,GO:0006810,GO:0006888,GO:0006891,GO:0007275,GO:0007548,GO:0008150,GO:0008152,GO:0008406,GO:0009653,GO:0009887,GO:0012505,GO:0016020,GO:0016192,GO:0017119,GO:0022414,GO:0030334,GO:0031090,GO:0031984,GO:0032501,GO:0032502,GO:0032588,GO:0032879,GO:0032991,GO:0035262,GO:0040012,GO:0043226,GO:0043227,GO:…
OFAS012841-PA	GO:0001653,GO:0003674,GO:0004888,GO:0004930,GO:0005575,GO:0005623,GO:0005886,GO:0005887,GO:0007154,GO:0007165,GO:0007186,GO:0007200,GO:0007218,GO:0008150,GO:0008528,GO:0009987,GO:0016020,GO:0016021,GO:0023052,GO:0031224,GO:0031226,GO:0038023,GO:0044425,GO:0044459,GO:0044464,GO:0050789,GO:0050794,GO:0050896,GO:0051716,GO:0060089,GO:0065007,GO:0071944
OFAS012842-PA	GO:0000287,GO:0003674,GO:0003824,GO:0004035,GO:0004721,GO:0004725,GO:0005488,GO:0005575,GO:0005622,GO:0005623,GO:0005634,GO:0005737,GO:0005829,GO:0005975,GO:0006066,GO:0006071,GO:0006109,GO:0006111,GO:0006114,GO:0006464,GO:0006470,GO:0006629,GO:0006644,GO:0006650,GO:0006793,GO:0006796,GO:0006807,GO:0008150,GO:0008152,GO:0008967,GO:0009058,GO:0009889,GO:0009890,GO:0009892,GO:0009987,GO:0010675,GO:…
OFAS011235-PA	GO:0003674,GO:0005488,GO:0005515,GO:0005575,GO:0005622,GO:0005623,GO:0005634,GO:0005654,GO:0006139,GO:0006396,GO:0006725,GO:0006807,GO:0008150,GO:0008152,GO:0008380,GO:0009987,GO:0010467,GO:0016070,GO:0016604,GO:0016607,GO:0019899,GO:0031974,GO:0031981,GO:0034641,GO:0043170,GO:0043226,GO:0043227,GO:0043229,GO:0043231,GO:0043233,GO:0044237,GO:0044238,GO:0044422,GO:0044424,GO:0044428,GO:0044446,GO:…
OFAS012090-PA	GO:0001508,GO:0003008,GO:0003674,GO:0005215,GO:0005216,GO:0005244,GO:0005248,GO:0005261,GO:0005272,GO:0005575,GO:0005623,GO:0005886,GO:0006810,GO:0006811,GO:0006812,GO:0006814,GO:0007154,GO:0007610,GO:0007635,GO:0008150,GO:0008324,GO:0009987,GO:0015075,GO:0015077,GO:0015081,GO:0015267,GO:0015318,GO:0015672,GO:0016020,GO:0019226,GO:0019228,GO:0022803,GO:0022832,GO:0022836,GO:0022838,GO:0022839,GO:…
OFAS012097-PA	GO:0000003,GO:0001655,GO:0001763,GO:0002009,GO:0002064,GO:0002070,GO:0003006,GO:0003674,GO:0003824,GO:0004842,GO:0005102,GO:0005123,GO:0005126,GO:0005488,GO:0005515,GO:0005575,GO:0005622,GO:0005623,GO:0005634,GO:0005654,GO:0005737,GO:0005829,GO:0006464,GO:0006807,GO:0006915,GO:0007275,GO:0008150,GO:0008152,GO:0008219,GO:0009653,GO:0009887,GO:0009888,GO:0009966,GO:0009987,GO:0010646,GO:0010941,GO:…
OFAS019597-PA	GO:0000166,GO:0001932,GO:0001934,GO:0002376,GO:0002520,GO:0003674,GO:0003824,GO:0004672,GO:0004674,GO:0004683,GO:0005488,GO:0005515,GO:0005516,GO:0005524,GO:0005575,GO:0005622,GO:0005623,GO:0005634,GO:0005635,GO:0005654,GO:0005737,GO:0005813,GO:0005815,GO:0005829,GO:0005856,GO:0005874,GO:0006417,GO:0006446,GO:0006464,GO:0006468,GO:0006793,GO:0006796,GO:0006807,GO:0006915,GO:0006950,GO:0006970,GO:…
OFAS013217-PA	GO:0003674,GO:0003824,GO:0004791,GO:0005575,GO:0005622,GO:0005623,GO:0005737,GO:0005829,GO:0006950,GO:0006979,GO:0008150,GO:0008152,GO:0009636,GO:0009987,GO:0015035,GO:0015036,GO:0016209,GO:0016491,GO:0016651,GO:0016667,GO:0016668,GO:0016671,GO:0019725,GO:0033554,GO:0034599,GO:0042221,GO:0042592,GO:0044424,GO:0044444,GO:0044464,GO:0045454,GO:0047134,GO:0050789,GO:0050794,GO:0050896,GO:0051716,GO:…
OFAS013218-PA	GO:0000003,GO:0005575,GO:0005576,GO:0005615,GO:0008150,GO:0032501,GO:0032504,GO:0044421
OFAS019572-PA	GO:0000003,GO:0001508,GO:0001666,GO:0003008,GO:0003674,GO:0005215,GO:0005216,GO:0005248,GO:0005261,GO:0005272,GO:0005575,GO:0005623,GO:0005886,GO:0005887,GO:0006810,GO:0006811,GO:0006812,GO:0006814,GO:0006950,GO:0007154,GO:0007610,GO:0007617,GO:0007618,GO:0007619,GO:0007638,GO:0008049,GO:0008150,GO:0008324,GO:0009605,GO:0009612,GO:0009628,GO:0009987,GO:0015075,GO:0015077,GO:0015081,GO:0015267,GO:…
OFAS019199-PA	GO:0000003,GO:0000138,GO:0000139,GO:0000149,GO:0000938,GO:0001675,GO:0001894,GO:0003006,GO:0003674,GO:0005488,GO:0005515,GO:0005575,GO:0005622,GO:0005623,GO:0005634,GO:0005654,GO:0005737,GO:0005794,GO:0005795,GO:0005802,GO:0006810,GO:0006892,GO:0006896,GO:0006996,GO:0006997,GO:0007010,GO:0007034,GO:0007041,GO:0007275,GO:0007276,GO:0007281,GO:0007283,GO:0007286,GO:0007289,GO:0007290,GO:0007291,GO:…
OFAS011613-PA	GO:0001525,GO:0001568,GO:0001655,GO:0001657,GO:0001775,GO:0001822,GO:0001823,GO:0001932,GO:0001934,GO:0001935,GO:0001944,GO:0002009,GO:0002040,GO:0002043,GO:0002165,GO:0003002,GO:0003674,GO:0005102,GO:0005488,GO:0005515,GO:0005575,GO:0005576,GO:0005615,GO:0005623,GO:0006355,GO:0006357,GO:0007275,GO:0007389,GO:0007423,GO:0007444,GO:0007472,GO:0007474,GO:0007476,GO:0007552,GO:0007560,GO:0008150,GO:…
OFAS011614-PA	GO:0000018,GO:0000175,GO:0000176,GO:0000177,GO:0000178,GO:0000288,GO:0000291,GO:0000459,GO:0000460,GO:0000466,GO:0000467,GO:0000469,GO:0000785,GO:0000956,GO:0001775,GO:0002164,GO:0002200,GO:0002204,GO:0002208,GO:0002250,GO:0002252,GO:0002263,GO:0002285,GO:0002312,GO:0002366,GO:0002376,GO:0002377,GO:0002381,GO:0002440,GO:0002443,GO:0002449,GO:0002460,GO:0002520,GO:0002562,GO:0002637,GO:0002639,GO:…
OFAS011615-PA	GO:0000003,GO:0000075,GO:0000086,GO:0000132,GO:0000226,GO:0000235,GO:0000278,GO:0000280,GO:0000775,GO:0000776,GO:0000902,GO:0000904,GO:0000922,GO:0001501,GO:0001558,GO:0001654,GO:0001667,GO:0001675,GO:0001709,GO:0001736,GO:0001738,GO:0001745,GO:0001751,GO:0001754,GO:0001764,GO:0001894,GO:0001895,GO:0001932,GO:0001933,GO:0001959,GO:0001961,GO:0002009,GO:0002064,GO:0002065,GO:0002066,GO:0002376,GO:…
OFAS011616-PA	GO:0000154,GO:0000226,GO:0001510,GO:0002119,GO:0002164,GO:0003674,GO:0003676,GO:0003723,GO:0003824,GO:0005488,GO:0005575,GO:0005622,GO:0005623,GO:0005634,GO:0006139,GO:0006364,GO:0006396,GO:0006401,GO:0006402,GO:0006417,GO:0006725,GO:0006807,GO:0006996,GO:0007010,GO:0007017,GO:0007049,GO:0007098,GO:0007275,GO:0008150,GO:0008152,GO:0008168,GO:0008170,GO:0008173,GO:0008174,GO:0008649,GO:0008757,GO:…
OFAS011621-PA	GO:0000228,GO:0000793,GO:0000794,GO:0003674,GO:0003676,GO:0003723,GO:0003729,GO:0005488,GO:0005575,GO:0005622,GO:0005623,GO:0005634,GO:0005654,GO:0005694,GO:0005730,GO:0005737,GO:0006139,GO:0006351,GO:0006725,GO:0006807,GO:0008150,GO:0008152,GO:0009058,GO:0009059,GO:0009303,GO:0009987,GO:0010467,GO:0016043,GO:0016070,GO:0016072,GO:0018130,GO:0019438,GO:0022607,GO:0031974,GO:0031981,GO:0032774,GO:…
OFAS011623-PA	GO:0000003,GO:0005575,GO:0005576,GO:0005615,GO:0006950,GO:0007610,GO:0007617,GO:0007618,GO:0007619,GO:0007622,GO:0007623,GO:0007631,GO:0008049,GO:0008150,GO:0008343,GO:0009605,GO:0009991,GO:0019098,GO:0019953,GO:0022414,GO:0030534,GO:0031667,GO:0032501,GO:0032504,GO:0042594,GO:0042595,GO:0044421,GO:0044703,GO:0048511,GO:0048609,GO:0050896,GO:0051704,GO:0060179
OFAS011624-PA	GO:0000302,GO:0000902,GO:0000904,GO:0001558,GO:0001654,GO:0001666,GO:0001932,GO:0001934,GO:0002064,GO:0002088,GO:0002089,GO:0003008,GO:0003674,GO:0005198,GO:0005212,GO:0005488,GO:0005515,GO:0005575,GO:0005576,GO:0005615,GO:0005622,GO:0005623,GO:0005634,GO:0005654,GO:0005737,GO:0005829,GO:0006417,GO:0006446,GO:0006457,GO:0006464,GO:0006468,GO:0006793,GO:0006796,GO:0006807,GO:0006915,GO:0006950,GO:…
OFAS011625-PA	GO:0003674,GO:0003824,GO:0005575,GO:0005622,GO:0005623,GO:0005634,GO:0005654,GO:0005737,GO:0005739,GO:0005759,GO:0005829,GO:0006082,GO:0006091,GO:0006099,GO:0006101,GO:0008150,GO:0008152,GO:0008948,GO:0009060,GO:0009987,GO:0015980,GO:0016787,GO:0016822,GO:0016823,GO:0016829,GO:0016830,GO:0016831,GO:0016999,GO:0017144,GO:0018773,GO:0019752,GO:0031974,GO:0031981,GO:0034545,GO:0043226,GO:0043227,GO:…
OFAS011761-PA	GO:0000375,GO:0000377,GO:0000381,GO:0000398,GO:0003674,GO:0003678,GO:0003724,GO:0003824,GO:0004003,GO:0004004,GO:0004386,GO:0005575,GO:0005622,GO:0005623,GO:0005634,GO:0005654,GO:0005682,GO:0005730,GO:0005737,GO:0005829,GO:0006139,GO:0006259,GO:0006281,GO:0006304,GO:0006307,GO:0006396,GO:0006397,GO:0006725,GO:0006807,GO:0006950,GO:0006974,GO:0006996,GO:0008026,GO:0008094,GO:0008150,GO:0008152,GO:…
OFAS010221-PA	GO:0001654,GO:0001745,GO:0001751,GO:0001754,GO:0005575,GO:0005622,GO:0005623,GO:0005737,GO:0005783,GO:0005789,GO:0006464,GO:0006497,GO:0006505,GO:0006506,GO:0006629,GO:0006643,GO:0006644,GO:0006650,GO:0006661,GO:0006664,GO:0006793,GO:0006796,GO:0006807,GO:0006996,GO:0007275,GO:0007399,GO:0007423,GO:0008150,GO:0008152,GO:0008610,GO:0008654,GO:0009058,GO:0009059,GO:0009247,GO:0009653,GO:0009887,GO:…
OFAS011834-PA	GO:0000003,GO:0000578,GO:0000932,GO:0001654,GO:0001709,GO:0003002,GO:0003006,GO:0003008,GO:0003674,GO:0003676,GO:0003723,GO:0003725,GO:0003729,GO:0003730,GO:0005488,GO:0005515,GO:0005575,GO:0005622,GO:0005623,GO:0005634,GO:0005635,GO:0005730,GO:0005737,GO:0005783,GO:0005791,GO:0005829,GO:0005856,GO:0005875,GO:0005886,GO:0005938,GO:0006403,GO:0006417,GO:0006810,GO:0006886,GO:0006928,GO:0006950,GO:…
OFAS011837-PA	GO:0000288,GO:0000291,GO:0000375,GO:0000377,GO:0000398,GO:0000932,GO:0000956,GO:0003674,GO:0003676,GO:0003723,GO:0005488,GO:0005575,GO:0005622,GO:0005623,GO:0005634,GO:0005654,GO:0005681,GO:0005688,GO:0005737,GO:0005829,GO:0006139,GO:0006396,GO:0006397,GO:0006401,GO:0006402,GO:0006725,GO:0006807,GO:0006996,GO:0008150,GO:0008152,GO:0008380,GO:0009056,GO:0009057,GO:0009892,GO:0009987,GO:0010467,GO:…
OFAS011838-PA	GO:0001530,GO:0001871,GO:0001872,GO:0002218,GO:0002220,GO:0002221,GO:0002238,GO:0002252,GO:0002253,GO:0002376,GO:0002429,GO:0002682,GO:0002684,GO:0002752,GO:0002757,GO:0002758,GO:0002764,GO:0002768,GO:0003674,GO:0005488,GO:0005575,GO:0005576,GO:0005623,GO:0006950,GO:0006952,GO:0007154,GO:0007165,GO:0007166,GO:0008150,GO:0008289,GO:0008329,GO:0009593,GO:0009595,GO:0009605,GO:0009607,GO:0009615,GO:…
OFAS011842-PA	GO:0005575,GO:0005622,GO:0005623,GO:0005737,GO:0009507,GO:0009532,GO:0009536,GO:0009570,GO:0043226,GO:0043227,GO:0043229,GO:0043231,GO:0044422,GO:0044424,GO:0044434,GO:0044435,GO:0044444,GO:0044446,GO:0044464
OFAS011844-PA	GO:0001654,GO:0003674,GO:0003824,GO:0005575,GO:0005622,GO:0005623,GO:0005737,GO:0005794,GO:0006464,GO:0006497,GO:0006807,GO:0006950,GO:0006974,GO:0007154,GO:0007165,GO:0007166,GO:0007167,GO:0007169,GO:0007275,GO:0007399,GO:0007417,GO:0007420,GO:0007423,GO:0007507,GO:0008150,GO:0008152,GO:0008543,GO:0009058,GO:0009059,GO:0009719,GO:0009987,GO:0010033,GO:0012505,GO:0016409,GO:0016417,GO:0016740,GO:…
OFAS011847-PA	GO:0000003,GO:0000166,GO:0003006,GO:0003674,GO:0005215,GO:0005488,GO:0005524,GO:0005575,GO:0005622,GO:0005623,GO:0005886,GO:0006810,GO:0006811,GO:0006812,GO:0006814,GO:0007275,GO:0007548,GO:0007568,GO:0008144,GO:0008150,GO:0008324,GO:0008340,GO:0008406,GO:0009653,GO:0009887,GO:0009888,GO:0010035,GO:0010038,GO:0010259,GO:0010960,GO:0015075,GO:0015077,GO:0015081,GO:0015095,GO:0015318,GO:0015672,GO:…
OFAS003634-PA	GO:0003333,GO:0003674,GO:0005215,GO:0005342,GO:0005575,GO:0005623,GO:0005886,GO:0006140,GO:0006810,GO:0006811,GO:0006812,GO:0006813,GO:0006820,GO:0006821,GO:0006865,GO:0007154,GO:0007267,GO:0007268,GO:0007610,GO:0007638,GO:0008150,GO:0008324,GO:0008509,GO:0008514,GO:0009605,GO:0009612,GO:0009628,GO:0009889,GO:0009890,GO:0009892,GO:0009987,GO:0010563,GO:0010646,GO:0015075,GO:0015077,GO:0015079,GO:…
OFAS003635-PA	GO:0003333,GO:0003674,GO:0005215,GO:0005342,GO:0005575,GO:0005623,GO:0005886,GO:0006140,GO:0006810,GO:0006811,GO:0006812,GO:0006813,GO:0006820,GO:0006821,GO:0006865,GO:0007154,GO:0007267,GO:0007268,GO:0007610,GO:0007638,GO:0008150,GO:0008324,GO:0008509,GO:0008514,GO:0009605,GO:0009612,GO:0009628,GO:0009889,GO:0009890,GO:0009892,GO:0009987,GO:0010563,GO:0010646,GO:0015075,GO:0015077,GO:0015079,GO:…
OFAS003636-PA	GO:0003333,GO:0003674,GO:0005215,GO:0005342,GO:0005575,GO:0005623,GO:0005886,GO:0006140,GO:0006810,GO:0006811,GO:0006812,GO:0006813,GO:0006820,GO:0006821,GO:0006865,GO:0007154,GO:0007267,GO:0007268,GO:0007610,GO:0007638,GO:0008150,GO:0008324,GO:0008509,GO:0008514,GO:0009605,GO:0009612,GO:0009628,GO:0009889,GO:0009890,GO:0009892,GO:0009987,GO:0010563,GO:0010646,GO:0015075,GO:0015077,GO:0015079,GO:…
OFAS003637-PA	GO:0003333,GO:0003674,GO:0005215,GO:0005342,GO:0005575,GO:0005623,GO:0005886,GO:0006140,GO:0006810,GO:0006811,GO:0006812,GO:0006813,GO:0006820,GO:0006821,GO:0006865,GO:0007154,GO:0007267,GO:0007268,GO:0007610,GO:0007638,GO:0008150,GO:0008324,GO:0008509,GO:0008514,GO:0009605,GO:0009612,GO:0009628,GO:0009889,GO:0009890,GO:0009892,GO:0009987,GO:0010563,GO:0010646,GO:0015075,GO:0015077,GO:0015079,GO:…
OFAS003638-PA	GO:0003333,GO:0003674,GO:0005215,GO:0005342,GO:0005575,GO:0005623,GO:0005886,GO:0006140,GO:0006810,GO:0006811,GO:0006812,GO:0006813,GO:0006820,GO:0006821,GO:0006865,GO:0007154,GO:0007267,GO:0007268,GO:0007610,GO:0007638,GO:0008150,GO:0008324,GO:0008509,GO:0008514,GO:0009605,GO:0009612,GO:0009628,GO:0009889,GO:0009890,GO:0009892,GO:0009987,GO:0010563,GO:0010646,GO:0015075,GO:0015077,GO:0015079,GO:…
OFAS003639-PA	GO:0000003,GO:0000139,GO:0000149,GO:0000323,GO:0001505,GO:0001775,GO:0002252,GO:0002263,GO:0002274,GO:0002275,GO:0002283,GO:0002366,GO:0002376,GO:0002443,GO:0002444,GO:0002446,GO:0003674,GO:0005484,GO:0005488,GO:0005515,GO:0005575,GO:0005622,GO:0005623,GO:0005634,GO:0005654,GO:0005737,GO:0005764,GO:0005765,GO:0005766,GO:0005768,GO:0005773,GO:0005774,GO:0005776,GO:0005794,GO:0005813,GO:0005815,GO:…
OFAS003640-PA	GO:0000122,GO:0000976,GO:0000977,GO:0000978,GO:0000987,GO:0001012,GO:0001067,GO:0001654,GO:0001745,GO:0002009,GO:0002165,GO:0003002,GO:0003674,GO:0003676,GO:0003677,GO:0003690,GO:0003700,GO:0005488,GO:0005515,GO:0005575,GO:0005622,GO:0005623,GO:0005634,GO:0006355,GO:0006357,GO:0007275,GO:0007389,GO:0007423,GO:0007444,GO:0007447,GO:0007448,GO:0007472,GO:0007476,GO:0007552,GO:0007560,GO:0008150,GO:…
OFAS010843-PA	GO:0000166,GO:0000959,GO:0000963,GO:0001510,GO:0002097,GO:0002098,GO:0003674,GO:0005488,GO:0005575,GO:0005622,GO:0005623,GO:0005737,GO:0005739,GO:0006139,GO:0006396,GO:0006399,GO:0006400,GO:0006725,GO:0006807,GO:0008033,GO:0008150,GO:0008152,GO:0009451,GO:0009987,GO:0010467,GO:0016070,GO:0030488,GO:0032259,GO:0034470,GO:0034641,GO:0034660,GO:0036094,GO:0043167,GO:0043168,GO:0043170,GO:0043226,GO:…
OFAS013071-PA	GO:0000003,GO:0000902,GO:0000904,GO:0003002,GO:0003006,GO:0003674,GO:0003774,GO:0003777,GO:0003824,GO:0005102,GO:0005488,GO:0005515,GO:0005575,GO:0005622,GO:0005623,GO:0005634,GO:0005737,GO:0005739,GO:0005768,GO:0005769,GO:0005886,GO:0006355,GO:0006357,GO:0006464,GO:0006486,GO:0006493,GO:0006605,GO:0006807,GO:0006810,GO:0006836,GO:0006886,GO:0006928,GO:0006996,GO:0007005,GO:0007017,GO:0007018,GO:…
OFAS013073-PA	GO:0003674,GO:0003824,GO:0004656,GO:0005488,GO:0005515,GO:0005575,GO:0005622,GO:0005623,GO:0005634,GO:0005654,GO:0005737,GO:0005739,GO:0005783,GO:0005788,GO:0005829,GO:0006082,GO:0006091,GO:0006464,GO:0006520,GO:0006575,GO:0006807,GO:0007275,GO:0008150,GO:0008152,GO:0009055,GO:0009653,GO:0009790,GO:0009792,GO:0009987,GO:0010171,GO:0010172,GO:0012505,GO:0016043,GO:0016222,GO:0016491,GO:0016705,GO:…
OFAS013074-PA	GO:0003674,GO:0003824,GO:0004656,GO:0005488,GO:0005515,GO:0005575,GO:0005622,GO:0005623,GO:0005634,GO:0005654,GO:0005737,GO:0005739,GO:0005783,GO:0005788,GO:0005829,GO:0006082,GO:0006091,GO:0006464,GO:0006520,GO:0006575,GO:0006807,GO:0007275,GO:0008150,GO:0008152,GO:0009055,GO:0009653,GO:0009790,GO:0009792,GO:0009987,GO:0010171,GO:0010172,GO:0012505,GO:0016043,GO:0016222,GO:0016491,GO:0016705,GO:…
OFAS013894-PA	GO:0000075,GO:0000077,GO:0000123,GO:0000228,GO:0000775,GO:0000776,GO:0000803,GO:0000805,GO:0002376,GO:0002520,GO:0003674,GO:0003676,GO:0003682,GO:0003723,GO:0003729,GO:0003824,GO:0004402,GO:0004468,GO:0005488,GO:0005515,GO:0005575,GO:0005622,GO:0005623,GO:0005634,GO:0005654,GO:0005667,GO:0005694,GO:0005700,GO:0005705,GO:0006139,GO:0006259,GO:0006281,GO:0006325,GO:0006355,GO:0006464,GO:0006473,GO:…
OFAS013895-PA	GO:0000323,GO:0001775,GO:0002252,GO:0002263,GO:0002274,GO:0002275,GO:0002283,GO:0002366,GO:0002376,GO:0002443,GO:0002444,GO:0002446,GO:0003674,GO:0003824,GO:0004308,GO:0004553,GO:0004565,GO:0005488,GO:0005515,GO:0005575,GO:0005576,GO:0005615,GO:0005622,GO:0005623,GO:0005737,GO:0005764,GO:0005766,GO:0005773,GO:0005775,GO:0005794,GO:0005975,GO:0005996,GO:0006012,GO:0006022,GO:0006026,GO:0006027,GO:…
OFAS013896-PA	GO:0000323,GO:0001775,GO:0002252,GO:0002263,GO:0002274,GO:0002275,GO:0002283,GO:0002366,GO:0002376,GO:0002443,GO:0002444,GO:0002446,GO:0003674,GO:0003824,GO:0004308,GO:0004553,GO:0004565,GO:0005488,GO:0005515,GO:0005575,GO:0005576,GO:0005615,GO:0005622,GO:0005623,GO:0005737,GO:0005764,GO:0005766,GO:0005773,GO:0005775,GO:0005794,GO:0005975,GO:0005996,GO:0006012,GO:0006022,GO:0006026,GO:0006027,GO:…
OFAS013443-PA	GO:0003008,GO:0003674,GO:0005215,GO:0005326,GO:0005575,GO:0005623,GO:0005886,GO:0005887,GO:0006810,GO:0006811,GO:0006812,GO:0006820,GO:0006836,GO:0007610,GO:0007611,GO:0007613,GO:0008150,GO:0008324,GO:0008509,GO:0008514,GO:0008519,GO:0009914,GO:0010646,GO:0010648,GO:0010817,GO:0015075,GO:0015101,GO:0015220,GO:0015695,GO:0015696,GO:0015711,GO:0015870,GO:0015871,GO:0015893,GO:0016020,GO:0016021,GO:…
OFAS011090-PA	GO:0000003,GO:0001501,GO:0001553,GO:0001655,GO:0001667,GO:0001822,GO:0001932,GO:0001934,GO:0003006,GO:0003674,GO:0005488,GO:0005515,GO:0005575,GO:0005622,GO:0005623,GO:0005634,GO:0005654,GO:0005737,GO:0005829,GO:0005886,GO:0005912,GO:0006629,GO:0006807,GO:0006928,GO:0007154,GO:0007165,GO:0007166,GO:0007167,GO:0007169,GO:0007275,GO:0007548,GO:0008150,GO:0008152,GO:0008202,GO:0008210,GO:0008406,GO:…
OFAS011091-PA	GO:0000003,GO:0001501,GO:0001553,GO:0001655,GO:0001667,GO:0001822,GO:0001932,GO:0001934,GO:0003006,GO:0003674,GO:0005488,GO:0005515,GO:0005575,GO:0005622,GO:0005623,GO:0005634,GO:0005654,GO:0005737,GO:0005829,GO:0005886,GO:0005912,GO:0006629,GO:0006807,GO:0006928,GO:0007154,GO:0007165,GO:0007166,GO:0007167,GO:0007169,GO:0007275,GO:0007548,GO:0008150,GO:0008152,GO:0008202,GO:0008210,GO:0008406,GO:…
OFAS013163-PA	GO:0000323,GO:0001501,GO:0003674,GO:0005198,GO:0005201,GO:0005488,GO:0005539,GO:0005540,GO:0005575,GO:0005576,GO:0005615,GO:0005622,GO:0005623,GO:0005737,GO:0005764,GO:0005773,GO:0005775,GO:0005794,GO:0005796,GO:0006022,GO:0006023,GO:0006024,GO:0006026,GO:0006027,GO:0006029,GO:0006082,GO:0006790,GO:0006807,GO:0007275,GO:0007399,GO:0007417,GO:0007420,GO:0007591,GO:0007593,GO:0008150,GO:0008152,GO:…
OFAS013164-PA	GO:0000166,GO:0000902,GO:0000904,GO:0001505,GO:0003674,GO:0003824,GO:0004033,GO:0004757,GO:0005488,GO:0005515,GO:0005575,GO:0005622,GO:0005623,GO:0005634,GO:0005654,GO:0005737,GO:0005829,GO:0006066,GO:0006082,GO:0006520,GO:0006558,GO:0006584,GO:0006725,GO:0006729,GO:0006732,GO:0006807,GO:0006809,GO:0007275,GO:0007399,GO:0008150,GO:0008152,GO:0009058,GO:0009072,GO:0009108,GO:0009653,GO:0009712,GO:…
OFAS013165-PA	GO:0001889,GO:0002181,GO:0003674,GO:0003676,GO:0003723,GO:0003735,GO:0005198,GO:0005488,GO:0005575,GO:0005622,GO:0005623,GO:0005634,GO:0005730,GO:0005737,GO:0005783,GO:0005829,GO:0005840,GO:0005844,GO:0006412,GO:0006518,GO:0006807,GO:0007275,GO:0008150,GO:0008152,GO:0009058,GO:0009059,GO:0009987,GO:0010467,GO:0012505,GO:0015934,GO:0019538,GO:0022625,GO:0022626,GO:0031099,GO:0031100,GO:0031974,GO:…
OFAS013166-PA	GO:0003674,GO:0003824,GO:0004849,GO:0005575,GO:0005622,GO:0005623,GO:0005634,GO:0005737,GO:0005829,GO:0006139,GO:0006206,GO:0006213,GO:0006220,GO:0006221,GO:0006222,GO:0006725,GO:0006753,GO:0006793,GO:0006796,GO:0006807,GO:0007275,GO:0008150,GO:0008152,GO:0008655,GO:0009058,GO:0009112,GO:0009116,GO:0009117,GO:0009119,GO:0009123,GO:0009124,GO:0009129,GO:0009130,GO:0009156,GO:0009161,GO:0009163,GO:…
OFAS013167-PA	GO:0003674,GO:0003824,GO:0004849,GO:0005575,GO:0005622,GO:0005623,GO:0005634,GO:0005737,GO:0005829,GO:0006139,GO:0006206,GO:0006213,GO:0006220,GO:0006221,GO:0006222,GO:0006725,GO:0006753,GO:0006793,GO:0006796,GO:0006807,GO:0007275,GO:0008150,GO:0008152,GO:0008655,GO:0009058,GO:0009112,GO:0009116,GO:0009117,GO:0009119,GO:0009123,GO:0009124,GO:0009129,GO:0009130,GO:0009156,GO:0009161,GO:0009163,GO:…
OFAS013168-PA	GO:0003674,GO:0003824,GO:0004849,GO:0005575,GO:0005622,GO:0005623,GO:0005634,GO:0005737,GO:0005829,GO:0006139,GO:0006206,GO:0006213,GO:0006220,GO:0006221,GO:0006222,GO:0006725,GO:0006753,GO:0006793,GO:0006796,GO:0006807,GO:0007275,GO:0008150,GO:0008152,GO:0008655,GO:0009058,GO:0009112,GO:0009116,GO:0009117,GO:0009119,GO:0009123,GO:0009124,GO:0009129,GO:0009130,GO:0009156,GO:0009161,GO:0009163,GO:…
OFAS013169-PA	GO:0000003,GO:0003006,GO:0003674,GO:0003824,GO:0004596,GO:0005575,GO:0005622,GO:0005623,GO:0005634,GO:0005730,GO:0005737,GO:0005829,GO:0005840,GO:0006323,GO:0006325,GO:0006464,GO:0006473,GO:0006474,GO:0006475,GO:0006807,GO:0006996,GO:0007063,GO:0007088,GO:0007276,GO:0007281,GO:0007292,GO:0007346,GO:0008080,GO:0008150,GO:0008152,GO:0009987,GO:0010467,GO:0010564,GO:0010639,GO:0010948,GO:0016043,GO:…
OFAS013174-PA	GO:0003674,GO:0003824,GO:0004721,GO:0004725,GO:0005575,GO:0005622,GO:0005623,GO:0005634,GO:0005737,GO:0006464,GO:0006470,GO:0006793,GO:0006796,GO:0006807,GO:0008150,GO:0008152,GO:0009987,GO:0016311,GO:0016787,GO:0016788,GO:0016791,GO:0019538,GO:0035335,GO:0036211,GO:0042578,GO:0043170,GO:0043226,GO:0043227,GO:0043229,GO:0043231,GO:0043412,GO:0044237,GO:0044238,GO:0044260,GO:0044267,GO:0044424,GO:…
OFAS013175-PA	GO:0003674,GO:0003824,GO:0004518,GO:0004527,GO:0006139,GO:0006401,GO:0006725,GO:0006807,GO:0007275,GO:0007568,GO:0008150,GO:0008152,GO:0008340,GO:0008408,GO:0008409,GO:0009056,GO:0009057,GO:0009987,GO:0010259,GO:0016070,GO:0016072,GO:0016075,GO:0016787,GO:0016788,GO:0019439,GO:0032501,GO:0032502,GO:0034641,GO:0034655,GO:0034660,GO:0034661,GO:0043170,GO:0044237,GO:0044238,GO:0044248,GO:0044260,GO:…
OFAS012205-PA	GO:0000166,GO:0000287,GO:0000956,GO:0000959,GO:0000963,GO:0000965,GO:0001882,GO:0001884,GO:0002134,GO:0003674,GO:0003676,GO:0003723,GO:0003824,GO:0004652,GO:0005488,GO:0005515,GO:0005524,GO:0005575,GO:0005622,GO:0005623,GO:0005737,GO:0005739,GO:0006139,GO:0006378,GO:0006396,GO:0006397,GO:0006401,GO:0006402,GO:0006725,GO:0006807,GO:0008144,GO:0008150,GO:0008152,GO:0008334,GO:0009056,GO:0009057,GO:…
OFAS012206-PA	GO:0000122,GO:0000976,GO:0000977,GO:0000981,GO:0001012,GO:0001067,GO:0001227,GO:0003674,GO:0003676,GO:0003677,GO:0003690,GO:0003697,GO:0003700,GO:0003723,GO:0003727,GO:0005488,GO:0005575,GO:0005622,GO:0005623,GO:0005634,GO:0005737,GO:0005783,GO:0005829,GO:0006066,GO:0006355,GO:0006357,GO:0006629,GO:0006694,GO:0006695,GO:0008150,GO:0008152,GO:0008202,GO:0008203,GO:0008284,GO:0008610,GO:0009058,GO:…
OFAS012207-PA	GO:0000122,GO:0000166,GO:0000976,GO:0000977,GO:0000978,GO:0000987,GO:0001012,GO:0001046,GO:0001047,GO:0001067,GO:0001525,GO:0001568,GO:0001569,GO:0001763,GO:0001817,GO:0001818,GO:0001944,GO:0002009,GO:0003674,GO:0003676,GO:0003677,GO:0003690,GO:0003723,GO:0003824,GO:0004812,GO:0004828,GO:0005488,GO:0005515,GO:0005524,GO:0005575,GO:0005622,GO:0005623,GO:0005634,GO:0005737,GO:0005829,GO:0006082,GO:…
OFAS012208-PA	GO:0000122,GO:0000166,GO:0000976,GO:0000977,GO:0000978,GO:0000987,GO:0001012,GO:0001046,GO:0001047,GO:0001067,GO:0001525,GO:0001568,GO:0001569,GO:0001763,GO:0001817,GO:0001818,GO:0001944,GO:0002009,GO:0003674,GO:0003676,GO:0003677,GO:0003690,GO:0003723,GO:0003824,GO:0004812,GO:0004828,GO:0005488,GO:0005515,GO:0005524,GO:0005575,GO:0005622,GO:0005623,GO:0005634,GO:0005737,GO:0005829,GO:0006082,GO:…
OFAS012209-PA	GO:0000122,GO:0000166,GO:0000976,GO:0000977,GO:0000978,GO:0000987,GO:0001012,GO:0001046,GO:0001047,GO:0001067,GO:0001525,GO:0001568,GO:0001569,GO:0001763,GO:0001817,GO:0001818,GO:0001944,GO:0002009,GO:0003674,GO:0003676,GO:0003677,GO:0003690,GO:0003723,GO:0003824,GO:0004812,GO:0004828,GO:0005488,GO:0005515,GO:0005524,GO:0005575,GO:0005622,GO:0005623,GO:0005634,GO:0005737,GO:0005829,GO:0006082,GO:…
OFAS012211-PA	GO:0000070,GO:0000228,GO:0000278,GO:0000280,GO:0000785,GO:0000790,GO:0000819,GO:0000981,GO:0003674,GO:0003700,GO:0005488,GO:0005515,GO:0005575,GO:0005622,GO:0005623,GO:0005634,GO:0005654,GO:0005694,GO:0005737,GO:0005829,GO:0006355,GO:0006357,GO:0006996,GO:0007049,GO:0007059,GO:0007062,GO:0007064,GO:0008150,GO:0009889,GO:0009987,GO:0010468,GO:0010556,GO:0016043,GO:0019219,GO:0019222,GO:0022402,GO:…
OFAS012214-PA	GO:0000922,GO:0005575,GO:0005622,GO:0005623,GO:0005634,GO:0005737,GO:0005819,GO:0005856,GO:0005874,GO:0015630,GO:0043226,GO:0043227,GO:0043228,GO:0043229,GO:0043231,GO:0043232,GO:0044422,GO:0044424,GO:0044430,GO:0044446,GO:0044464,GO:0099080,GO:0099081,GO:0099512,GO:0099513
OFAS012215-PA	GO:0000151,GO:0000209,GO:0001662,GO:0002119,GO:0002164,GO:0002209,GO:0003008,GO:0003674,GO:0003824,GO:0004842,GO:0005488,GO:0005515,GO:0005575,GO:0005622,GO:0005623,GO:0005737,GO:0005829,GO:0006464,GO:0006508,GO:0006511,GO:0006513,GO:0006807,GO:0006950,GO:0006952,GO:0007275,GO:0007588,GO:0007610,GO:0007624,GO:0008150,GO:0008152,GO:0009056,GO:0009057,GO:0009791,GO:0009894,GO:0009966,GO:0009987,GO:…
OFAS012217-PA	GO:0000003,GO:0000166,GO:0001817,GO:0001818,GO:0001894,GO:0001932,GO:0001933,GO:0001934,GO:0002119,GO:0002164,GO:0002253,GO:0002376,GO:0002429,GO:0002682,GO:0002684,GO:0002694,GO:0002696,GO:0002757,GO:0002764,GO:0002768,GO:0003006,GO:0003674,GO:0003824,GO:0004672,GO:0004713,GO:0004715,GO:0005102,GO:0005488,GO:0005515,GO:0005524,GO:0005575,GO:0005622,GO:0005623,GO:0005737,GO:0005829,GO:0005886,GO:…
OFAS019557-PA	GO:0000003,GO:0001505,GO:0001508,GO:0001666,GO:0002065,GO:0003008,GO:0003012,GO:0003013,GO:0003014,GO:0003018,GO:0003674,GO:0003779,GO:0005215,GO:0005216,GO:0005227,GO:0005244,GO:0005249,GO:0005261,GO:0005267,GO:0005488,GO:0005515,GO:0005575,GO:0005576,GO:0005615,GO:0005622,GO:0005623,GO:0005737,GO:0005783,GO:0005886,GO:0005887,GO:0005901,GO:0006810,GO:0006811,GO:0006812,GO:0006813,GO:0006873,GO:…
OFAS001527-PA	GO:0000003,GO:0002009,GO:0002064,GO:0002065,GO:0002066,GO:0002165,GO:0003006,GO:0003674,GO:0003676,GO:0003677,GO:0005488,GO:0005543,GO:0005575,GO:0005622,GO:0005623,GO:0005634,GO:0005654,GO:0005737,GO:0005768,GO:0005886,GO:0006355,GO:0007009,GO:0007275,GO:0007276,GO:0007281,GO:0007292,GO:0007293,GO:0007399,GO:0007444,GO:0007472,GO:0007476,GO:0007552,GO:0007560,GO:0008150,GO:0008289,GO:0008544,GO:…
OFAS001529-PA	GO:0000003,GO:0000146,GO:0000166,GO:0001726,GO:0002009,GO:0002165,GO:0002252,GO:0002253,GO:0002376,GO:0002429,GO:0002431,GO:0002433,GO:0002682,GO:0002684,GO:0002757,GO:0002764,GO:0002768,GO:0003006,GO:0003674,GO:0003774,GO:0003779,GO:0003824,GO:0005102,GO:0005488,GO:0005515,GO:0005516,GO:0005524,GO:0005543,GO:0005575,GO:0005622,GO:0005623,GO:0005634,GO:0005635,GO:0005643,GO:0005654,GO:0005730,GO:…
OFAS001530-PA	GO:0003674,GO:0003774,GO:0003777,GO:0003824,GO:0005575,GO:0005576,GO:0005615,GO:0005622,GO:0005623,GO:0005815,GO:0005856,GO:0005871,GO:0005875,GO:0006928,GO:0007017,GO:0007018,GO:0008150,GO:0009987,GO:0015630,GO:0016462,GO:0016787,GO:0016817,GO:0016818,GO:0016887,GO:0017111,GO:0031982,GO:0032991,GO:0043226,GO:0043227,GO:0043228,GO:0043229,GO:0043230,GO:0043232,GO:0044421,GO:0044422,GO:0044424,GO:…
OFAS001531-PA	GO:0003674,GO:0003774,GO:0003777,GO:0003824,GO:0005575,GO:0005576,GO:0005615,GO:0005622,GO:0005623,GO:0005815,GO:0005856,GO:0005871,GO:0005875,GO:0006928,GO:0007017,GO:0007018,GO:0008150,GO:0009987,GO:0015630,GO:0016462,GO:0016787,GO:0016817,GO:0016818,GO:0016887,GO:0017111,GO:0031982,GO:0032991,GO:0043226,GO:0043227,GO:0043228,GO:0043229,GO:0043230,GO:0043232,GO:0044421,GO:0044422,GO:0044424,GO:…
OFAS001533-PA	GO:0000003,GO:0000209,GO:0002064,GO:0002065,GO:0002066,GO:0002165,GO:0003006,GO:0003674,GO:0003824,GO:0004839,GO:0005575,GO:0005622,GO:0005623,GO:0005634,GO:0005654,GO:0005737,GO:0005739,GO:0005829,GO:0006464,GO:0006508,GO:0006511,GO:0006807,GO:0006914,GO:0006950,GO:0006974,GO:0007275,GO:0007276,GO:0007281,GO:0007292,GO:0007399,GO:0007417,GO:0007420,GO:0007552,GO:0008150,GO:0008152,GO:0008219,GO:…
OFAS001534-PA	GO:0000278,GO:0000302,GO:0000726,GO:0003674,GO:0003676,GO:0003677,GO:0003824,GO:0003909,GO:0003910,GO:0005488,GO:0005575,GO:0005622,GO:0005623,GO:0005634,GO:0005654,GO:0005737,GO:0005739,GO:0006139,GO:0006259,GO:0006260,GO:0006261,GO:0006266,GO:0006271,GO:0006273,GO:0006281,GO:0006283,GO:0006284,GO:0006289,GO:0006297,GO:0006298,GO:0006302,GO:0006303,GO:0006725,GO:0006807,GO:0006950,GO:0006974,GO:…
OFAS001535-PA	GO:0000075,GO:0000077,GO:0000209,GO:0000244,GO:0000245,GO:0000349,GO:0000375,GO:0000377,GO:0000381,GO:0000387,GO:0000393,GO:0000398,GO:0000726,GO:0000974,GO:0001701,GO:0001824,GO:0001832,GO:0001833,GO:0003674,GO:0003824,GO:0004842,GO:0005488,GO:0005515,GO:0005575,GO:0005622,GO:0005623,GO:0005634,GO:0005654,GO:0005681,GO:0005684,GO:0005694,GO:0005737,GO:0005811,GO:0006139,GO:0006259,GO:0006281,GO:…
OFAS001536-PA	GO:0003674,GO:0003824,GO:0004842,GO:0005488,GO:0005515,GO:0005575,GO:0005622,GO:0005623,GO:0005634,GO:0005737,GO:0005783,GO:0005789,GO:0006464,GO:0006508,GO:0006511,GO:0006515,GO:0006517,GO:0006807,GO:0006810,GO:0006928,GO:0006950,GO:0008150,GO:0008152,GO:0009056,GO:0009057,GO:0009100,GO:0009987,GO:0010033,GO:0010243,GO:0010498,GO:0012505,GO:0016020,GO:0016477,GO:0016567,GO:0016740,GO:0018996,GO:…
OFAS001539-PA	GO:0000075,GO:0000077,GO:0000175,GO:0000278,GO:0000288,GO:0000289,GO:0000932,GO:0000956,GO:0001701,GO:0001824,GO:0001825,GO:0001829,GO:0003674,GO:0003824,GO:0004518,GO:0004527,GO:0004532,GO:0004535,GO:0004540,GO:0005488,GO:0005515,GO:0005575,GO:0005622,GO:0005623,GO:0005737,GO:0005829,GO:0006139,GO:0006401,GO:0006402,GO:0006417,GO:0006725,GO:0006807,GO:0006950,GO:0006974,GO:0006977,GO:0007049,GO:…
OFAS001540-PA	GO:0000075,GO:0000077,GO:0000175,GO:0000278,GO:0000288,GO:0000289,GO:0000932,GO:0000956,GO:0001701,GO:0001824,GO:0001825,GO:0001829,GO:0003674,GO:0003824,GO:0004518,GO:0004527,GO:0004532,GO:0004535,GO:0004540,GO:0005488,GO:0005515,GO:0005575,GO:0005622,GO:0005623,GO:0005737,GO:0005829,GO:0006139,GO:0006401,GO:0006402,GO:0006417,GO:0006725,GO:0006807,GO:0006950,GO:0006974,GO:0006977,GO:0007049,GO:…
OFAS001541-PA	GO:0000003,GO:0000049,GO:0002097,GO:0002098,GO:0002119,GO:0002164,GO:0003006,GO:0003674,GO:0003676,GO:0003723,GO:0003824,GO:0005488,GO:0005575,GO:0005622,GO:0005623,GO:0005737,GO:0005829,GO:0006139,GO:0006396,GO:0006399,GO:0006400,GO:0006412,GO:0006518,GO:0006725,GO:0006807,GO:0007275,GO:0007276,GO:0007281,GO:0007283,GO:0007292,GO:0008033,GO:0008150,GO:0008152,GO:0009058,GO:0009059,GO:0009451,GO:…
OFAS001545-PA	GO:0003674,GO:0003824,GO:0005488,GO:0005575,GO:0005622,GO:0005623,GO:0005634,GO:0005654,GO:0008270,GO:0016604,GO:0016787,GO:0016788,GO:0031974,GO:0031981,GO:0043167,GO:0043169,GO:0043226,GO:0043227,GO:0043229,GO:0043231,GO:0043233,GO:0044422,GO:0044424,GO:0044428,GO:0044446,GO:0044451,GO:0044464,GO:0046872,GO:0046914,GO:0070013
OFAS001546-PA	GO:0001894,GO:0001895,GO:0001917,GO:0001918,GO:0003008,GO:0003674,GO:0003712,GO:0003713,GO:0005102,GO:0005488,GO:0005515,GO:0005575,GO:0005622,GO:0005623,GO:0005634,GO:0005654,GO:0005667,GO:0005737,GO:0005829,GO:0006457,GO:0006464,GO:0006605,GO:0006626,GO:0006805,GO:0006807,GO:0006810,GO:0006839,GO:0006886,GO:0006996,GO:0007005,GO:0007154,GO:0007165,GO:0007166,GO:0007600,GO:0007601,GO:0007602,GO:…
OFAS001547-PA	GO:0000139,GO:0003674,GO:0003824,GO:0003868,GO:0005575,GO:0005622,GO:0005623,GO:0005737,GO:0005783,GO:0005789,GO:0005794,GO:0005829,GO:0006082,GO:0006520,GO:0006558,GO:0006559,GO:0006570,GO:0006572,GO:0006725,GO:0006807,GO:0008150,GO:0008152,GO:0009056,GO:0009063,GO:0009072,GO:0009074,GO:0009987,GO:0012505,GO:0016020,GO:0016054,GO:0016491,GO:0016701,GO:0016702,GO:0017144,GO:0019439,GO:0019752,GO:…
OFAS001551-PA	GO:0000149,GO:0001505,GO:0002682,GO:0002684,GO:0002694,GO:0002696,GO:0002790,GO:0003674,GO:0003779,GO:0005488,GO:0005515,GO:0005575,GO:0005622,GO:0005623,GO:0005737,GO:0005768,GO:0005829,GO:0006810,GO:0006836,GO:0006887,GO:0006904,GO:0006906,GO:0006928,GO:0006950,GO:0006996,GO:0007017,GO:0007018,GO:0007154,GO:0007267,GO:0007268,GO:0007269,GO:0007275,GO:0007399,GO:0007596,GO:0007599,GO:0008088,GO:…
OFAS001552-PA	GO:0000139,GO:0003674,GO:0005488,GO:0005509,GO:0005515,GO:0005537,GO:0005575,GO:0005622,GO:0005623,GO:0005737,GO:0005783,GO:0005789,GO:0005793,GO:0005794,GO:0005798,GO:0006457,GO:0006810,GO:0006888,GO:0006900,GO:0006901,GO:0006903,GO:0006950,GO:0006996,GO:0007029,GO:0007030,GO:0007596,GO:0007599,GO:0008150,GO:0009611,GO:0009987,GO:0010256,GO:0010638,GO:0012505,GO:0012506,GO:0012507,GO:0016020,GO:…
OFAS025151-PA	GO:0000122,GO:0000902,GO:0000904,GO:0000976,GO:0000977,GO:0000978,GO:0000981,GO:0000982,GO:0000987,GO:0001012,GO:0001067,GO:0001078,GO:0001227,GO:0001501,GO:0001650,GO:0001708,GO:0003002,GO:0003008,GO:0003674,GO:0003676,GO:0003677,GO:0003690,GO:0003700,GO:0005488,GO:0005575,GO:0005622,GO:0005623,GO:0005634,GO:0005730,GO:0006355,GO:0006357,GO:0006417,GO:0006915,GO:0006928,GO:0006935,GO:0007275,GO:…
OFAS025056-PA	GO:0000122,GO:0000902,GO:0000904,GO:0000976,GO:0000977,GO:0000978,GO:0000981,GO:0000982,GO:0000987,GO:0001012,GO:0001067,GO:0001078,GO:0001227,GO:0001501,GO:0001650,GO:0001708,GO:0003002,GO:0003008,GO:0003674,GO:0003676,GO:0003677,GO:0003690,GO:0003700,GO:0005488,GO:0005575,GO:0005622,GO:0005623,GO:0005634,GO:0005730,GO:0006355,GO:0006357,GO:0006417,GO:0006915,GO:0006928,GO:0006935,GO:0007275,GO:…
OFAS013241-PA	GO:0005575,GO:0005622,GO:0005623,GO:0005634,GO:0005737,GO:0006355,GO:0008150,GO:0009889,GO:0009890,GO:0009892,GO:0010468,GO:0010556,GO:0010558,GO:0010605,GO:0010629,GO:0019219,GO:0019222,GO:0031323,GO:0031324,GO:0031326,GO:0031327,GO:0043226,GO:0043227,GO:0043229,GO:0043231,GO:0044424,GO:0044464,GO:0045892,GO:0045934,GO:0048519,GO:0048523,GO:0050789,GO:0050793,GO:0050794,GO:0051093,GO:0051171,GO:…
OFAS013243-PA	GO:0005575,GO:0005576,GO:0005623,GO:0005886,GO:0007043,GO:0007275,GO:0007424,GO:0008150,GO:0009986,GO:0009987,GO:0016020,GO:0016043,GO:0019991,GO:0022607,GO:0031224,GO:0031225,GO:0031226,GO:0032501,GO:0032502,GO:0034329,GO:0034330,GO:0035152,GO:0043297,GO:0044085,GO:0044425,GO:0044459,GO:0044464,GO:0045216,GO:0046658,GO:0048731,GO:0048856,GO:0060541,GO:0065007,GO:0065008,GO:0071840,GO:0071944
OFAS019475-PA	GO:0000902,GO:0000904,GO:0005575,GO:0005623,GO:0006928,GO:0006935,GO:0007155,GO:0007275,GO:0007399,GO:0007409,GO:0007411,GO:0007417,GO:0008150,GO:0009605,GO:0009653,GO:0009986,GO:0009987,GO:0016043,GO:0021859,GO:0021953,GO:0022008,GO:0022610,GO:0030030,GO:0030154,GO:0030182,GO:0030334,GO:0031175,GO:0032501,GO:0032502,GO:0032879,GO:0032989,GO:0032990,GO:0040011,GO:0040012,GO:0042221,GO:0042330,GO:…
OFAS012483-PA	GO:0003674,GO:0003824,GO:0005488,GO:0005543,GO:0005575,GO:0005622,GO:0005623,GO:0005634,GO:0005737,GO:0005829,GO:0006355,GO:0008047,GO:0008150,GO:0008289,GO:0008431,GO:0009889,GO:0009891,GO:0009893,GO:0010468,GO:0010556,GO:0010557,GO:0010604,GO:0010628,GO:0010893,GO:0016740,GO:0016765,GO:0019216,GO:0019218,GO:0019219,GO:0019222,GO:0019842,GO:0030234,GO:0031323,GO:0031325,GO:0031326,GO:0031328,GO:…
OFAS012484-PA	GO:0000003,GO:0000139,GO:0001775,GO:0002790,GO:0003674,GO:0003824,GO:0005488,GO:0005515,GO:0005575,GO:0005622,GO:0005623,GO:0005737,GO:0005783,GO:0005794,GO:0005802,GO:0006082,GO:0006139,GO:0006163,GO:0006464,GO:0006477,GO:0006478,GO:0006725,GO:0006753,GO:0006790,GO:0006793,GO:0006796,GO:0006807,GO:0006810,GO:0006950,GO:0006952,GO:0006954,GO:0007275,GO:0007338,GO:0007342,GO:0007343,GO:0008104,GO:…
OFAS012485-PA	GO:0000003,GO:0000139,GO:0001775,GO:0002790,GO:0003674,GO:0003824,GO:0005488,GO:0005515,GO:0005575,GO:0005622,GO:0005623,GO:0005737,GO:0005783,GO:0005794,GO:0005802,GO:0006082,GO:0006139,GO:0006163,GO:0006464,GO:0006477,GO:0006478,GO:0006725,GO:0006753,GO:0006790,GO:0006793,GO:0006796,GO:0006807,GO:0006810,GO:0006950,GO:0006952,GO:0006954,GO:0007275,GO:0007338,GO:0007342,GO:0007343,GO:0008104,GO:…
OFAS012582-PA	GO:0000003,GO:0000280,GO:0000302,GO:0002119,GO:0002164,GO:0003006,GO:0003674,GO:0005048,GO:0005102,GO:0005112,GO:0005215,GO:0005488,GO:0005515,GO:0005575,GO:0005622,GO:0005623,GO:0005634,GO:0005635,GO:0005643,GO:0005654,GO:0005737,GO:0005829,GO:0006606,GO:0006607,GO:0006810,GO:0006886,GO:0006913,GO:0006950,GO:0006979,GO:0006996,GO:0006997,GO:0006999,GO:0007049,GO:0007127,GO:0007275,GO:0007276,GO:…
OFAS012584-PA	GO:0000079,GO:0000086,GO:0000278,GO:0000307,GO:0000308,GO:0001932,GO:0001934,GO:0003674,GO:0005488,GO:0005515,GO:0005575,GO:0005622,GO:0005623,GO:0005634,GO:0005737,GO:0005886,GO:0007049,GO:0007275,GO:0007399,GO:0008150,GO:0009893,GO:0009966,GO:0009987,GO:0010562,GO:0010604,GO:0010646,GO:0014041,GO:0016020,GO:0016538,GO:0019207,GO:0019220,GO:0019222,GO:0019887,GO:0022008,GO:0022402,GO:0023051,GO:…
OFAS012585-PA	GO:0001671,GO:0003674,GO:0005488,GO:0005515,GO:0005575,GO:0005622,GO:0005623,GO:0005634,GO:0005654,GO:0005737,GO:0005829,GO:0006457,GO:0006458,GO:0008047,GO:0008150,GO:0009987,GO:0030234,GO:0031072,GO:0031974,GO:0031981,GO:0032781,GO:0043085,GO:0043226,GO:0043227,GO:0043229,GO:0043231,GO:0043233,GO:0043462,GO:0044093,GO:0044422,GO:0044424,GO:0044428,GO:0044444,GO:0044446,GO:0044464,GO:0048583,GO:…
OFAS012586-PA	GO:0003674,GO:0005488,GO:0005575,GO:0005622,GO:0005623,GO:0005737,GO:0005739,GO:0005759,GO:0005829,GO:0006417,GO:0008150,GO:0009889,GO:0009890,GO:0009892,GO:0010468,GO:0010556,GO:0010558,GO:0010605,GO:0010608,GO:0010629,GO:0017148,GO:0019222,GO:0022613,GO:0031323,GO:0031324,GO:0031326,GO:0031327,GO:0031974,GO:0032268,GO:0032269,GO:0034248,GO:0034249,GO:0042254,GO:0042273,GO:0043021,GO:0043023,GO:…
OFAS012587-PA	GO:0000166,GO:0001540,GO:0003674,GO:0005488,GO:0005524,GO:0005575,GO:0005576,GO:0005615,GO:0005622,GO:0005623,GO:0005737,GO:0005794,GO:0005798,GO:0005886,GO:0006807,GO:0006915,GO:0007154,GO:0007165,GO:0007166,GO:0007275,GO:0007399,GO:0008144,GO:0008150,GO:0008152,GO:0008219,GO:0009889,GO:0009890,GO:0009892,GO:0009987,GO:0010556,GO:0010558,GO:0010559,GO:0010561,GO:0010605,GO:0012501,GO:0012505,GO:…
OFAS012590-PA	GO:0000003,GO:0000070,GO:0000226,GO:0000278,GO:0000280,GO:0000785,GO:0000819,GO:0001708,GO:0003006,GO:0003674,GO:0003682,GO:0003824,GO:0004672,GO:0004674,GO:0005488,GO:0005515,GO:0005575,GO:0005622,GO:0005623,GO:0005634,GO:0005635,GO:0005654,GO:0005694,GO:0005730,GO:0005737,GO:0005794,GO:0005795,GO:0005829,GO:0006323,GO:0006325,GO:0006464,GO:0006468,GO:0006793,GO:0006796,GO:0006807,GO:0006996,GO:…
OFAS012680-PA	GO:0000132,GO:0000139,GO:0000226,GO:0000278,GO:0000922,GO:0001709,GO:0001965,GO:0003674,GO:0005092,GO:0005096,GO:0005488,GO:0005515,GO:0005575,GO:0005622,GO:0005623,GO:0005634,GO:0005654,GO:0005737,GO:0005783,GO:0005789,GO:0005794,GO:0005813,GO:0005815,GO:0005819,GO:0005829,GO:0005856,GO:0005886,GO:0005938,GO:0006996,GO:0007010,GO:0007017,GO:0007049,GO:0007051,GO:0007052,GO:0007154,GO:0007163,GO:…
OFAS012682-PA	GO:0005575,GO:0005622,GO:0005623,GO:0005737,GO:0005739,GO:0005740,GO:0005743,GO:0006732,GO:0006733,GO:0006743,GO:0006744,GO:0008150,GO:0008152,GO:0009058,GO:0009108,GO:0009987,GO:0016020,GO:0019866,GO:0019898,GO:0031090,GO:0031312,GO:0031314,GO:0031966,GO:0031967,GO:0031975,GO:0032991,GO:0042180,GO:0042181,GO:0043226,GO:0043227,GO:0043229,GO:0043231,GO:0044237,GO:0044249,GO:0044281,GO:0044283,GO:…
OFAS012683-PA	GO:0000003,GO:0000768,GO:0000902,GO:0000904,GO:0001667,GO:0001700,GO:0002009,GO:0002064,GO:0002065,GO:0002066,GO:0003006,GO:0003674,GO:0005198,GO:0005200,GO:0005575,GO:0005622,GO:0005623,GO:0005737,GO:0005856,GO:0005884,GO:0005885,GO:0006810,GO:0006886,GO:0006928,GO:0006949,GO:0006996,GO:0007009,GO:0007010,GO:0007015,GO:0007049,GO:0007275,GO:0007276,GO:0007281,GO:0007292,GO:0007369,GO:0007399,GO:…
OFAS012686-PA	GO:0000184,GO:0000956,GO:0002181,GO:0003674,GO:0003676,GO:0003723,GO:0003735,GO:0005198,GO:0005488,GO:0005575,GO:0005622,GO:0005623,GO:0005737,GO:0005783,GO:0005789,GO:0005791,GO:0005829,GO:0005840,GO:0006139,GO:0006364,GO:0006396,GO:0006401,GO:0006402,GO:0006412,GO:0006413,GO:0006518,GO:0006605,GO:0006612,GO:0006613,GO:0006614,GO:0006725,GO:0006807,GO:0006810,GO:0006886,GO:0008104,GO:0008150,GO:…
OFAS012687-PA	GO:0000082,GO:0000228,GO:0000278,GO:0000731,GO:0003674,GO:0003676,GO:0003677,GO:0003682,GO:0003824,GO:0003887,GO:0004518,GO:0004527,GO:0004529,GO:0004536,GO:0005488,GO:0005575,GO:0005622,GO:0005623,GO:0005634,GO:0005654,GO:0005694,GO:0005886,GO:0006139,GO:0006259,GO:0006260,GO:0006261,GO:0006271,GO:0006272,GO:0006281,GO:0006284,GO:0006287,GO:0006289,GO:0006297,GO:0006725,GO:0006807,GO:0006950,GO:…
OFAS012688-PA	GO:0000082,GO:0000228,GO:0000278,GO:0000731,GO:0003674,GO:0003676,GO:0003677,GO:0003682,GO:0003824,GO:0003887,GO:0004518,GO:0004527,GO:0004529,GO:0004536,GO:0005488,GO:0005575,GO:0005622,GO:0005623,GO:0005634,GO:0005654,GO:0005694,GO:0005886,GO:0006139,GO:0006259,GO:0006260,GO:0006261,GO:0006271,GO:0006272,GO:0006281,GO:0006284,GO:0006287,GO:0006289,GO:0006297,GO:0006725,GO:0006807,GO:0006950,GO:…
OFAS012689-PA	GO:0000082,GO:0000228,GO:0000278,GO:0000731,GO:0003674,GO:0003676,GO:0003677,GO:0003682,GO:0003824,GO:0003887,GO:0004518,GO:0004527,GO:0004529,GO:0004536,GO:0005488,GO:0005575,GO:0005622,GO:0005623,GO:0005634,GO:0005654,GO:0005694,GO:0005886,GO:0006139,GO:0006259,GO:0006260,GO:0006261,GO:0006271,GO:0006272,GO:0006281,GO:0006284,GO:0006287,GO:0006289,GO:0006297,GO:0006725,GO:0006807,GO:0006950,GO:…
OFAS012690-PA	GO:0002009,GO:0002165,GO:0003002,GO:0005575,GO:0005576,GO:0005615,GO:0007275,GO:0007389,GO:0007444,GO:0007472,GO:0007474,GO:0007476,GO:0007552,GO:0007560,GO:0008150,GO:0009653,GO:0009791,GO:0009886,GO:0009887,GO:0009888,GO:0032501,GO:0032502,GO:0035107,GO:0035114,GO:0035120,GO:0035220,GO:0035239,GO:0035295,GO:0044421,GO:0048513,GO:0048563,GO:0048569,GO:0048707,GO:0048729,GO:0048731,GO:0048736,GO:…
OFAS012691-PA	GO:0002009,GO:0002165,GO:0003002,GO:0005575,GO:0005576,GO:0005615,GO:0007275,GO:0007389,GO:0007444,GO:0007472,GO:0007474,GO:0007476,GO:0007552,GO:0007560,GO:0008150,GO:0009653,GO:0009791,GO:0009886,GO:0009887,GO:0009888,GO:0032501,GO:0032502,GO:0035107,GO:0035114,GO:0035120,GO:0035220,GO:0035239,GO:0035295,GO:0044421,GO:0048513,GO:0048563,GO:0048569,GO:0048707,GO:0048729,GO:0048731,GO:0048736,GO:…
OFAS011060-PA	GO:0001539,GO:0003008,GO:0003341,GO:0003352,GO:0003356,GO:0003674,GO:0003774,GO:0003777,GO:0003824,GO:0005488,GO:0005515,GO:0005575,GO:0005622,GO:0005623,GO:0005737,GO:0005856,GO:0005858,GO:0005875,GO:0005929,GO:0005930,GO:0006928,GO:0007017,GO:0007018,GO:0007275,GO:0007368,GO:0007389,GO:0007600,GO:0007605,GO:0008150,GO:0008569,GO:0009799,GO:0009855,GO:0009987,GO:0015630,GO:0016462,GO:0016787,GO:…
OFAS011062-PA	GO:0000184,GO:0000956,GO:0002181,GO:0003674,GO:0003735,GO:0003824,GO:0003906,GO:0004518,GO:0004519,GO:0004520,GO:0004536,GO:0005198,GO:0005488,GO:0005575,GO:0005622,GO:0005623,GO:0005634,GO:0005737,GO:0005783,GO:0005829,GO:0005840,GO:0006139,GO:0006259,GO:0006401,GO:0006402,GO:0006412,GO:0006413,GO:0006518,GO:0006605,GO:0006612,GO:0006613,GO:0006614,GO:0006725,GO:0006807,GO:0006810,GO:0006886,GO:…
OFAS011065-PA	GO:0003008,GO:0003341,GO:0003674,GO:0003774,GO:0003777,GO:0003824,GO:0005488,GO:0005515,GO:0005575,GO:0005622,GO:0005623,GO:0005737,GO:0005856,GO:0005858,GO:0005875,GO:0005929,GO:0005930,GO:0006928,GO:0007017,GO:0007018,GO:0007600,GO:0007605,GO:0008150,GO:0008569,GO:0009987,GO:0015630,GO:0016462,GO:0016787,GO:0016817,GO:0016818,GO:0016887,GO:0017111,GO:0030286,GO:0031514,GO:0032501,GO:0032838,GO:…
OFAS011068-PA	GO:0003674,GO:0003824,GO:0004771,GO:0004806,GO:0005575,GO:0005576,GO:0005615,GO:0005622,GO:0005623,GO:0005737,GO:0005783,GO:0005788,GO:0005811,GO:0005829,GO:0006066,GO:0006082,GO:0006139,GO:0006163,GO:0006464,GO:0006486,GO:0006629,GO:0006631,GO:0006637,GO:0006638,GO:0006639,GO:0006690,GO:0006692,GO:0006693,GO:0006694,GO:0006695,GO:0006725,GO:0006732,GO:0006753,GO:0006790,GO:0006793,GO:0006796,GO:…
OFAS010389-PA	GO:0003008,GO:0003012,GO:0003013,GO:0003014,GO:0003674,GO:0004888,GO:0004930,GO:0004993,GO:0005488,GO:0005575,GO:0005622,GO:0005623,GO:0005737,GO:0005783,GO:0005791,GO:0005886,GO:0005887,GO:0006936,GO:0006939,GO:0006950,GO:0007154,GO:0007165,GO:0007186,GO:0007187,GO:0007188,GO:0007189,GO:0007192,GO:0007193,GO:0007198,GO:0007210,GO:0007267,GO:0007268,GO:0007275,GO:0007399,GO:0007588,GO:0007600,GO:…
OFAS012460-PA	GO:0002009,GO:0003674,GO:0003824,GO:0003841,GO:0005575,GO:0005622,GO:0005623,GO:0005737,GO:0005783,GO:0005789,GO:0005829,GO:0006629,GO:0006644,GO:0006650,GO:0006654,GO:0006793,GO:0006796,GO:0008150,GO:0008152,GO:0008374,GO:0008610,GO:0008654,GO:0009058,GO:0009653,GO:0009888,GO:0009987,GO:0012505,GO:0016020,GO:0016411,GO:0016740,GO:0016746,GO:0016747,GO:0019637,GO:0031984,GO:0032048,GO:0032502,GO:…
OFAS012461-PA	GO:0000902,GO:0000904,GO:0001101,GO:0003674,GO:0003824,GO:0003921,GO:0003922,GO:0005488,GO:0005515,GO:0005575,GO:0005622,GO:0005623,GO:0005694,GO:0005700,GO:0005737,GO:0005829,GO:0006139,GO:0006144,GO:0006163,GO:0006164,GO:0006177,GO:0006325,GO:0006464,GO:0006508,GO:0006725,GO:0006753,GO:0006793,GO:0006796,GO:0006807,GO:0006928,GO:0006935,GO:0006996,GO:0007275,GO:0007399,GO:0007409,GO:0007411,GO:…
OFAS012462-PA	GO:0000902,GO:0000904,GO:0001101,GO:0003674,GO:0003824,GO:0003921,GO:0003922,GO:0005488,GO:0005515,GO:0005575,GO:0005622,GO:0005623,GO:0005694,GO:0005700,GO:0005737,GO:0005829,GO:0006139,GO:0006144,GO:0006163,GO:0006164,GO:0006177,GO:0006325,GO:0006464,GO:0006508,GO:0006725,GO:0006753,GO:0006793,GO:0006796,GO:0006807,GO:0006928,GO:0006935,GO:0006996,GO:0007275,GO:0007399,GO:0007409,GO:0007411,GO:…
OFAS011915-PA	GO:0003674,GO:0005488,GO:0005515,GO:0005520,GO:0005575,GO:0005576,GO:0005615,GO:0006950,GO:0007275,GO:0007399,GO:0007568,GO:0008150,GO:0008340,GO:0009605,GO:0009966,GO:0009967,GO:0009968,GO:0009987,GO:0009991,GO:0010259,GO:0010646,GO:0010647,GO:0010648,GO:0010883,GO:0010888,GO:0014066,GO:0014067,GO:0017046,GO:0019838,GO:0022008,GO:0022611,GO:0023051,GO:0023056,GO:0023057,GO:0030154,GO:0030182,GO:…
OFAS019347-PA	GO:0000003,GO:0000166,GO:0000287,GO:0001667,GO:0001817,GO:0002064,GO:0002065,GO:0002066,GO:0003006,GO:0003674,GO:0003824,GO:0004672,GO:0004674,GO:0005488,GO:0005515,GO:0005524,GO:0005575,GO:0005622,GO:0005623,GO:0005737,GO:0005856,GO:0006464,GO:0006468,GO:0006793,GO:0006796,GO:0006807,GO:0006810,GO:0006928,GO:0006996,GO:0007010,GO:0007017,GO:0007018,GO:0007030,GO:0007032,GO:0007154,GO:0007165,GO:…
OFAS003442-PA	GO:0002119,GO:0002164,GO:0003008,GO:0003014,GO:0003091,GO:0003674,GO:0003824,GO:0004016,GO:0004383,GO:0005575,GO:0005622,GO:0005623,GO:0005737,GO:0005829,GO:0005886,GO:0005887,GO:0006139,GO:0006163,GO:0006164,GO:0006171,GO:0006182,GO:0006725,GO:0006753,GO:0006793,GO:0006796,GO:0006807,GO:0006935,GO:0007154,GO:0007165,GO:0007186,GO:0007187,GO:0007188,GO:0007189,GO:0007193,GO:0007275,GO:0007610,GO:…
OFAS003443-PA	GO:0002119,GO:0002164,GO:0003008,GO:0003014,GO:0003091,GO:0003674,GO:0003824,GO:0004016,GO:0004383,GO:0005575,GO:0005622,GO:0005623,GO:0005737,GO:0005829,GO:0005886,GO:0005887,GO:0006139,GO:0006163,GO:0006164,GO:0006171,GO:0006182,GO:0006725,GO:0006753,GO:0006793,GO:0006796,GO:0006807,GO:0006935,GO:0007154,GO:0007165,GO:0007186,GO:0007187,GO:0007188,GO:0007189,GO:0007193,GO:0007275,GO:0007610,GO:…
OFAS025012-PA	GO:0000003,GO:0005575,GO:0005576,GO:0005622,GO:0005623,GO:0005737,GO:0006082,GO:0006520,GO:0006570,GO:0006582,GO:0006583,GO:0006725,GO:0006807,GO:0007275,GO:0007564,GO:0007610,GO:0007617,GO:0007618,GO:0007619,GO:0008049,GO:0008150,GO:0008152,GO:0009058,GO:0009072,GO:0009987,GO:0018958,GO:0019098,GO:0019438,GO:0019748,GO:0019752,GO:0019953,GO:0022414,GO:0032501,GO:0032502,GO:0032504,GO:0042335,GO:…
OFAS012531-PA	GO:0000003,GO:0000166,GO:0003006,GO:0003674,GO:0003824,GO:0005488,GO:0005515,GO:0005575,GO:0005622,GO:0005623,GO:0005737,GO:0005829,GO:0006139,GO:0006725,GO:0006793,GO:0006807,GO:0007154,GO:0007165,GO:0007166,GO:0007219,GO:0007276,GO:0007281,GO:0007292,GO:0008150,GO:0008152,GO:0008446,GO:0009058,GO:0009225,GO:0009226,GO:0009636,GO:0009987,GO:0016829,GO:0016835,GO:0016836,GO:0018130,GO:0019438,GO:…
OFAS012533-PA	GO:0000243,GO:0000245,GO:0000375,GO:0000377,GO:0000387,GO:0000398,GO:0003674,GO:0003676,GO:0003723,GO:0005488,GO:0005575,GO:0005622,GO:0005623,GO:0005634,GO:0005654,GO:0005681,GO:0005682,GO:0005684,GO:0005685,GO:0005686,GO:0005687,GO:0005689,GO:0005737,GO:0005829,GO:0006139,GO:0006396,GO:0006397,GO:0006725,GO:0006807,GO:0006810,GO:0006913,GO:0008150,GO:0008152,GO:0008380,GO:0009987,GO:0010467,GO:…
OFAS012534-PA	GO:0003674,GO:0005488,GO:0005515,GO:0042802
OFAS012536-PA	GO:0000166,GO:0001882,GO:0001883,GO:0002250,GO:0002252,GO:0002376,GO:0002443,GO:0002449,GO:0002456,GO:0002460,GO:0003674,GO:0003824,GO:0003924,GO:0005198,GO:0005488,GO:0005525,GO:0005575,GO:0005576,GO:0005615,GO:0006950,GO:0006955,GO:0006974,GO:0007154,GO:0007165,GO:0008150,GO:0009987,GO:0016462,GO:0016787,GO:0016817,GO:0016818,GO:0017076,GO:0017111,GO:0019001,GO:0022613,GO:0023052,GO:0032549,GO:…
OFAS012538-PA	GO:0005575,GO:0005622,GO:0005623,GO:0005634,GO:0005635,GO:0005737,GO:0005739,GO:0005759,GO:0005783,GO:0005789,GO:0009295,GO:0012505,GO:0016020,GO:0031967,GO:0031974,GO:0031975,GO:0031984,GO:0042175,GO:0042645,GO:0043226,GO:0043227,GO:0043228,GO:0043229,GO:0043231,GO:0043232,GO:0043233,GO:0044422,GO:0044424,GO:0044425,GO:0044428,GO:0044429,GO:0044432,GO:0044444,GO:0044446,GO:0044464,GO:0070013,GO:…
OFAS027156-PA	GO:0000003,GO:0000228,GO:0000737,GO:0000785,GO:0000790,GO:0000791,GO:0000910,GO:0001838,GO:0001841,GO:0001842,GO:0001843,GO:0002009,GO:0003008,GO:0005575,GO:0005622,GO:0005623,GO:0005634,GO:0005694,GO:0005719,GO:0006139,GO:0006259,GO:0006308,GO:0006309,GO:0006325,GO:0006338,GO:0006725,GO:0006807,GO:0006810,GO:0006915,GO:0006921,GO:0006996,GO:0007010,GO:0007049,GO:0007275,GO:0007338,GO:0007399,GO:…
OFAS012541-PA	GO:0003674,GO:0003824,GO:0004180,GO:0005575,GO:0005622,GO:0005623,GO:0005634,GO:0005654,GO:0005737,GO:0005829,GO:0006508,GO:0006518,GO:0006575,GO:0006749,GO:0006750,GO:0006790,GO:0006807,GO:0008150,GO:0008152,GO:0008233,GO:0008238,GO:0009058,GO:0009987,GO:0016787,GO:0016805,GO:0019184,GO:0019538,GO:0031974,GO:0031981,GO:0034641,GO:0042398,GO:0043043,GO:0043170,GO:0043226,GO:0043227,GO:0043229,GO:…
OFAS012477-PA	GO:0001700,GO:0002009,GO:0003674,GO:0003824,GO:0005488,GO:0005515,GO:0005575,GO:0005622,GO:0005623,GO:0005856,GO:0006810,GO:0006886,GO:0007275,GO:0007391,GO:0008104,GO:0008150,GO:0009653,GO:0009790,GO:0009792,GO:0009888,GO:0009987,GO:0015031,GO:0015629,GO:0015833,GO:0016043,GO:0016331,GO:0016459,GO:0016462,GO:0016787,GO:0016817,GO:0016818,GO:0016887,GO:0017111,GO:0022607,GO:0030030,GO:0030031,GO:…
OFAS012478-PA	GO:0001700,GO:0002009,GO:0003674,GO:0003824,GO:0005488,GO:0005515,GO:0005575,GO:0005622,GO:0005623,GO:0005856,GO:0006810,GO:0006886,GO:0007275,GO:0007391,GO:0008104,GO:0008150,GO:0009653,GO:0009790,GO:0009792,GO:0009888,GO:0009987,GO:0015031,GO:0015629,GO:0015833,GO:0016043,GO:0016331,GO:0016459,GO:0016462,GO:0016787,GO:0016817,GO:0016818,GO:0016887,GO:0017111,GO:0022607,GO:0030030,GO:0030031,GO:…
OFAS012479-PA	GO:0000127,GO:0005575,GO:0005622,GO:0005623,GO:0005634,GO:0005635,GO:0005654,GO:0005667,GO:0005730,GO:0006139,GO:0006351,GO:0006383,GO:0006399,GO:0006725,GO:0006807,GO:0008150,GO:0008152,GO:0009058,GO:0009059,GO:0009303,GO:0009304,GO:0009987,GO:0010467,GO:0012505,GO:0016020,GO:0016070,GO:0016072,GO:0018130,GO:0019438,GO:0031090,GO:0031965,GO:0031967,GO:0031974,GO:0031975,GO:0031981,GO:0032774,GO:…
OFAS012480-PA	GO:0000003,GO:0000070,GO:0000132,GO:0000226,GO:0000278,GO:0000280,GO:0000819,GO:0001655,GO:0001667,GO:0001822,GO:0002064,GO:0003006,GO:0003674,GO:0003676,GO:0003677,GO:0003682,GO:0005198,GO:0005488,GO:0005515,GO:0005575,GO:0005622,GO:0005623,GO:0005634,GO:0005635,GO:0005643,GO:0006323,GO:0006403,GO:0006405,GO:0006406,GO:0006606,GO:0006611,GO:0006810,GO:0006886,GO:0006913,GO:0006928,GO:0006996,GO:…
OFAS012481-PA	GO:0001932,GO:0001934,GO:0002791,GO:0003674,GO:0003712,GO:0003713,GO:0005575,GO:0005622,GO:0005623,GO:0005634,GO:0005737,GO:0005739,GO:0005740,GO:0005758,GO:0005759,GO:0005813,GO:0005815,GO:0005819,GO:0005829,GO:0005856,GO:0007154,GO:0007165,GO:0008104,GO:0008150,GO:0009889,GO:0009891,GO:0009893,GO:0009966,GO:0009967,GO:0009987,GO:0010556,GO:0010557,GO:0010562,GO:0010604,GO:0010646,GO:0010647,GO:…
OFAS012625-PA	GO:0000287,GO:0001516,GO:0003674,GO:0003824,GO:0004364,GO:0004601,GO:0004602,GO:0004667,GO:0005488,GO:0005509,GO:0005515,GO:0005575,GO:0005622,GO:0005623,GO:0005737,GO:0006082,GO:0006518,GO:0006575,GO:0006629,GO:0006631,GO:0006633,GO:0006636,GO:0006690,GO:0006692,GO:0006693,GO:0006749,GO:0006790,GO:0006807,GO:0006950,GO:0006979,GO:0008150,GO:0008152,GO:0008285,GO:0008610,GO:0009058,GO:0009636,GO:…
OFAS012626-PA	GO:0000462,GO:0001650,GO:0003674,GO:0003676,GO:0003723,GO:0005488,GO:0005575,GO:0005622,GO:0005623,GO:0005634,GO:0005654,GO:0005730,GO:0005737,GO:0005783,GO:0006139,GO:0006355,GO:0006356,GO:0006364,GO:0006396,GO:0006725,GO:0006807,GO:0008150,GO:0008152,GO:0009889,GO:0009891,GO:0009893,GO:0009987,GO:0010467,GO:0010468,GO:0010556,GO:0010557,GO:0010604,GO:0010628,GO:0012505,GO:0016070,GO:0016072,GO:…
OFAS012628-PA	GO:0003674,GO:0003824,GO:0005575,GO:0005622,GO:0005623,GO:0005737,GO:0006464,GO:0006468,GO:0006793,GO:0006796,GO:0006807,GO:0008150,GO:0008152,GO:0008887,GO:0009987,GO:0016301,GO:0016310,GO:0016740,GO:0016772,GO:0016773,GO:0019538,GO:0036211,GO:0043170,GO:0043412,GO:0044237,GO:0044238,GO:0044260,GO:0044267,GO:0044424,GO:0044464,GO:0071704,GO:1901564
OFAS012629-PA	GO:0001704,GO:0001705,GO:0001709,GO:0001712,GO:0001713,GO:0005575,GO:0005623,GO:0005886,GO:0005887,GO:0006807,GO:0007154,GO:0007220,GO:0007267,GO:0007275,GO:0007369,GO:0007398,GO:0007498,GO:0008150,GO:0008152,GO:0008593,GO:0009653,GO:0009790,GO:0009888,GO:0009966,GO:0009967,GO:0009987,GO:0010646,GO:0010647,GO:0010668,GO:0016020,GO:0016021,GO:0019538,GO:0023051,GO:0023052,GO:0023056,GO:0030154,GO:…
OFAS012631-PA	GO:0000154,GO:0000313,GO:0000315,GO:0001510,GO:0003674,GO:0003824,GO:0005575,GO:0005622,GO:0005623,GO:0005737,GO:0005739,GO:0005759,GO:0005761,GO:0005762,GO:0005840,GO:0006139,GO:0006364,GO:0006396,GO:0006725,GO:0006807,GO:0008150,GO:0008152,GO:0008168,GO:0008169,GO:0008173,GO:0008649,GO:0008757,GO:0009383,GO:0009451,GO:0009987,GO:0010467,GO:0015934,GO:0016070,GO:0016072,GO:0016434,GO:0016740,GO:…
OFAS012632-PA	GO:0000003,GO:0002090,GO:0002092,GO:0003002,GO:0003006,GO:0003008,GO:0003674,GO:0003824,GO:0005575,GO:0005622,GO:0005623,GO:0005634,GO:0005886,GO:0007275,GO:0007276,GO:0007281,GO:0007283,GO:0007286,GO:0007389,GO:0007444,GO:0007447,GO:0007450,GO:0007610,GO:0007611,GO:0007612,GO:0007613,GO:0008150,GO:0009888,GO:0009893,GO:0009953,GO:0009987,GO:0010604,GO:0010646,GO:0010648,GO:0016020,GO:0016462,GO:…
OFAS012633-PA	GO:0000154,GO:0000454,GO:0000491,GO:0000493,GO:0001522,GO:0003674,GO:0003676,GO:0003723,GO:0005488,GO:0005575,GO:0005622,GO:0005623,GO:0005634,GO:0005732,GO:0005737,GO:0006139,GO:0006364,GO:0006396,GO:0006725,GO:0006807,GO:0008150,GO:0008152,GO:0009451,GO:0009889,GO:0009891,GO:0009892,GO:0009893,GO:0009894,GO:0009895,GO:0009987,GO:0010467,GO:0010468,GO:0010556,GO:0010557,GO:0010604,GO:0010605,GO:…
OFAS012634-PA	GO:0000491,GO:0000493,GO:0003674,GO:0003676,GO:0003723,GO:0005488,GO:0005575,GO:0005622,GO:0005623,GO:0005634,GO:0005654,GO:0006139,GO:0006364,GO:0006396,GO:0006725,GO:0006807,GO:0008150,GO:0008152,GO:0009987,GO:0010467,GO:0016043,GO:0016070,GO:0016072,GO:0022607,GO:0022613,GO:0022618,GO:0030515,GO:0031974,GO:0031981,GO:0034470,GO:0034622,GO:0034641,GO:0034660,GO:0042254,GO:0043170,GO:0043226,GO:…
OFAS012638-PA	GO:0003674,GO:0005102,GO:0005121,GO:0005488,GO:0005515,GO:0005575,GO:0005576,GO:0007154,GO:0007165,GO:0007166,GO:0008063,GO:0008150,GO:0009987,GO:0023052,GO:0050789,GO:0050794,GO:0050896,GO:0051716,GO:0065007
OFAS010882-PA	GO:0001505,GO:0001662,GO:0002209,GO:0003008,GO:0003674,GO:0004888,GO:0004890,GO:0005102,GO:0005215,GO:0005216,GO:0005230,GO:0005231,GO:0005237,GO:0005253,GO:0005254,GO:0005261,GO:0005488,GO:0005515,GO:0005575,GO:0005622,GO:0005623,GO:0005634,GO:0005654,GO:0005737,GO:0005829,GO:0005886,GO:0005887,GO:0006810,GO:0006811,GO:0006812,GO:0006820,GO:0006821,GO:0006836,GO:0006950,GO:0006952,GO:0007154,GO:…
OFAS010883-PA	GO:0001505,GO:0001662,GO:0002209,GO:0003008,GO:0003674,GO:0004888,GO:0004890,GO:0005102,GO:0005215,GO:0005216,GO:0005230,GO:0005231,GO:0005237,GO:0005253,GO:0005254,GO:0005261,GO:0005488,GO:0005515,GO:0005575,GO:0005622,GO:0005623,GO:0005634,GO:0005654,GO:0005737,GO:0005829,GO:0005886,GO:0005887,GO:0006810,GO:0006811,GO:0006812,GO:0006820,GO:0006821,GO:0006836,GO:0006950,GO:0006952,GO:0007154,GO:…
OFAS010884-PA	GO:0000082,GO:0000123,GO:0000124,GO:0000125,GO:0000278,GO:0000428,GO:0001889,GO:0003674,GO:0003676,GO:0003677,GO:0003712,GO:0003713,GO:0005102,GO:0005488,GO:0005515,GO:0005575,GO:0005622,GO:0005623,GO:0005634,GO:0005654,GO:0005667,GO:0005669,GO:0005737,GO:0006139,GO:0006325,GO:0006351,GO:0006352,GO:0006355,GO:0006357,GO:0006366,GO:0006367,GO:0006464,GO:0006473,GO:0006475,GO:0006508,GO:0006725,GO:…
OFAS019519-PA	GO:0000003,GO:0000139,GO:0002376,GO:0002520,GO:0003674,GO:0003824,GO:0005575,GO:0005622,GO:0005623,GO:0005634,GO:0005654,GO:0005737,GO:0005783,GO:0005794,GO:0005975,GO:0005996,GO:0006004,GO:0006457,GO:0006464,GO:0006486,GO:0006605,GO:0006807,GO:0006810,GO:0006886,GO:0006928,GO:0006950,GO:0007275,GO:0007399,GO:0007417,GO:0007420,GO:0008104,GO:0008150,GO:0008152,GO:0008417,GO:0009056,GO:0009058,GO:…
OFAS012862-PA	GO:0000003,GO:0000166,GO:0000302,GO:0001505,GO:0001975,GO:0002376,GO:0002520,GO:0002521,GO:0002573,GO:0002791,GO:0002792,GO:0003008,GO:0003674,GO:0003824,GO:0004112,GO:0004114,GO:0004115,GO:0004117,GO:0005488,GO:0005515,GO:0005516,GO:0005575,GO:0005622,GO:0005623,GO:0005634,GO:0005737,GO:0005829,GO:0005929,GO:0006139,GO:0006163,GO:0006195,GO:0006198,GO:0006725,GO:0006753,GO:0006793,GO:0006796,GO:…
OFAS012864-PA	GO:0000075,GO:0000076,GO:0000079,GO:0000082,GO:0000083,GO:0000166,GO:0000228,GO:0000278,GO:0000793,GO:0000794,GO:0000922,GO:0001932,GO:0001934,GO:0003674,GO:0003682,GO:0005488,GO:0005515,GO:0005575,GO:0005622,GO:0005623,GO:0005634,GO:0005654,GO:0005694,GO:0005730,GO:0005737,GO:0005819,GO:0005829,GO:0005856,GO:0006139,GO:0006259,GO:0006260,GO:0006275,GO:0006355,GO:0006725,GO:0006807,GO:0007049,GO:…
OFAS012865-PA	GO:0000428,GO:0005575,GO:0005622,GO:0005623,GO:0005634,GO:0005654,GO:0005737,GO:0006139,GO:0006351,GO:0006366,GO:0006396,GO:0006725,GO:0006807,GO:0008150,GO:0008152,GO:0009058,GO:0009059,GO:0009301,GO:0009987,GO:0010467,GO:0016070,GO:0016073,GO:0016180,GO:0016591,GO:0018130,GO:0019438,GO:0030880,GO:0031123,GO:0031974,GO:0031981,GO:0032039,GO:0032774,GO:0032991,GO:0034470,GO:0034472,GO:0034641,GO:…
OFAS012866-PA	GO:0000428,GO:0005575,GO:0005622,GO:0005623,GO:0005634,GO:0005654,GO:0005737,GO:0006139,GO:0006351,GO:0006366,GO:0006396,GO:0006725,GO:0006807,GO:0008150,GO:0008152,GO:0009058,GO:0009059,GO:0009301,GO:0009987,GO:0010467,GO:0016070,GO:0016073,GO:0016180,GO:0016591,GO:0018130,GO:0019438,GO:0030880,GO:0031123,GO:0031974,GO:0031981,GO:0032039,GO:0032774,GO:0032991,GO:0034470,GO:0034472,GO:0034641,GO:…
OFAS012867-PA	GO:0000122,GO:0002161,GO:0003674,GO:0003824,GO:0004812,GO:0004826,GO:0005575,GO:0005622,GO:0005623,GO:0005737,GO:0005829,GO:0006082,GO:0006139,GO:0006355,GO:0006357,GO:0006399,GO:0006412,GO:0006418,GO:0006432,GO:0006450,GO:0006518,GO:0006520,GO:0006725,GO:0006807,GO:0008150,GO:0008152,GO:0009058,GO:0009059,GO:0009328,GO:0009889,GO:0009890,GO:0009892,GO:0009987,GO:0010467,GO:0010468,GO:0010556,GO:…
OFAS012869-PA	GO:0000226,GO:0001578,GO:0003341,GO:0003674,GO:0003824,GO:0005575,GO:0005622,GO:0005623,GO:0005737,GO:0005829,GO:0005856,GO:0005929,GO:0005930,GO:0006464,GO:0006807,GO:0006928,GO:0006996,GO:0007010,GO:0007017,GO:0007018,GO:0008150,GO:0008152,GO:0009987,GO:0015630,GO:0016043,GO:0016874,GO:0016879,GO:0016881,GO:0018094,GO:0018193,GO:0018200,GO:0019538,GO:0022607,GO:0030030,GO:0030031,GO:0032838,GO:…
OFAS011482-PA	GO:0005575,GO:0005623,GO:0005886,GO:0005887,GO:0016020,GO:0016021,GO:0031224,GO:0031226,GO:0044425,GO:0044459,GO:0044464,GO:0071944
OFAS011483-PA	GO:0000003,GO:0000323,GO:0001963,GO:0002118,GO:0002125,GO:0002791,GO:0002792,GO:0003008,GO:0003674,GO:0005488,GO:0005575,GO:0005576,GO:0005615,GO:0005622,GO:0005623,GO:0005634,GO:0005737,GO:0005764,GO:0005767,GO:0005768,GO:0005770,GO:0005771,GO:0005773,GO:0005856,GO:0005874,GO:0006810,GO:0006887,GO:0006950,GO:0006952,GO:0006954,GO:0007154,GO:0007165,GO:0007267,GO:0007268,GO:0007565,GO:0007610,GO:…
OFAS011484-PA	GO:0003674,GO:0003824,GO:0005575,GO:0005622,GO:0005623,GO:0005737,GO:0005829,GO:0006139,GO:0006213,GO:0006725,GO:0006793,GO:0006796,GO:0006807,GO:0006950,GO:0008150,GO:0008152,GO:0008655,GO:0009058,GO:0009116,GO:0009163,GO:0009611,GO:0009987,GO:0016311,GO:0016787,GO:0016788,GO:0016791,GO:0018130,GO:0019438,GO:0034404,GO:0034641,GO:0034654,GO:0042060,GO:0042578,GO:0043094,GO:0043097,GO:0043174,GO:…
OFAS011485-PA	GO:0005575,GO:0005911,GO:0005918,GO:0005919,GO:0007043,GO:0007275,GO:0007399,GO:0007424,GO:0008150,GO:0009987,GO:0010001,GO:0016043,GO:0019991,GO:0021782,GO:0022008,GO:0022607,GO:0030054,GO:0030154,GO:0032501,GO:0032502,GO:0034329,GO:0034330,GO:0035150,GO:0035151,GO:0035152,GO:0035159,GO:0042063,GO:0043296,GO:0043297,GO:0044085,GO:0045216,GO:0048468,GO:0048731,GO:0048856,GO:0048869,GO:0060541,GO:…
OFAS011486-PA	GO:0001700,GO:0002009,GO:0003007,GO:0003008,GO:0003013,GO:0003015,GO:0005575,GO:0005623,GO:0005886,GO:0005911,GO:0005918,GO:0007043,GO:0007155,GO:0007275,GO:0007391,GO:0007399,GO:0007424,GO:0007507,GO:0007591,GO:0007593,GO:0008150,GO:0009653,GO:0009790,GO:0009792,GO:0009887,GO:0009888,GO:0009987,GO:0010001,GO:0016020,GO:0016043,GO:0016331,GO:0019991,GO:0021700,GO:0021782,GO:0022008,GO:0022404,GO:…
OFAS011491-PA	GO:0003674,GO:0003824,GO:0005488,GO:0005515,GO:0005575,GO:0005622,GO:0005623,GO:0005737,GO:0005739,GO:0005740,GO:0005743,GO:0005759,GO:0006629,GO:0006720,GO:0006732,GO:0006733,GO:0006743,GO:0006744,GO:0006950,GO:0007275,GO:0007399,GO:0008150,GO:0008152,GO:0008299,GO:0008610,GO:0009058,GO:0009108,GO:0009987,GO:0010941,GO:0014016,GO:0014019,GO:0016020,GO:0016043,GO:0016740,GO:0016765,GO:0019866,GO:…
OFAS014706-PA	GO:0000003,GO:0000165,GO:0000323,GO:0000902,GO:0000904,GO:0001653,GO:0001659,GO:0001664,GO:0001696,GO:0001764,GO:0001821,GO:0002021,GO:0002023,GO:0002209,GO:0002237,GO:0002790,GO:0002791,GO:0002793,GO:0003008,GO:0003674,GO:0004888,GO:0004930,GO:0004951,GO:0005102,GO:0005488,GO:0005515,GO:0005575,GO:0005622,GO:0005623,GO:0005634,GO:0005737,GO:0005764,GO:0005768,GO:0005773,GO:0005783,GO:0005886,GO:…
OFAS014707-PA	GO:0000288,GO:0000291,GO:0000375,GO:0000377,GO:0000398,GO:0000932,GO:0000956,GO:0003674,GO:0003676,GO:0003723,GO:0005488,GO:0005515,GO:0005575,GO:0005622,GO:0005623,GO:0005634,GO:0005654,GO:0005681,GO:0005688,GO:0005730,GO:0005732,GO:0005737,GO:0005829,GO:0006139,GO:0006364,GO:0006396,GO:0006397,GO:0006401,GO:0006402,GO:0006725,GO:0006807,GO:0008150,GO:0008152,GO:0008380,GO:0009056,GO:0009057,GO:…
OFAS014710-PA	GO:0003674,GO:0003824,GO:0005575,GO:0005622,GO:0005623,GO:0005737,GO:0005829,GO:0006790,GO:0006805,GO:0006950,GO:0006952,GO:0008146,GO:0008150,GO:0008152,GO:0009410,GO:0009605,GO:0009607,GO:0009617,GO:0009987,GO:0016740,GO:0016782,GO:0042221,GO:0042742,GO:0043207,GO:0044237,GO:0044424,GO:0044444,GO:0044464,GO:0050896,GO:0051704,GO:0051707,GO:0051716,GO:0051923,GO:0070887,GO:0071466,GO:0098542
OFAS019434-PA	GO:0003674,GO:0005488,GO:0005515,GO:0006355,GO:0006915,GO:0006919,GO:0006950,GO:0007154,GO:0007165,GO:0008150,GO:0008219,GO:0009267,GO:0009605,GO:0009889,GO:0009890,GO:0009892,GO:0009893,GO:0009894,GO:0009895,GO:0009987,GO:0009991,GO:0010468,GO:0010506,GO:0010507,GO:0010556,GO:0010558,GO:0010604,GO:0010605,GO:0010629,GO:0010941,GO:0010942,GO:0010950,GO:0010952,GO:0012501,GO:0019219,GO:0019222,GO:…
OFAS002515-PA	GO:0001726,GO:0003674,GO:0005488,GO:0005515,GO:0005575,GO:0005622,GO:0005623,GO:0005634,GO:0005737,GO:0005856,GO:0005874,GO:0005886,GO:0005911,GO:0005912,GO:0005924,GO:0005927,GO:0006996,GO:0007010,GO:0007162,GO:0007275,GO:0007399,GO:0008013,GO:0008017,GO:0008064,GO:0008092,GO:0008104,GO:0008150,GO:0009653,GO:0009790,GO:0009792,GO:0009966,GO:0009967,GO:0009968,GO:0009987,GO:0010639,GO:0010646,GO:…
OFAS027095-PA	GO:0000003,GO:0000902,GO:0000904,GO:0001654,GO:0001736,GO:0001738,GO:0001745,GO:0001751,GO:0001752,GO:0001754,GO:0002009,GO:0002164,GO:0002165,GO:0002376,GO:0002520,GO:0003006,GO:0003674,GO:0003700,GO:0005488,GO:0005515,GO:0005575,GO:0005622,GO:0005623,GO:0005634,GO:0006355,GO:0006357,GO:0006915,GO:0006928,GO:0006935,GO:0006955,GO:0006959,GO:0007163,GO:0007164,GO:0007275,GO:0007276,GO:0007281,GO:…
OFAS002519-PA	GO:0000003,GO:0000902,GO:0000904,GO:0001654,GO:0001736,GO:0001738,GO:0001745,GO:0001751,GO:0001752,GO:0001754,GO:0002009,GO:0002164,GO:0002165,GO:0002376,GO:0002520,GO:0003006,GO:0003674,GO:0003700,GO:0005488,GO:0005515,GO:0005575,GO:0005622,GO:0005623,GO:0005634,GO:0006355,GO:0006357,GO:0006915,GO:0006928,GO:0006935,GO:0006955,GO:0006959,GO:0007163,GO:0007164,GO:0007275,GO:0007276,GO:0007281,GO:…
OFAS002542-PA	GO:0002119,GO:0002164,GO:0003674,GO:0003824,GO:0004596,GO:0005575,GO:0005622,GO:0005623,GO:0005634,GO:0005737,GO:0005829,GO:0006325,GO:0006464,GO:0006473,GO:0006474,GO:0006475,GO:0006807,GO:0006996,GO:0007275,GO:0008080,GO:0008150,GO:0008152,GO:0009791,GO:0009987,GO:0010467,GO:0016043,GO:0016407,GO:0016410,GO:0016569,GO:0016570,GO:0016573,GO:0016740,GO:0016746,GO:0016747,GO:0017196,GO:0018193,GO:…
OFAS002551-PA	GO:0000003,GO:0000902,GO:0000904,GO:0001701,GO:0001763,GO:0001838,GO:0001841,GO:0001843,GO:0001890,GO:0001892,GO:0002009,GO:0002064,GO:0003006,GO:0003382,GO:0003674,GO:0003824,GO:0004175,GO:0004252,GO:0005575,GO:0005576,GO:0005615,GO:0005623,GO:0005886,GO:0005887,GO:0006508,GO:0006807,GO:0006928,GO:0007275,GO:0007399,GO:0008150,GO:0008152,GO:0008219,GO:0008233,GO:0008236,GO:0008544,GO:0009653,GO:…
OFAS002552-PA	GO:0003674,GO:0003824,GO:0004175,GO:0004252,GO:0006508,GO:0006807,GO:0008150,GO:0008152,GO:0008233,GO:0008236,GO:0016787,GO:0017171,GO:0019538,GO:0043170,GO:0044238,GO:0070011,GO:0071704,GO:0140096,GO:1901564
OFAS002553-PA	GO:0003674,GO:0005488,GO:0005515,GO:0005575,GO:0005622,GO:0005623,GO:0005737,GO:0005829,GO:0008150,GO:0010941,GO:0030544,GO:0031072,GO:0032991,GO:0042752,GO:0042981,GO:0043066,GO:0043067,GO:0043069,GO:0043523,GO:0043524,GO:0044424,GO:0044444,GO:0044464,GO:0048519,GO:0048523,GO:0050789,GO:0050794,GO:0050795,GO:0051879,GO:0060548,GO:0065007,GO:0097255,GO:1901214,GO:1901215,GO:1904059,GO:2000671,GO:…
OFAS002554-PA	GO:0000151,GO:0000209,GO:0001664,GO:0001666,GO:0002931,GO:0003674,GO:0003824,GO:0004842,GO:0005102,GO:0005488,GO:0005515,GO:0005575,GO:0005622,GO:0005623,GO:0005634,GO:0005654,GO:0005737,GO:0005783,GO:0005829,GO:0006457,GO:0006464,GO:0006508,GO:0006511,GO:0006515,GO:0006807,GO:0006950,GO:0006986,GO:0007154,GO:0007165,GO:0007166,GO:0007167,GO:0007178,GO:0008150,GO:0008152,GO:0009056,GO:0009057,GO:…
OFAS010978-PA	GO:0003674,GO:0005488,GO:0030246
OFAS010979-PA	GO:0000226,GO:0001539,GO:0001578,GO:0003341,GO:0003351,GO:0003355,GO:0003674,GO:0005488,GO:0005515,GO:0005575,GO:0005622,GO:0005623,GO:0005737,GO:0005794,GO:0005815,GO:0005856,GO:0005874,GO:0005929,GO:0005930,GO:0006928,GO:0006996,GO:0007010,GO:0007017,GO:0007018,GO:0007275,GO:0007368,GO:0007389,GO:0007399,GO:0007417,GO:0007420,GO:0007423,GO:0008017,GO:0008092,GO:0008104,GO:0008150,GO:0008285,GO:…
OFAS010980-PA	GO:0001709,GO:0005575,GO:0005576,GO:0007521,GO:0008150,GO:0009987,GO:0030154,GO:0032502,GO:0042692,GO:0042693,GO:0045165,GO:0048856,GO:0048869,GO:0061061
OFAS019509-PA	GO:0000003,GO:0000041,GO:0000221,GO:0000323,GO:0003674,GO:0003824,GO:0005215,GO:0005488,GO:0005515,GO:0005575,GO:0005622,GO:0005623,GO:0005737,GO:0005764,GO:0005765,GO:0005773,GO:0005774,GO:0005829,GO:0005886,GO:0006810,GO:0006811,GO:0006812,GO:0006826,GO:0007154,GO:0007165,GO:0007166,GO:0007167,GO:0007169,GO:0007275,GO:0007276,GO:0007292,GO:0008104,GO:0008150,GO:0008286,GO:0008324,GO:0008553,GO:…
OFAS012345-PA	GO:0005575,GO:0005576,GO:0005615,GO:0006464,GO:0006486,GO:0006487,GO:0006807,GO:0008150,GO:0008152,GO:0009058,GO:0009059,GO:0009100,GO:0009101,GO:0009987,GO:0018193,GO:0018195,GO:0018196,GO:0018279,GO:0019538,GO:0034645,GO:0036211,GO:0042543,GO:0043170,GO:0043412,GO:0043413,GO:0044237,GO:0044238,GO:0044249,GO:0044260,GO:0044267,GO:0044421,GO:0070085,GO:0071704,GO:1901135,GO:1901137,GO:1901564,GO:…
OFAS011384-PA	GO:0001101,GO:0003674,GO:0003824,GO:0003846,GO:0004144,GO:0005488,GO:0005515,GO:0005575,GO:0005622,GO:0005623,GO:0005737,GO:0005783,GO:0005789,GO:0005811,GO:0006109,GO:0006111,GO:0006139,GO:0006163,GO:0006629,GO:0006637,GO:0006638,GO:0006639,GO:0006641,GO:0006725,GO:0006732,GO:0006753,GO:0006790,GO:0006793,GO:0006796,GO:0006807,GO:0007275,GO:0007498,GO:0007584,GO:0008150,GO:0008152,GO:0008374,GO:…
OFAS011389-PA	GO:0001750,GO:0001917,GO:0001932,GO:0001933,GO:0002643,GO:0002664,GO:0002667,GO:0002682,GO:0002911,GO:0003674,GO:0003824,GO:0004721,GO:0004722,GO:0005488,GO:0005515,GO:0005575,GO:0005622,GO:0005623,GO:0005634,GO:0005635,GO:0005654,GO:0005737,GO:0005829,GO:0005886,GO:0005929,GO:0006464,GO:0006470,GO:0006793,GO:0006796,GO:0006807,GO:0007154,GO:0007165,GO:0007275,GO:0007399,GO:0007417,GO:0007420,GO:…
OFAS015167-PA	GO:0000003,GO:0000976,GO:0000977,GO:0000978,GO:0000981,GO:0000982,GO:0000987,GO:0001012,GO:0001067,GO:0001077,GO:0001158,GO:0001228,GO:0001501,GO:0001708,GO:0001763,GO:0002009,GO:0002064,GO:0002065,GO:0002066,GO:0002067,GO:0002069,GO:0002070,GO:0002682,GO:0002683,GO:0002684,GO:0003002,GO:0003006,GO:0003008,GO:0003016,GO:0003674,GO:0003676,GO:0003677,GO:0003690,GO:0003700,GO:0005488,GO:0005515,GO:…
OFAS015168-PA	GO:0000228,GO:0000785,GO:0000790,GO:0003674,GO:0003676,GO:0003723,GO:0003729,GO:0005488,GO:0005575,GO:0005622,GO:0005623,GO:0005634,GO:0005654,GO:0005694,GO:0005726,GO:0005737,GO:0005847,GO:0005849,GO:0006139,GO:0006378,GO:0006379,GO:0006396,GO:0006397,GO:0006725,GO:0006807,GO:0008150,GO:0008152,GO:0009987,GO:0010467,GO:0010468,GO:0016043,GO:0016070,GO:0016071,GO:0016604,GO:0016607,GO:0019219,GO:…
OFAS011744-PA	GO:0000122,GO:0000976,GO:0000977,GO:0000978,GO:0000981,GO:0000982,GO:0000987,GO:0001012,GO:0001067,GO:0001078,GO:0001227,GO:0001228,GO:0001709,GO:0001932,GO:0001933,GO:0002376,GO:0003674,GO:0003676,GO:0003677,GO:0003690,GO:0003700,GO:0003712,GO:0003714,GO:0005488,GO:0005515,GO:0005575,GO:0005622,GO:0005623,GO:0005634,GO:0005654,GO:0005730,GO:0005975,GO:0005996,GO:0006006,GO:0006094,GO:0006139,GO:…
OFAS011746-PA	GO:0000003,GO:0000323,GO:0001558,GO:0001666,GO:0001838,GO:0001841,GO:0001843,GO:0001932,GO:0001933,GO:0001934,GO:0001936,GO:0001937,GO:0002009,GO:0002165,GO:0003006,GO:0003674,GO:0005096,GO:0005488,GO:0005515,GO:0005575,GO:0005622,GO:0005623,GO:0005634,GO:0005737,GO:0005764,GO:0005773,GO:0005794,GO:0005829,GO:0005856,GO:0005886,GO:0005901,GO:0006355,GO:0006357,GO:0006469,GO:0006606,GO:0006810,GO:…
OFAS011747-PA	GO:0000003,GO:0000323,GO:0001558,GO:0001666,GO:0001838,GO:0001841,GO:0001843,GO:0001932,GO:0001933,GO:0001934,GO:0001936,GO:0001937,GO:0002009,GO:0002165,GO:0003006,GO:0003674,GO:0005096,GO:0005488,GO:0005515,GO:0005575,GO:0005622,GO:0005623,GO:0005634,GO:0005737,GO:0005764,GO:0005773,GO:0005794,GO:0005829,GO:0005856,GO:0005886,GO:0005901,GO:0006355,GO:0006357,GO:0006469,GO:0006606,GO:0006810,GO:…
OFAS013555-PA	GO:0000149,GO:0001101,GO:0001508,GO:0001540,GO:0001664,GO:0001919,GO:0001965,GO:0003008,GO:0003674,GO:0004888,GO:0004970,GO:0004971,GO:0005102,GO:0005215,GO:0005216,GO:0005230,GO:0005231,GO:0005234,GO:0005261,GO:0005267,GO:0005272,GO:0005488,GO:0005515,GO:0005575,GO:0005576,GO:0005622,GO:0005623,GO:0005737,GO:0005768,GO:0005769,GO:0005783,GO:0005789,GO:0005793,GO:0005798,GO:0005829,GO:0005886,GO:…
OFAS012066-PA	GO:0007154,GO:0007267,GO:0008150,GO:0009987,GO:0023052,GO:0030154,GO:0032502,GO:0045165,GO:0045168,GO:0046331,GO:0048869
OFAS012068-PA	GO:0000166,GO:0003674,GO:0003824,GO:0004112,GO:0004114,GO:0004115,GO:0004118,GO:0005488,GO:0005575,GO:0005622,GO:0005623,GO:0005737,GO:0005739,GO:0005740,GO:0005758,GO:0005829,GO:0006091,GO:0006119,GO:0006122,GO:0006123,GO:0006139,GO:0006163,GO:0006195,GO:0006198,GO:0006725,GO:0006753,GO:0006793,GO:0006796,GO:0006807,GO:0007154,GO:0007165,GO:0007186,GO:0008081,GO:0008150,GO:0008152,GO:0009056,GO:…
OFAS012069-PA	GO:0000976,GO:0000977,GO:0000981,GO:0000982,GO:0001012,GO:0001067,GO:0001077,GO:0001228,GO:0003674,GO:0003676,GO:0003677,GO:0003690,GO:0003700,GO:0005488,GO:0005515,GO:0005575,GO:0005622,GO:0005623,GO:0005634,GO:0006139,GO:0006351,GO:0006355,GO:0006357,GO:0006366,GO:0006725,GO:0006807,GO:0007275,GO:0008150,GO:0008152,GO:0009058,GO:0009059,GO:0009889,GO:0009891,GO:0009893,GO:0009987,GO:0010467,GO:…
OFAS019178-PA	GO:0000003,GO:0000302,GO:0000323,GO:0001501,GO:0001558,GO:0003674,GO:0003824,GO:0004415,GO:0004553,GO:0005488,GO:0005515,GO:0005575,GO:0005576,GO:0005615,GO:0005622,GO:0005623,GO:0005737,GO:0005764,GO:0005773,GO:0005775,GO:0005886,GO:0006022,GO:0006023,GO:0006024,GO:0006026,GO:0006027,GO:0006029,GO:0006082,GO:0006790,GO:0006807,GO:0006950,GO:0006952,GO:0006954,GO:0006979,GO:0007155,GO:0007275,GO:…
OFAS012773-PA	GO:0000003,GO:0000118,GO:0000228,GO:0000785,GO:0000790,GO:0000981,GO:0001763,GO:0002009,GO:0002164,GO:0003006,GO:0003674,GO:0003676,GO:0003677,GO:0003690,GO:0003700,GO:0003712,GO:0003714,GO:0003824,GO:0005488,GO:0005515,GO:0005575,GO:0005622,GO:0005623,GO:0005634,GO:0005654,GO:0005694,GO:0005737,GO:0005829,GO:0006325,GO:0006355,GO:0006357,GO:0006464,GO:0006473,GO:0006475,GO:0006482,GO:0006807,GO:…
OFAS012774-PA	GO:0000003,GO:0000118,GO:0000122,GO:0000228,GO:0000785,GO:0000790,GO:0000976,GO:0000981,GO:0001046,GO:0001047,GO:0001067,GO:0002164,GO:0003006,GO:0003674,GO:0003676,GO:0003677,GO:0003682,GO:0003690,GO:0003700,GO:0003712,GO:0003713,GO:0003824,GO:0005488,GO:0005515,GO:0005575,GO:0005622,GO:0005623,GO:0005634,GO:0005654,GO:0005694,GO:0006139,GO:0006325,GO:0006351,GO:0006355,GO:0006357,GO:0006366,GO:…
OFAS012775-PA	GO:0000902,GO:0000904,GO:0001736,GO:0001738,GO:0002009,GO:0003674,GO:0003779,GO:0005488,GO:0005515,GO:0006928,GO:0006935,GO:0007164,GO:0007275,GO:0007399,GO:0007409,GO:0007411,GO:0008092,GO:0008150,GO:0009605,GO:0009612,GO:0009628,GO:0009653,GO:0009888,GO:0009987,GO:0016043,GO:0022008,GO:0030030,GO:0030154,GO:0030182,GO:0031175,GO:0032501,GO:0032502,GO:0032989,GO:0032990,GO:0040011,GO:0042221,GO:…
OFAS003104-PA	GO:0000375,GO:0000377,GO:0000398,GO:0000428,GO:0003674,GO:0003824,GO:0003899,GO:0005575,GO:0005622,GO:0005623,GO:0005634,GO:0005654,GO:0005665,GO:0005666,GO:0005730,GO:0005736,GO:0005737,GO:0005829,GO:0006139,GO:0006259,GO:0006281,GO:0006283,GO:0006289,GO:0006351,GO:0006352,GO:0006353,GO:0006354,GO:0006360,GO:0006361,GO:0006363,GO:0006366,GO:0006367,GO:0006368,GO:0006370,GO:0006396,GO:0006397,GO:…
OFAS003109-PA	GO:0000017,GO:0000322,GO:0000323,GO:0000324,GO:0003674,GO:0005215,GO:0005351,GO:0005352,GO:0005355,GO:0005363,GO:0005364,GO:0005402,GO:0005575,GO:0005622,GO:0005623,GO:0005737,GO:0005773,GO:0005886,GO:0005975,GO:0005984,GO:0006810,GO:0006811,GO:0006812,GO:0008150,GO:0008152,GO:0008324,GO:0008643,GO:0008645,GO:0009056,GO:0009311,GO:0009313,GO:0009987,GO:0015075,GO:0015077,GO:0015078,GO:0015144,GO:…
OFAS003113-PA	GO:0000082,GO:0000083,GO:0000166,GO:0000278,GO:0000900,GO:0001101,GO:0001501,GO:0001889,GO:0002064,GO:0002065,GO:0002066,GO:0002069,GO:0002070,GO:0003674,GO:0003676,GO:0003723,GO:0003729,GO:0003824,GO:0004799,GO:0005488,GO:0005515,GO:0005542,GO:0005575,GO:0005622,GO:0005623,GO:0005634,GO:0005730,GO:0005737,GO:0005739,GO:0005740,GO:0005743,GO:0005759,GO:0005829,GO:0006082,GO:0006139,GO:0006206,GO:…
OFAS003115-PA	GO:0000768,GO:0003008,GO:0003674,GO:0003824,GO:0004807,GO:0005488,GO:0005515,GO:0005575,GO:0005622,GO:0005623,GO:0005634,GO:0005737,GO:0005829,GO:0005975,GO:0005996,GO:0006006,GO:0006007,GO:0006066,GO:0006071,GO:0006081,GO:0006082,GO:0006090,GO:0006091,GO:0006094,GO:0006096,GO:0006139,GO:0006163,GO:0006164,GO:0006165,GO:0006725,GO:0006732,GO:0006733,GO:0006734,GO:0006735,GO:0006753,GO:0006754,GO:…
OFAS010146-PA	GO:0000003,GO:0000726,GO:0003674,GO:0003824,GO:0004842,GO:0005085,GO:0005488,GO:0005515,GO:0005575,GO:0005622,GO:0005623,GO:0005634,GO:0005654,GO:0005737,GO:0005814,GO:0005815,GO:0005856,GO:0006139,GO:0006259,GO:0006281,GO:0006302,GO:0006303,GO:0006464,GO:0006508,GO:0006511,GO:0006725,GO:0006807,GO:0006810,GO:0006886,GO:0006950,GO:0006974,GO:0007276,GO:0007283,GO:0008104,GO:0008150,GO:0008152,GO:…
OFAS010147-PA	GO:0003008,GO:0003674,GO:0005488,GO:0005515,GO:0005575,GO:0005622,GO:0005623,GO:0005634,GO:0006139,GO:0006351,GO:0006366,GO:0006396,GO:0006397,GO:0006725,GO:0006807,GO:0007600,GO:0007605,GO:0008150,GO:0008152,GO:0008270,GO:0009058,GO:0009059,GO:0009987,GO:0010467,GO:0016070,GO:0016071,GO:0018130,GO:0019438,GO:0019899,GO:0019904,GO:0032420,GO:0032421,GO:0032426,GO:0032501,GO:0032774,GO:0034641,GO:…
OFAS010148-PA	GO:0000003,GO:0000726,GO:0003674,GO:0003824,GO:0004842,GO:0005085,GO:0005488,GO:0005515,GO:0005575,GO:0005622,GO:0005623,GO:0005634,GO:0005654,GO:0005737,GO:0005814,GO:0005815,GO:0005856,GO:0006139,GO:0006259,GO:0006281,GO:0006302,GO:0006303,GO:0006464,GO:0006508,GO:0006511,GO:0006725,GO:0006807,GO:0006810,GO:0006886,GO:0006950,GO:0006974,GO:0007276,GO:0007283,GO:0008104,GO:0008150,GO:0008152,GO:…
OFAS010151-PA	GO:0000003,GO:0000726,GO:0003674,GO:0003824,GO:0004842,GO:0005085,GO:0005488,GO:0005515,GO:0005575,GO:0005622,GO:0005623,GO:0005634,GO:0005654,GO:0005737,GO:0005814,GO:0005815,GO:0005856,GO:0006139,GO:0006259,GO:0006281,GO:0006302,GO:0006303,GO:0006464,GO:0006508,GO:0006511,GO:0006725,GO:0006807,GO:0006810,GO:0006886,GO:0006950,GO:0006974,GO:0007276,GO:0007283,GO:0008104,GO:0008150,GO:0008152,GO:…
OFAS010152-PA	GO:0000145,GO:0002791,GO:0002793,GO:0003674,GO:0005488,GO:0005515,GO:0005543,GO:0005546,GO:0005575,GO:0005622,GO:0005623,GO:0005737,GO:0005829,GO:0005886,GO:0005938,GO:0006810,GO:0006887,GO:0006892,GO:0006893,GO:0007154,GO:0007165,GO:0008104,GO:0008150,GO:0008289,GO:0009894,GO:0009898,GO:0009987,GO:0010506,GO:0016020,GO:0016192,GO:0016241,GO:0016324,GO:0017016,GO:0017048,GO:0017049,GO:0019222,GO:…
OFAS010157-PA	GO:0000226,GO:0000278,GO:0000902,GO:0000904,GO:0001764,GO:0003674,GO:0003824,GO:0004672,GO:0004674,GO:0004683,GO:0005488,GO:0005515,GO:0005516,GO:0005575,GO:0005622,GO:0005623,GO:0005634,GO:0005737,GO:0005813,GO:0005815,GO:0005856,GO:0005875,GO:0005886,GO:0005887,GO:0006464,GO:0006468,GO:0006793,GO:0006796,GO:0006807,GO:0006810,GO:0006928,GO:0006996,GO:0007010,GO:0007017,GO:0007026,GO:0007049,GO:…
OFAS010158-PA	GO:0000226,GO:0000278,GO:0000902,GO:0000904,GO:0001764,GO:0003674,GO:0003824,GO:0004672,GO:0004674,GO:0004683,GO:0005488,GO:0005515,GO:0005516,GO:0005575,GO:0005622,GO:0005623,GO:0005634,GO:0005737,GO:0005813,GO:0005815,GO:0005856,GO:0005875,GO:0005886,GO:0005887,GO:0006464,GO:0006468,GO:0006793,GO:0006796,GO:0006807,GO:0006810,GO:0006928,GO:0006996,GO:0007010,GO:0007017,GO:0007026,GO:0007049,GO:…
OFAS010159-PA	GO:0001701,GO:0001704,GO:0001707,GO:0001775,GO:0002252,GO:0002262,GO:0002263,GO:0002274,GO:0002275,GO:0002283,GO:0002366,GO:0002376,GO:0002443,GO:0002444,GO:0002446,GO:0002637,GO:0002639,GO:0002682,GO:0002684,GO:0002697,GO:0002699,GO:0002700,GO:0002702,GO:0002791,GO:0002793,GO:0003008,GO:0003674,GO:0003824,GO:0004347,GO:0005488,GO:0005515,GO:0005575,GO:0005576,GO:0005622,GO:0005623,GO:0005634,GO:…
OFAS013471-PA	GO:0001540,GO:0001784,GO:0003674,GO:0005102,GO:0005198,GO:0005488,GO:0005515,GO:0005543,GO:0005546,GO:0005575,GO:0005622,GO:0005623,GO:0005737,GO:0005768,GO:0005769,GO:0005829,GO:0005856,GO:0005882,GO:0005883,GO:0005886,GO:0006066,GO:0006629,GO:0006807,GO:0006810,GO:0006869,GO:0006897,GO:0006898,GO:0008150,GO:0008152,GO:0008202,GO:0008203,GO:0008289,GO:0009893,GO:0009898,GO:0009925,GO:0009966,GO:…
OFAS012407-PA	GO:0008150,GO:0030431,GO:0032501
OFAS012408-PA	GO:0001653,GO:0003674,GO:0004888,GO:0004930,GO:0004968,GO:0005488,GO:0005575,GO:0005623,GO:0005886,GO:0005887,GO:0007154,GO:0007165,GO:0007186,GO:0007275,GO:0007610,GO:0007623,GO:0007631,GO:0008150,GO:0008285,GO:0008528,GO:0009719,GO:0009725,GO:0009987,GO:0010033,GO:0010243,GO:0016020,GO:0016021,GO:0016499,GO:0016500,GO:0016520,GO:0023052,GO:0031224,GO:0031226,GO:0032501,GO:0032502,GO:0032870,GO:…
OFAS012251-PA	GO:0003674,GO:0005102,GO:0005178,GO:0005488,GO:0005515,GO:0005575,GO:0005576,GO:0005615,GO:0008150,GO:0009966,GO:0009967,GO:0010646,GO:0010647,GO:0019827,GO:0023051,GO:0023056,GO:0030718,GO:0031594,GO:0032501,GO:0032502,GO:0036098,GO:0042592,GO:0044421,GO:0044877,GO:0045202,GO:0048518,GO:0048522,GO:0048583,GO:0048584,GO:0050789,GO:0050793,GO:0050794,GO:0050803,GO:0050807,GO:0050839,GO:0051094,GO:…
OFAS012253-PA	GO:0000003,GO:0005575,GO:0005576,GO:0005615,GO:0008150,GO:0032501,GO:0032504,GO:0044421
OFAS012255-PA	GO:0003674,GO:0003824,GO:0004147,GO:0005488,GO:0005515,GO:0005575,GO:0005622,GO:0005623,GO:0005737,GO:0005739,GO:0005759,GO:0005829,GO:0005929,GO:0005947,GO:0006082,GO:0006091,GO:0006099,GO:0006101,GO:0008150,GO:0008152,GO:0009060,GO:0009295,GO:0009353,GO:0009889,GO:0009891,GO:0009893,GO:0009987,GO:0010565,GO:0015980,GO:0016417,GO:0016740,GO:0016746,GO:0016747,GO:0016999,GO:0017144,GO:0019216,GO:…
OFAS012256-PA	GO:0000902,GO:0000981,GO:0000982,GO:0001077,GO:0001228,GO:0002790,GO:0003400,GO:0003674,GO:0003700,GO:0005085,GO:0005090,GO:0005096,GO:0005488,GO:0005515,GO:0005575,GO:0005622,GO:0005623,GO:0005634,GO:0005737,GO:0005783,GO:0005789,GO:0006139,GO:0006351,GO:0006355,GO:0006357,GO:0006366,GO:0006725,GO:0006807,GO:0006810,GO:0006886,GO:0006888,GO:0006900,GO:0006901,GO:0006903,GO:0006950,GO:0006986,GO:…
OFAS012261-PA	GO:0000060,GO:0000070,GO:0000226,GO:0000278,GO:0000280,GO:0000737,GO:0000819,GO:0001775,GO:0002252,GO:0002263,GO:0002274,GO:0002275,GO:0002283,GO:0002366,GO:0002376,GO:0002443,GO:0002444,GO:0002446,GO:0003674,GO:0005048,GO:0005215,GO:0005488,GO:0005515,GO:0005575,GO:0005576,GO:0005622,GO:0005623,GO:0005634,GO:0005635,GO:0005643,GO:0005654,GO:0005737,GO:0005783,GO:0005829,GO:0006139,GO:0006259,GO:…
OFAS012262-PA	GO:0001504,GO:0001505,GO:0003008,GO:0003674,GO:0005215,GO:0005326,GO:0005575,GO:0005623,GO:0006810,GO:0006811,GO:0006820,GO:0006836,GO:0007600,GO:0007601,GO:0008150,GO:0008509,GO:0008514,GO:0009314,GO:0009416,GO:0009453,GO:0009581,GO:0009582,GO:0009583,GO:0009584,GO:0009605,GO:0009628,GO:0015075,GO:0015711,GO:0016020,GO:0016021,GO:0022857,GO:0030424,GO:0031224,GO:0032501,GO:0033267,GO:0034220,GO:…
OFAS012263-PA	GO:0001505,GO:0001692,GO:0001694,GO:0001761,GO:0001762,GO:0003333,GO:0003674,GO:0005215,GO:0005326,GO:0005342,GO:0005575,GO:0005623,GO:0005886,GO:0005887,GO:0006576,GO:0006725,GO:0006807,GO:0006810,GO:0006811,GO:0006820,GO:0006836,GO:0006865,GO:0008150,GO:0008152,GO:0008509,GO:0008514,GO:0009058,GO:0009308,GO:0009309,GO:0009636,GO:0009987,GO:0010033,GO:0015075,GO:0015171,GO:0015175,GO:0015318,GO:…
OFAS012790-PA	GO:0000003,GO:0000070,GO:0000122,GO:0000278,GO:0000280,GO:0000428,GO:0000785,GO:0000819,GO:0001501,GO:0001654,GO:0001655,GO:0001656,GO:0001822,GO:0002009,GO:0003006,GO:0003007,GO:0003008,GO:0003143,GO:0003146,GO:0003151,GO:0003674,GO:0003682,GO:0005488,GO:0005515,GO:0005575,GO:0005622,GO:0005623,GO:0005634,GO:0005654,GO:0005694,GO:0005700,GO:0006139,GO:0006325,GO:0006351,GO:0006355,GO:0006357,GO:…
OFAS012792-PA	GO:0000038,GO:0000062,GO:0000166,GO:0001676,GO:0002119,GO:0002164,GO:0003008,GO:0003674,GO:0003824,GO:0003988,GO:0005102,GO:0005215,GO:0005319,GO:0005488,GO:0005496,GO:0005504,GO:0005515,GO:0005548,GO:0005575,GO:0005622,GO:0005623,GO:0005634,GO:0005654,GO:0005737,GO:0005739,GO:0005740,GO:0005741,GO:0005777,GO:0005782,GO:0005783,GO:0005829,GO:0006066,GO:0006082,GO:0006139,GO:0006163,GO:0006605,GO:…
OFAS012794-PA	GO:0000086,GO:0000166,GO:0000278,GO:0000902,GO:0000904,GO:0001664,GO:0001674,GO:0001932,GO:0001933,GO:0001934,GO:0003008,GO:0003014,GO:0003091,GO:0003674,GO:0004857,GO:0004860,GO:0004862,GO:0005102,GO:0005488,GO:0005515,GO:0005575,GO:0005622,GO:0005623,GO:0005634,GO:0005737,GO:0005739,GO:0005740,GO:0005743,GO:0005813,GO:0005815,GO:0005829,GO:0005856,GO:0005886,GO:0005929,GO:0005952,GO:0006082,GO:…
OFAS012800-PA	GO:0000302,GO:0002020,GO:0002118,GO:0002121,GO:0003674,GO:0003824,GO:0003954,GO:0005488,GO:0005515,GO:0005575,GO:0005622,GO:0005623,GO:0005737,GO:0005739,GO:0005740,GO:0005743,GO:0005746,GO:0005747,GO:0005759,GO:0005886,GO:0006091,GO:0006119,GO:0006120,GO:0006139,GO:0006163,GO:0006725,GO:0006753,GO:0006793,GO:0006796,GO:0006807,GO:0006950,GO:0006979,GO:0006996,GO:0007005,GO:0007275,GO:0007568,GO:…
OFAS012803-PA	GO:0000003,GO:0002119,GO:0002164,GO:0003006,GO:0003674,GO:0003824,GO:0003974,GO:0003978,GO:0005975,GO:0005996,GO:0006012,GO:0006950,GO:0006952,GO:0007275,GO:0007548,GO:0008150,GO:0008152,GO:0008406,GO:0009605,GO:0009607,GO:0009617,GO:0009653,GO:0009790,GO:0009791,GO:0009792,GO:0009887,GO:0009966,GO:0009968,GO:0010646,GO:0010648,GO:0016853,GO:0016854,GO:0016857,GO:0019318,GO:0022414,GO:0023051,GO:…
OFAS013683-PA	GO:0000323,GO:0001775,GO:0002252,GO:0002263,GO:0002274,GO:0002275,GO:0002283,GO:0002366,GO:0002376,GO:0002443,GO:0002444,GO:0002446,GO:0003674,GO:0003824,GO:0003948,GO:0005488,GO:0005515,GO:0005575,GO:0005576,GO:0005615,GO:0005622,GO:0005623,GO:0005737,GO:0005764,GO:0005766,GO:0005773,GO:0005775,GO:0005783,GO:0006464,GO:0006517,GO:0006807,GO:0006810,GO:0006887,GO:0006955,GO:0008150,GO:0008152,GO:…
OFAS013687-PA	GO:0000428,GO:0005575,GO:0005622,GO:0005623,GO:0005634,GO:0005654,GO:0005737,GO:0006139,GO:0006351,GO:0006366,GO:0006396,GO:0006725,GO:0006807,GO:0008150,GO:0008152,GO:0009058,GO:0009059,GO:0009301,GO:0009987,GO:0010467,GO:0016070,GO:0016073,GO:0016180,GO:0016591,GO:0018130,GO:0019438,GO:0030880,GO:0031123,GO:0031974,GO:0031981,GO:0032039,GO:0032774,GO:0032991,GO:0034470,GO:0034472,GO:0034641,GO:…
OFAS013688-PA	GO:0000323,GO:0001775,GO:0002252,GO:0002263,GO:0002274,GO:0002275,GO:0002283,GO:0002366,GO:0002376,GO:0002443,GO:0002444,GO:0002446,GO:0003674,GO:0003824,GO:0005575,GO:0005576,GO:0005615,GO:0005622,GO:0005623,GO:0005737,GO:0005764,GO:0005766,GO:0005773,GO:0005775,GO:0005829,GO:0006082,GO:0006508,GO:0006575,GO:0006725,GO:0006732,GO:0006760,GO:0006807,GO:0006810,GO:0006887,GO:0006955,GO:0008150,GO:…
OFAS013689-PA	GO:0000428,GO:0005575,GO:0005622,GO:0005623,GO:0005634,GO:0005654,GO:0005737,GO:0006139,GO:0006351,GO:0006366,GO:0006396,GO:0006725,GO:0006807,GO:0008150,GO:0008152,GO:0009058,GO:0009059,GO:0009301,GO:0009987,GO:0010467,GO:0016070,GO:0016073,GO:0016180,GO:0016591,GO:0018130,GO:0019438,GO:0030880,GO:0031123,GO:0031974,GO:0031981,GO:0032039,GO:0032774,GO:0032991,GO:0034470,GO:0034472,GO:0034641,GO:…
OFAS012223-PA	GO:0001676,GO:0003674,GO:0003824,GO:0004467,GO:0005575,GO:0005622,GO:0005623,GO:0005737,GO:0005739,GO:0006082,GO:0006139,GO:0006163,GO:0006164,GO:0006629,GO:0006631,GO:0006637,GO:0006638,GO:0006639,GO:0006641,GO:0006725,GO:0006732,GO:0006753,GO:0006790,GO:0006793,GO:0006796,GO:0006807,GO:0008150,GO:0008152,GO:0009056,GO:0009058,GO:0009108,GO:0009117,GO:0009150,GO:0009152,GO:0009165,GO:0009259,GO:…
OFAS012225-PA	GO:0000003,GO:0000041,GO:0000139,GO:0000226,GO:0000278,GO:0000280,GO:0000323,GO:0000578,GO:0001505,GO:0001654,GO:0001745,GO:0002020,GO:0002376,GO:0002478,GO:0002495,GO:0002504,GO:0003002,GO:0003006,GO:0003674,GO:0003676,GO:0003723,GO:0003725,GO:0005102,GO:0005198,GO:0005488,GO:0005515,GO:0005575,GO:0005622,GO:0005623,GO:0005694,GO:0005737,GO:0005739,GO:0005764,GO:0005765,GO:0005768,GO:0005770,GO:…
OFAS012226-PA	GO:0000381,GO:0003674,GO:0005488,GO:0005515,GO:0005575,GO:0005622,GO:0005623,GO:0005634,GO:0005654,GO:0005737,GO:0006915,GO:0007154,GO:0007165,GO:0007275,GO:0008150,GO:0008219,GO:0009987,GO:0010468,GO:0012501,GO:0019219,GO:0019222,GO:0023052,GO:0030532,GO:0031323,GO:0031974,GO:0031981,GO:0032501,GO:0032502,GO:0032991,GO:0043226,GO:0043227,GO:0043229,GO:0043231,GO:0043233,GO:0043484,GO:0044422,GO:…
OFAS012229-PA	GO:0000421,GO:0002252,GO:0002376,GO:0003674,GO:0005488,GO:0005575,GO:0005622,GO:0005623,GO:0005737,GO:0005773,GO:0005774,GO:0005776,GO:0005783,GO:0005789,GO:0005791,GO:0006464,GO:0006486,GO:0006487,GO:0006807,GO:0006996,GO:0007029,GO:0007568,GO:0008150,GO:0008152,GO:0008250,GO:0009058,GO:0009059,GO:0009100,GO:0009101,GO:0009987,GO:0010256,GO:0012505,GO:0016020,GO:0016043,GO:0018193,GO:0018196,GO:…
OFAS013492-PA	GO:0000003,GO:0000086,GO:0000278,GO:0002791,GO:0003006,GO:0003674,GO:0004857,GO:0004864,GO:0005102,GO:0005488,GO:0005515,GO:0005575,GO:0005622,GO:0005623,GO:0005634,GO:0005654,GO:0005737,GO:0006109,GO:0006111,GO:0007049,GO:0007088,GO:0007154,GO:0007165,GO:0007186,GO:0007212,GO:0007276,GO:0007281,GO:0007292,GO:0007346,GO:0007584,GO:0008150,GO:0008200,GO:0009605,GO:0009743,GO:0009746,GO:0009749,GO:…
OFAS013494-PA	GO:0000166,GO:0001882,GO:0001883,GO:0003674,GO:0005488,GO:0005525,GO:0005575,GO:0005622,GO:0005623,GO:0005634,GO:0005737,GO:0005813,GO:0005815,GO:0005829,GO:0005856,GO:0015630,GO:0017076,GO:0019001,GO:0032549,GO:0032550,GO:0032553,GO:0032555,GO:0032561,GO:0035639,GO:0036094,GO:0043167,GO:0043168,GO:0043226,GO:0043227,GO:0043228,GO:0043229,GO:0043231,GO:0043232,GO:0044422,GO:0044424,GO:0044430,GO:…
OFAS025338-PA	GO:0001101,GO:0001583,GO:0003008,GO:0003674,GO:0004888,GO:0005215,GO:0005216,GO:0005261,GO:0005272,GO:0005575,GO:0005623,GO:0006810,GO:0006811,GO:0006812,GO:0006814,GO:0007154,GO:0007165,GO:0007600,GO:0007606,GO:0007608,GO:0008150,GO:0008324,GO:0008527,GO:0009593,GO:0009719,GO:0009987,GO:0010033,GO:0010243,GO:0015075,GO:0015077,GO:0015081,GO:0015267,GO:0015276,GO:0015318,GO:0015672,GO:0016020,GO:…
OFAS013499-PA	GO:0000003,GO:0000228,GO:0000280,GO:0000706,GO:0000712,GO:0000723,GO:0000724,GO:0000725,GO:0000726,GO:0000729,GO:0001325,GO:0002164,GO:0003674,GO:0003824,GO:0004518,GO:0004519,GO:0004520,GO:0004536,GO:0005488,GO:0005515,GO:0005575,GO:0005622,GO:0005623,GO:0005634,GO:0005654,GO:0005694,GO:0006139,GO:0006259,GO:0006281,GO:0006302,GO:0006310,GO:0006725,GO:0006807,GO:0006950,GO:0006974,GO:0006996,GO:…
OFAS003717-PA	GO:0000902,GO:0000904,GO:0005575,GO:0005623,GO:0005886,GO:0005887,GO:0005911,GO:0005918,GO:0006928,GO:0006935,GO:0007043,GO:0007275,GO:0007399,GO:0007409,GO:0007411,GO:0007528,GO:0007529,GO:0008150,GO:0009605,GO:0009653,GO:0009987,GO:0016020,GO:0016021,GO:0016043,GO:0019991,GO:0022008,GO:0022607,GO:0030030,GO:0030054,GO:0030154,GO:0030182,GO:0031175,GO:0031224,GO:0031226,GO:0031252,GO:0031253,GO:…
OFAS003718-PA	GO:0000902,GO:0000904,GO:0005575,GO:0005623,GO:0005886,GO:0005887,GO:0005911,GO:0005918,GO:0006928,GO:0006935,GO:0007043,GO:0007275,GO:0007399,GO:0007409,GO:0007411,GO:0007528,GO:0007529,GO:0008150,GO:0009605,GO:0009653,GO:0009987,GO:0016020,GO:0016021,GO:0016043,GO:0019991,GO:0022008,GO:0022607,GO:0030030,GO:0030054,GO:0030154,GO:0030182,GO:0031175,GO:0031224,GO:0031226,GO:0031252,GO:0031253,GO:…
OFAS027157-PA	GO:0000165,GO:0000166,GO:0000287,GO:0001654,GO:0001704,GO:0001706,GO:0001707,GO:0001708,GO:0001709,GO:0001711,GO:0001714,GO:0001736,GO:0001738,GO:0001745,GO:0002009,GO:0002165,GO:0003002,GO:0003674,GO:0003824,GO:0004672,GO:0004674,GO:0004707,GO:0005488,GO:0005515,GO:0005524,GO:0005575,GO:0005622,GO:0005623,GO:0005634,GO:0005654,GO:0005737,GO:0005829,GO:0005938,GO:0006355,GO:0006464,GO:0006468,GO:…
OFAS013321-PA	GO:0000146,GO:0000166,GO:0000323,GO:0000902,GO:0000904,GO:0001654,GO:0001750,GO:0001754,GO:0001845,GO:0001917,GO:0002009,GO:0002064,GO:0002065,GO:0002066,GO:0002093,GO:0002139,GO:0002140,GO:0002164,GO:0002165,GO:0002168,GO:0003002,GO:0003008,GO:0003674,GO:0003774,GO:0003779,GO:0003824,GO:0005488,GO:0005515,GO:0005516,GO:0005524,GO:0005575,GO:0005576,GO:0005622,GO:0005623,GO:0005737,GO:0005764,GO:…
OFAS025235-PA	GO:0000003,GO:0000323,GO:0001525,GO:0001568,GO:0001655,GO:0001664,GO:0001666,GO:0001678,GO:0001822,GO:0001932,GO:0001934,GO:0001944,GO:0001974,GO:0001990,GO:0001991,GO:0002002,GO:0002003,GO:0002016,GO:0002019,GO:0002237,GO:0002244,GO:0002252,GO:0002262,GO:0002376,GO:0002443,GO:0002444,GO:0002446,GO:0002474,GO:0002520,GO:0002682,GO:0003006,GO:0003008,GO:0003013,GO:0003015,GO:0003018,GO:0003044,GO:…
OFAS025127-PA	GO:0000132,GO:0000226,GO:0000278,GO:0000902,GO:0000904,GO:0001667,GO:0002064,GO:0003381,GO:0003382,GO:0003383,GO:0003384,GO:0003674,GO:0005488,GO:0005515,GO:0005575,GO:0005623,GO:0005886,GO:0005887,GO:0005911,GO:0005912,GO:0005913,GO:0006928,GO:0006996,GO:0007010,GO:0007016,GO:0007017,GO:0007049,GO:0007163,GO:0007275,GO:0007369,GO:0008013,GO:0008104,GO:0008150,GO:0009653,GO:0009790,GO:0009792,GO:…
OFAS011959-PA	GO:0003674,GO:0003824,GO:0004054,GO:0006793,GO:0006796,GO:0008150,GO:0008152,GO:0009987,GO:0016301,GO:0016310,GO:0016740,GO:0016772,GO:0016775,GO:0019202,GO:0044237
OFAS011961-PA	GO:0001932,GO:0001934,GO:0002791,GO:0002793,GO:0003008,GO:0003674,GO:0003824,GO:0004175,GO:0004252,GO:0005575,GO:0005576,GO:0005615,GO:0006508,GO:0006807,GO:0006950,GO:0007275,GO:0007399,GO:0007610,GO:0007611,GO:0007613,GO:0007614,GO:0007616,GO:0008150,GO:0008152,GO:0008233,GO:0008236,GO:0009611,GO:0009893,GO:0009966,GO:0009967,GO:0009987,GO:0010562,GO:0010604,GO:0010646,GO:0010647,GO:0010817,GO:…
OFAS011962-PA	GO:0001101,GO:0003674,GO:0003824,GO:0005575,GO:0005622,GO:0005623,GO:0005634,GO:0005737,GO:0008150,GO:0010033,GO:0016787,GO:0032526,GO:0033993,GO:0042221,GO:0043226,GO:0043227,GO:0043229,GO:0043231,GO:0044424,GO:0044464,GO:0050896,GO:1901700
OFAS011965-PA	GO:0003674,GO:0003824,GO:0004620,GO:0004623,GO:0005575,GO:0005623,GO:0005886,GO:0006629,GO:0006644,GO:0006650,GO:0006656,GO:0006793,GO:0006796,GO:0006807,GO:0008150,GO:0008152,GO:0008610,GO:0008654,GO:0008970,GO:0009058,GO:0009987,GO:0016020,GO:0016021,GO:0016298,GO:0016787,GO:0016788,GO:0019637,GO:0031224,GO:0044237,GO:0044238,GO:0044249,GO:0044255,GO:0044425,GO:0044464,GO:0045017,GO:0046470,GO:…
OFAS011966-PA	GO:0000287,GO:0003674,GO:0003824,GO:0004477,GO:0004487,GO:0004488,GO:0005488,GO:0005575,GO:0005622,GO:0005623,GO:0005737,GO:0005739,GO:0005975,GO:0006082,GO:0006575,GO:0006725,GO:0006730,GO:0006732,GO:0006760,GO:0006807,GO:0008150,GO:0008152,GO:0009256,GO:0009987,GO:0016491,GO:0016645,GO:0016646,GO:0016787,GO:0016810,GO:0016814,GO:0019238,GO:0019752,GO:0034641,GO:0042301,GO:0042558,GO:0043167,GO:…
OFAS011967-PA	GO:0000278,GO:0003674,GO:0003712,GO:0003713,GO:0003824,GO:0004175,GO:0004197,GO:0004843,GO:0005488,GO:0005515,GO:0005575,GO:0005622,GO:0005623,GO:0005634,GO:0005654,GO:0005737,GO:0006139,GO:0006259,GO:0006281,GO:0006289,GO:0006325,GO:0006355,GO:0006357,GO:0006417,GO:0006448,GO:0006464,GO:0006508,GO:0006725,GO:0006807,GO:0006950,GO:0006974,GO:0006996,GO:0007049,GO:0008150,GO:0008152,GO:0008233,GO:…
OFAS004248-PA	GO:0000278,GO:0001654,GO:0001700,GO:0001745,GO:0001817,GO:0001818,GO:0001932,GO:0001933,GO:0002009,GO:0002165,GO:0002682,GO:0002683,GO:0002697,GO:0002698,GO:0002831,GO:0002832,GO:0003674,GO:0003824,GO:0004721,GO:0004722,GO:0005575,GO:0005622,GO:0005623,GO:0005634,GO:0005730,GO:0005737,GO:0005829,GO:0006464,GO:0006469,GO:0006470,GO:0006497,GO:0006498,GO:0006499,GO:0006793,GO:0006796,GO:0006807,GO:…
OFAS004252-PA	GO:0003674,GO:0005488,GO:0005515,GO:0005575,GO:0005622,GO:0005623,GO:0005634,GO:0032991,GO:0035145,GO:0043226,GO:0043227,GO:0043229,GO:0043231,GO:0044422,GO:0044424,GO:0044428,GO:0044446,GO:0044464
OFAS004253-PA	GO:0000003,GO:0000030,GO:0000226,GO:0000902,GO:0000904,GO:0001667,GO:0001744,GO:0002009,GO:0002064,GO:0002065,GO:0002066,GO:0003006,GO:0003674,GO:0003824,GO:0005575,GO:0005622,GO:0005623,GO:0005737,GO:0006403,GO:0006629,GO:0006643,GO:0006664,GO:0006665,GO:0006687,GO:0006688,GO:0006807,GO:0006810,GO:0006928,GO:0006935,GO:0006996,GO:0007010,GO:0007017,GO:0007155,GO:0007163,GO:0007275,GO:0007276,GO:…
OFAS004254-PA	GO:0005575,GO:0005911,GO:0005918,GO:0006810,GO:0007043,GO:0007275,GO:0007424,GO:0008150,GO:0009987,GO:0016043,GO:0019991,GO:0022607,GO:0030054,GO:0032501,GO:0032502,GO:0034329,GO:0034330,GO:0035002,GO:0035150,GO:0035151,GO:0035152,GO:0042044,GO:0042045,GO:0043296,GO:0043297,GO:0044085,GO:0045216,GO:0048731,GO:0048856,GO:0051179,GO:0051234,GO:0060541,GO:0065007,GO:0065008,GO:0070160,GO:0070633,GO:…
OFAS004255-PA	GO:0000003,GO:0000070,GO:0000212,GO:0000226,GO:0000235,GO:0000278,GO:0000280,GO:0000775,GO:0000776,GO:0000777,GO:0000779,GO:0000793,GO:0000819,GO:0000922,GO:0001709,GO:0002376,GO:0002478,GO:0002495,GO:0002504,GO:0003674,GO:0003676,GO:0003677,GO:0003690,GO:0003774,GO:0003777,GO:0003824,GO:0005488,GO:0005515,GO:0005575,GO:0005622,GO:0005623,GO:0005634,GO:0005654,GO:0005694,GO:0005730,GO:0005737,GO:…
OFAS004256-PA	GO:0000003,GO:0000070,GO:0000212,GO:0000226,GO:0000235,GO:0000278,GO:0000280,GO:0000775,GO:0000776,GO:0000777,GO:0000779,GO:0000793,GO:0000819,GO:0000922,GO:0001709,GO:0002376,GO:0002478,GO:0002495,GO:0002504,GO:0003674,GO:0003676,GO:0003677,GO:0003690,GO:0003774,GO:0003777,GO:0003824,GO:0005488,GO:0005515,GO:0005575,GO:0005622,GO:0005623,GO:0005634,GO:0005654,GO:0005694,GO:0005730,GO:0005737,GO:…
OFAS004261-PA	GO:0000003,GO:0000165,GO:0000187,GO:0000578,GO:0000902,GO:0000904,GO:0001525,GO:0001568,GO:0001654,GO:0001701,GO:0001745,GO:0001751,GO:0001752,GO:0001754,GO:0001890,GO:0001892,GO:0001932,GO:0001934,GO:0001944,GO:0002376,GO:0002520,GO:0002521,GO:0002573,GO:0002682,GO:0002684,GO:0002694,GO:0002696,GO:0002697,GO:0002699,GO:0002703,GO:0002705,GO:0002886,GO:0002888,GO:0003002,GO:0003006,GO:0003674,GO:…
OFAS004264-PA	GO:0003333,GO:0006810,GO:0006811,GO:0006812,GO:0006820,GO:0006865,GO:0008150,GO:0015711,GO:0015803,GO:0015804,GO:0015807,GO:0015820,GO:0015849,GO:0034220,GO:0043090,GO:0046942,GO:0051179,GO:0051234,GO:0055085,GO:0071702,GO:0071705,GO:0089718,GO:0098655,GO:0098656,GO:0098657,GO:0098713,GO:0098739,GO:1902475,GO:1903801,GO:1903825,GO:1905039
OFAS004265-PA	GO:0003674,GO:0003824,GO:0004642,GO:0005575,GO:0005622,GO:0005623,GO:0005737,GO:0005829,GO:0006082,GO:0006139,GO:0006163,GO:0006164,GO:0006188,GO:0006189,GO:0006520,GO:0006541,GO:0006725,GO:0006753,GO:0006793,GO:0006796,GO:0006807,GO:0008150,GO:0008152,GO:0009058,GO:0009064,GO:0009117,GO:0009123,GO:0009124,GO:0009126,GO:0009127,GO:0009150,GO:0009152,GO:0009156,GO:0009161,GO:0009165,GO:0009167,GO:…
OFAS004266-PA	GO:0003674,GO:0003824,GO:0004642,GO:0005575,GO:0005622,GO:0005623,GO:0005737,GO:0005829,GO:0006082,GO:0006139,GO:0006163,GO:0006164,GO:0006188,GO:0006189,GO:0006520,GO:0006541,GO:0006725,GO:0006753,GO:0006793,GO:0006796,GO:0006807,GO:0008150,GO:0008152,GO:0009058,GO:0009064,GO:0009117,GO:0009123,GO:0009124,GO:0009126,GO:0009127,GO:0009150,GO:0009152,GO:0009156,GO:0009161,GO:0009165,GO:0009167,GO:…
OFAS010373-PA	GO:0003674,GO:0003824,GO:0008150,GO:0008152,GO:0016491,GO:0055114
OFAS010374-PA	GO:0000407,GO:0003674,GO:0005488,GO:0005543,GO:0005545,GO:0005547,GO:0005575,GO:0005622,GO:0005623,GO:0005737,GO:0005773,GO:0005776,GO:0005783,GO:0005794,GO:0005795,GO:0006914,GO:0006950,GO:0007154,GO:0008150,GO:0008152,GO:0008270,GO:0008289,GO:0009056,GO:0009267,GO:0009605,GO:0009892,GO:0009987,GO:0009991,GO:0010563,GO:0010921,GO:0010923,GO:0012505,GO:0016020,GO:0016236,GO:0019220,GO:0019222,GO:…
OFAS010375-PA	GO:0000003,GO:0000280,GO:0000705,GO:0005575,GO:0005622,GO:0005623,GO:0005634,GO:0005654,GO:0005694,GO:0005700,GO:0006996,GO:0007049,GO:0007059,GO:0007127,GO:0007143,GO:0007275,GO:0007276,GO:0007292,GO:0007552,GO:0008150,GO:0009892,GO:0009987,GO:0010468,GO:0010564,GO:0010605,GO:0010629,GO:0016043,GO:0016321,GO:0019222,GO:0019953,GO:0022402,GO:0022412,GO:0022414,GO:0031974,GO:0031981,GO:0032501,GO:…
OFAS010376-PA	GO:0002376,GO:0002520,GO:0005575,GO:0005622,GO:0005623,GO:0005634,GO:0005737,GO:0005739,GO:0005759,GO:0006464,GO:0006790,GO:0006807,GO:0007275,GO:0008150,GO:0008152,GO:0009249,GO:0009987,GO:0010467,GO:0016043,GO:0016226,GO:0018065,GO:0018193,GO:0018205,GO:0019538,GO:0022607,GO:0030097,GO:0030425,GO:0031163,GO:0031974,GO:0032501,GO:0032502,GO:0036211,GO:0036477,GO:0042995,GO:0043005,GO:0043025,GO:…
OFAS010382-PA	GO:0000003,GO:0000041,GO:0000045,GO:0000122,GO:0000186,GO:0000323,GO:0000775,GO:0000776,GO:0001501,GO:0001505,GO:0001568,GO:0001654,GO:0001666,GO:0001708,GO:0001754,GO:0001756,GO:0001764,GO:0001773,GO:0001775,GO:0001919,GO:0001921,GO:0001932,GO:0001933,GO:0001934,GO:0001942,GO:0001944,GO:0001945,GO:0001946,GO:0001947,GO:0002009,GO:0002027,GO:0002036,GO:0002038,GO:0002244,GO:0002252,GO:0002253,GO:…
OFAS010383-PA	GO:0003674,GO:0003824,GO:0004175,GO:0004222,GO:0005488,GO:0005575,GO:0005622,GO:0005623,GO:0005737,GO:0005739,GO:0005759,GO:0006508,GO:0006605,GO:0006626,GO:0006807,GO:0006810,GO:0006839,GO:0006886,GO:0006996,GO:0007005,GO:0008047,GO:0008104,GO:0008150,GO:0008152,GO:0008233,GO:0008237,GO:0008270,GO:0009987,GO:0015031,GO:0015833,GO:0016043,GO:0016787,GO:0019538,GO:0030234,GO:0031974,GO:0033036,GO:…
OFAS011632-PA	GO:0000122,GO:0000245,GO:0000375,GO:0000377,GO:0000381,GO:0000398,GO:0003674,GO:0003676,GO:0003677,GO:0003723,GO:0003729,GO:0005488,GO:0005515,GO:0005575,GO:0005622,GO:0005623,GO:0005634,GO:0005654,GO:0005681,GO:0006139,GO:0006355,GO:0006357,GO:0006396,GO:0006397,GO:0006725,GO:0006807,GO:0008150,GO:0008152,GO:0008285,GO:0008380,GO:0009889,GO:0009890,GO:0009892,GO:0009893,GO:0009894,GO:0009895,GO:…
OFAS012321-PA	GO:0000003,GO:0000086,GO:0000278,GO:0001775,GO:0002177,GO:0002252,GO:0002263,GO:0002274,GO:0002275,GO:0002283,GO:0002366,GO:0002376,GO:0002443,GO:0002444,GO:0002446,GO:0002478,GO:0002495,GO:0002504,GO:0003674,GO:0005198,GO:0005200,GO:0005575,GO:0005576,GO:0005622,GO:0005623,GO:0005737,GO:0005798,GO:0005813,GO:0005814,GO:0005815,GO:0005829,GO:0005856,GO:0005869,GO:0005875,GO:0005884,GO:0005938,GO:…
OFAS012323-PA	GO:0003674,GO:0003824,GO:0004721,GO:0004725,GO:0005488,GO:0005515,GO:0005575,GO:0005622,GO:0005623,GO:0005634,GO:0005654,GO:0005737,GO:0005886,GO:0006464,GO:0006470,GO:0006629,GO:0006644,GO:0006650,GO:0006661,GO:0006793,GO:0006796,GO:0006807,GO:0008150,GO:0008152,GO:0008610,GO:0008654,GO:0009058,GO:0009966,GO:0009987,GO:0010033,GO:0010646,GO:0014066,GO:0016020,GO:0016311,GO:0016787,GO:0016788,GO:…
OFAS012916-PA	GO:0000375,GO:0000377,GO:0000398,GO:0003674,GO:0003676,GO:0003723,GO:0003729,GO:0005488,GO:0005575,GO:0005622,GO:0005623,GO:0005634,GO:0005654,GO:0005681,GO:0005684,GO:0005686,GO:0006139,GO:0006355,GO:0006357,GO:0006396,GO:0006397,GO:0006725,GO:0006807,GO:0007275,GO:0007399,GO:0008150,GO:0008152,GO:0008380,GO:0009889,GO:0009893,GO:0009987,GO:0010467,GO:0010468,GO:0010556,GO:0010604,GO:0010628,GO:…
OFAS011205-PA	GO:0000003,GO:0000375,GO:0000377,GO:0000398,GO:0000578,GO:0003002,GO:0003006,GO:0003674,GO:0003676,GO:0003723,GO:0003727,GO:0003729,GO:0005488,GO:0005515,GO:0005575,GO:0005622,GO:0005623,GO:0005634,GO:0005654,GO:0005681,GO:0005737,GO:0005829,GO:0005886,GO:0006139,GO:0006396,GO:0006397,GO:0006403,GO:0006417,GO:0006725,GO:0006807,GO:0006950,GO:0006996,GO:0007028,GO:0007154,GO:0007165,GO:0007166,GO:…
OFAS011206-PA	GO:0000003,GO:0000375,GO:0000377,GO:0000398,GO:0000578,GO:0003002,GO:0003006,GO:0003674,GO:0003676,GO:0003723,GO:0003727,GO:0003729,GO:0005488,GO:0005515,GO:0005575,GO:0005622,GO:0005623,GO:0005634,GO:0005654,GO:0005681,GO:0005737,GO:0005829,GO:0005886,GO:0006139,GO:0006396,GO:0006397,GO:0006403,GO:0006417,GO:0006725,GO:0006807,GO:0006950,GO:0006996,GO:0007028,GO:0007154,GO:0007165,GO:0007166,GO:…
OFAS011207-PA	GO:0000003,GO:0001932,GO:0001934,GO:0002064,GO:0002065,GO:0002066,GO:0003006,GO:0003674,GO:0005488,GO:0005515,GO:0005575,GO:0005622,GO:0005623,GO:0005634,GO:0005730,GO:0005737,GO:0005813,GO:0005815,GO:0005829,GO:0005856,GO:0005886,GO:0006915,GO:0007059,GO:0007154,GO:0007165,GO:0007275,GO:0007276,GO:0007281,GO:0007292,GO:0008047,GO:0008150,GO:0008219,GO:0008283,GO:0009888,GO:0009893,GO:0009987,GO:…
OFAS011208-PA	GO:0000123,GO:0005575,GO:0005622,GO:0005623,GO:0005634,GO:0005654,GO:0005671,GO:0006325,GO:0006338,GO:0006464,GO:0006473,GO:0006475,GO:0006807,GO:0006996,GO:0008150,GO:0008152,GO:0009987,GO:0016043,GO:0016569,GO:0016570,GO:0016573,GO:0018193,GO:0018205,GO:0018393,GO:0018394,GO:0019538,GO:0031248,GO:0031974,GO:0031981,GO:0032991,GO:0036211,GO:0043170,GO:0043226,GO:0043227,GO:0043229,GO:0043231,GO:…
OFAS011209-PA	GO:0002682,GO:0002684,GO:0002694,GO:0002696,GO:0003674,GO:0003824,GO:0004001,GO:0005488,GO:0005515,GO:0005575,GO:0005622,GO:0005623,GO:0005634,GO:0005654,GO:0005737,GO:0005829,GO:0006139,GO:0006163,GO:0006164,GO:0006166,GO:0006167,GO:0006169,GO:0006175,GO:0006725,GO:0006753,GO:0006793,GO:0006796,GO:0006807,GO:0007623,GO:0008150,GO:0008152,GO:0008283,GO:0008284,GO:0009058,GO:0009116,GO:0009117,GO:…
OFAS011210-PA	GO:0000166,GO:0001508,GO:0001932,GO:0001933,GO:0002027,GO:0002028,GO:0003008,GO:0003012,GO:0003013,GO:0003015,GO:0003254,GO:0003674,GO:0003824,GO:0004367,GO:0004368,GO:0005488,GO:0005515,GO:0005575,GO:0005622,GO:0005623,GO:0005737,GO:0005829,GO:0005886,GO:0005975,GO:0005996,GO:0006006,GO:0006066,GO:0006067,GO:0006072,GO:0006091,GO:0006094,GO:0006109,GO:0006110,GO:0006116,GO:0006127,GO:0006139,GO:…
OFAS011212-PA	GO:0005575,GO:0005622,GO:0005623,GO:0005737,GO:0006810,GO:0006914,GO:0008150,GO:0008152,GO:0009056,GO:0009892,GO:0009894,GO:0009895,GO:0009987,GO:0010506,GO:0010507,GO:0010639,GO:0016043,GO:0016192,GO:0016197,GO:0016236,GO:0016241,GO:0016242,GO:0019222,GO:0022411,GO:0031323,GO:0031324,GO:0031329,GO:0031330,GO:0032456,GO:0032984,GO:0033043,GO:0043933,GO:0044087,GO:0044088,GO:0044237,GO:0044248,GO:…
OFAS011213-PA	GO:0005575,GO:0005622,GO:0005623,GO:0005737,GO:0006810,GO:0006914,GO:0008150,GO:0008152,GO:0009056,GO:0009892,GO:0009894,GO:0009895,GO:0009987,GO:0010506,GO:0010507,GO:0010639,GO:0016043,GO:0016192,GO:0016197,GO:0016236,GO:0016241,GO:0016242,GO:0019222,GO:0022411,GO:0031323,GO:0031324,GO:0031329,GO:0031330,GO:0032456,GO:0032984,GO:0033043,GO:0043933,GO:0044087,GO:0044088,GO:0044237,GO:0044248,GO:…
OFAS013995-PA	GO:0005575,GO:0005622,GO:0005623,GO:0005634,GO:0043226,GO:0043227,GO:0043229,GO:0043231,GO:0044424,GO:0044464
OFAS013997-PA	GO:0005575,GO:0005622,GO:0005623,GO:0005737,GO:0007275,GO:0008150,GO:0031410,GO:0031982,GO:0032501,GO:0032502,GO:0042335,GO:0043226,GO:0043227,GO:0043229,GO:0044424,GO:0044444,GO:0044464,GO:0048856,GO:0097708
OFAS012232-PA	GO:0000003,GO:0000122,GO:0000902,GO:0000904,GO:0001501,GO:0001568,GO:0001654,GO:0001655,GO:0001700,GO:0001702,GO:0001704,GO:0001707,GO:0001745,GO:0001763,GO:0001817,GO:0001818,GO:0001822,GO:0001932,GO:0001934,GO:0001944,GO:0001945,GO:0001946,GO:0001974,GO:0002009,GO:0002119,GO:0002164,GO:0002376,GO:0002682,GO:0002684,GO:0002790,GO:0003002,GO:0003006,GO:0003156,GO:0003158,GO:0003674,GO:0003824,GO:…
OFAS012233-PA	GO:0000003,GO:0000278,GO:0000281,GO:0000910,GO:0000912,GO:0000915,GO:0000920,GO:0001664,GO:0001772,GO:0001932,GO:0001934,GO:0003006,GO:0003674,GO:0005102,GO:0005112,GO:0005488,GO:0005515,GO:0005575,GO:0005576,GO:0005615,GO:0005622,GO:0005623,GO:0005737,GO:0005768,GO:0005770,GO:0005771,GO:0005783,GO:0005813,GO:0005815,GO:0005829,GO:0005856,GO:0005886,GO:0006508,GO:0006511,GO:0006807,GO:0006810,GO:…
OFAS012234-PA	GO:0000003,GO:0000278,GO:0000281,GO:0000910,GO:0000912,GO:0000915,GO:0000920,GO:0001664,GO:0001772,GO:0001932,GO:0001934,GO:0003006,GO:0003674,GO:0005102,GO:0005112,GO:0005488,GO:0005515,GO:0005575,GO:0005576,GO:0005615,GO:0005622,GO:0005623,GO:0005737,GO:0005768,GO:0005770,GO:0005771,GO:0005783,GO:0005813,GO:0005815,GO:0005829,GO:0005856,GO:0005886,GO:0006508,GO:0006511,GO:0006807,GO:0006810,GO:…
OFAS012235-PA	GO:0000003,GO:0000278,GO:0000281,GO:0000910,GO:0000912,GO:0000915,GO:0000920,GO:0001664,GO:0001772,GO:0001932,GO:0001934,GO:0003006,GO:0003674,GO:0005102,GO:0005112,GO:0005488,GO:0005515,GO:0005575,GO:0005576,GO:0005615,GO:0005622,GO:0005623,GO:0005737,GO:0005768,GO:0005770,GO:0005771,GO:0005783,GO:0005813,GO:0005815,GO:0005829,GO:0005856,GO:0005886,GO:0006508,GO:0006511,GO:0006807,GO:0006810,GO:…
OFAS012237-PA	GO:0003674,GO:0003824,GO:0004842,GO:0005575,GO:0005622,GO:0005623,GO:0005634,GO:0005737,GO:0006464,GO:0006807,GO:0008150,GO:0008152,GO:0009987,GO:0016567,GO:0016740,GO:0019538,GO:0019787,GO:0032446,GO:0036211,GO:0043170,GO:0043226,GO:0043227,GO:0043229,GO:0043231,GO:0043412,GO:0044237,GO:0044238,GO:0044260,GO:0044267,GO:0044424,GO:0044464,GO:0061630,GO:0061659,GO:0070647,GO:0071704,GO:0140096,GO:…
OFAS012238-PA	GO:0003674,GO:0003824,GO:0004842,GO:0005575,GO:0005622,GO:0005623,GO:0005634,GO:0005737,GO:0006464,GO:0006807,GO:0008150,GO:0008152,GO:0009987,GO:0016567,GO:0016740,GO:0019538,GO:0019787,GO:0032446,GO:0036211,GO:0043170,GO:0043226,GO:0043227,GO:0043229,GO:0043231,GO:0043412,GO:0044237,GO:0044238,GO:0044260,GO:0044267,GO:0044424,GO:0044464,GO:0061630,GO:0061659,GO:0070647,GO:0071704,GO:0140096,GO:…
OFAS013938-PA	GO:0000184,GO:0000956,GO:0001889,GO:0002181,GO:0003674,GO:0003735,GO:0005198,GO:0005575,GO:0005622,GO:0005623,GO:0005634,GO:0005730,GO:0005737,GO:0005783,GO:0005789,GO:0005791,GO:0005829,GO:0005840,GO:0005844,GO:0006139,GO:0006401,GO:0006402,GO:0006412,GO:0006413,GO:0006518,GO:0006605,GO:0006612,GO:0006613,GO:0006614,GO:0006725,GO:0006807,GO:0006810,GO:0006886,GO:0007275,GO:0008104,GO:0008150,GO:…
OFAS004918-PA	GO:0005575,GO:0005623,GO:0005886,GO:0007154,GO:0007267,GO:0007268,GO:0007270,GO:0007274,GO:0007275,GO:0007399,GO:0008150,GO:0009987,GO:0016020,GO:0016043,GO:0021700,GO:0022008,GO:0023052,GO:0030154,GO:0030182,GO:0030424,GO:0032501,GO:0032502,GO:0033267,GO:0042551,GO:0042734,GO:0042995,GO:0043005,GO:0043195,GO:0043679,GO:0044306,GO:0044425,GO:0044456,GO:0044459,GO:0044463,GO:0044464,GO:0045161,GO:…
OFAS004920-PA	GO:0007155,GO:0007157,GO:0008150,GO:0022610,GO:0098609,GO:0098742
OFAS013082-PA	GO:0000041,GO:0000323,GO:0001816,GO:0001817,GO:0001819,GO:0002065,GO:0002376,GO:0002790,GO:0003674,GO:0005215,GO:0005216,GO:0005217,GO:0005261,GO:0005262,GO:0005381,GO:0005488,GO:0005543,GO:0005575,GO:0005622,GO:0005623,GO:0005737,GO:0005764,GO:0005765,GO:0005768,GO:0005770,GO:0005773,GO:0005774,GO:0005829,GO:0005886,GO:0005887,GO:0006810,GO:0006811,GO:0006812,GO:0006816,GO:0006826,GO:0006869,GO:…
OFAS013083-PA	GO:0000003,GO:0000212,GO:0000226,GO:0000278,GO:0000280,GO:0000281,GO:0000902,GO:0000904,GO:0000910,GO:0001505,GO:0001726,GO:0001765,GO:0002064,GO:0002065,GO:0002066,GO:0002093,GO:0003674,GO:0005215,GO:0005246,GO:0005488,GO:0005515,GO:0005543,GO:0005575,GO:0005622,GO:0005623,GO:0005634,GO:0005654,GO:0005737,GO:0005768,GO:0005769,GO:0005798,GO:0005829,GO:0005886,GO:0005901,GO:0005911,GO:0006810,GO:…
OFAS013084-PA	GO:0000003,GO:0000212,GO:0000226,GO:0000278,GO:0000280,GO:0000281,GO:0000902,GO:0000904,GO:0000910,GO:0001505,GO:0001726,GO:0001765,GO:0002064,GO:0002065,GO:0002066,GO:0002093,GO:0003674,GO:0005215,GO:0005246,GO:0005488,GO:0005515,GO:0005543,GO:0005575,GO:0005622,GO:0005623,GO:0005634,GO:0005654,GO:0005737,GO:0005768,GO:0005769,GO:0005798,GO:0005829,GO:0005886,GO:0005901,GO:0005911,GO:0006810,GO:…
OFAS013085-PA	GO:0003674,GO:0005488,GO:0005515,GO:0005575,GO:0005622,GO:0005623,GO:0005737,GO:0005739,GO:0005759,GO:0006996,GO:0007005,GO:0007346,GO:0008150,GO:0009295,GO:0009653,GO:0009892,GO:0009894,GO:0009895,GO:0009987,GO:0010506,GO:0010507,GO:0016043,GO:0016241,GO:0016242,GO:0019222,GO:0030674,GO:0031323,GO:0031324,GO:0031329,GO:0031330,GO:0031974,GO:0032502,GO:0032989,GO:0032990,GO:0042645,GO:0043226,GO:…
OFAS013086-PA	GO:0003674,GO:0005488,GO:0005515,GO:0005575,GO:0005622,GO:0005623,GO:0005737,GO:0005739,GO:0005759,GO:0006996,GO:0007005,GO:0007346,GO:0008150,GO:0009295,GO:0009653,GO:0009892,GO:0009894,GO:0009895,GO:0009987,GO:0010506,GO:0010507,GO:0016043,GO:0016241,GO:0016242,GO:0019222,GO:0030674,GO:0031323,GO:0031324,GO:0031329,GO:0031330,GO:0031974,GO:0032502,GO:0032989,GO:0032990,GO:0042645,GO:0043226,GO:…
OFAS010208-PA	GO:0000003,GO:0000122,GO:0000228,GO:0000785,GO:0000790,GO:0000902,GO:0000904,GO:0000976,GO:0000977,GO:0000978,GO:0000980,GO:0000981,GO:0000982,GO:0000987,GO:0001012,GO:0001046,GO:0001047,GO:0001067,GO:0001077,GO:0001078,GO:0001085,GO:0001158,GO:0001161,GO:0001162,GO:0001227,GO:0001228,GO:0001501,GO:0001654,GO:0001655,GO:0001656,GO:0001657,GO:0001701,GO:0001708,GO:0001709,GO:0001764,GO:0001775,GO:…
OFAS010209-PA	GO:0000003,GO:0000122,GO:0000228,GO:0000785,GO:0000790,GO:0000902,GO:0000904,GO:0000976,GO:0000977,GO:0000978,GO:0000980,GO:0000981,GO:0000982,GO:0000987,GO:0001012,GO:0001046,GO:0001047,GO:0001067,GO:0001077,GO:0001078,GO:0001085,GO:0001158,GO:0001161,GO:0001162,GO:0001227,GO:0001228,GO:0001501,GO:0001654,GO:0001655,GO:0001656,GO:0001657,GO:0001701,GO:0001708,GO:0001709,GO:0001764,GO:0001775,GO:…
OFAS013544-PA	GO:0000003,GO:0000902,GO:0000904,GO:0001558,GO:0001560,GO:0001655,GO:0001656,GO:0001657,GO:0001667,GO:0001764,GO:0001822,GO:0001823,GO:0002009,GO:0002119,GO:0002164,GO:0002376,GO:0002478,GO:0002495,GO:0002504,GO:0003338,GO:0003674,GO:0003774,GO:0003777,GO:0003824,GO:0005488,GO:0005515,GO:0005575,GO:0005622,GO:0005623,GO:0005737,GO:0005829,GO:0005856,GO:0005871,GO:0005875,GO:0006810,GO:0006890,GO:…
OFAS013545-PA	GO:0000003,GO:0000902,GO:0000904,GO:0001558,GO:0001560,GO:0001655,GO:0001656,GO:0001657,GO:0001667,GO:0001764,GO:0001822,GO:0001823,GO:0002009,GO:0002119,GO:0002164,GO:0002376,GO:0002478,GO:0002495,GO:0002504,GO:0003338,GO:0003674,GO:0003774,GO:0003777,GO:0003824,GO:0005488,GO:0005515,GO:0005575,GO:0005622,GO:0005623,GO:0005737,GO:0005829,GO:0005856,GO:0005871,GO:0005875,GO:0006810,GO:0006890,GO:…
OFAS013547-PA	GO:0000003,GO:0000902,GO:0000904,GO:0001655,GO:0001822,GO:0002009,GO:0003006,GO:0005575,GO:0005622,GO:0005623,GO:0005813,GO:0005815,GO:0005856,GO:0005929,GO:0006810,GO:0006928,GO:0006996,GO:0007017,GO:0007018,GO:0007154,GO:0007165,GO:0007166,GO:0007224,GO:0007275,GO:0007276,GO:0007281,GO:0007283,GO:0007286,GO:0007399,GO:0008150,GO:0008594,GO:0009653,GO:0009887,GO:0009888,GO:0009987,GO:0010970,GO:…
OFAS012160-PA	GO:0000375,GO:0000377,GO:0000398,GO:0003674,GO:0003676,GO:0003723,GO:0005488,GO:0005575,GO:0005622,GO:0005623,GO:0005634,GO:0005654,GO:0005681,GO:0005689,GO:0006139,GO:0006396,GO:0006397,GO:0006725,GO:0006807,GO:0008150,GO:0008152,GO:0008380,GO:0009987,GO:0010467,GO:0016070,GO:0016071,GO:0031974,GO:0031981,GO:0032991,GO:0034641,GO:0043170,GO:0043226,GO:0043227,GO:0043229,GO:0043231,GO:0043233,GO:…
OFAS012161-PA	GO:0000003,GO:0000122,GO:0000151,GO:0003006,GO:0003674,GO:0003682,GO:0005488,GO:0005515,GO:0005575,GO:0005622,GO:0005623,GO:0005634,GO:0005694,GO:0005700,GO:0006355,GO:0006357,GO:0006464,GO:0006807,GO:0007276,GO:0007281,GO:0007292,GO:0008150,GO:0008152,GO:0009889,GO:0009890,GO:0009892,GO:0009893,GO:0009894,GO:0009896,GO:0009987,GO:0010468,GO:0010556,GO:0010558,GO:0010604,GO:0010605,GO:0010629,GO:…
OFAS012162-PA	GO:0001678,GO:0002790,GO:0003008,GO:0003014,GO:0003091,GO:0003674,GO:0005488,GO:0005515,GO:0005575,GO:0005622,GO:0005623,GO:0005634,GO:0005654,GO:0005737,GO:0005768,GO:0005886,GO:0006810,GO:0006887,GO:0007154,GO:0007163,GO:0007267,GO:0008104,GO:0008150,GO:0009306,GO:0009743,GO:0009746,GO:0009749,GO:0009914,GO:0009987,GO:0010008,GO:0010033,GO:0010817,GO:0012505,GO:0012506,GO:0015031,GO:0015833,GO:…
OFAS012163-PA	GO:0001654,GO:0001745,GO:0001751,GO:0001754,GO:0003674,GO:0005488,GO:0005515,GO:0005575,GO:0005622,GO:0005623,GO:0005737,GO:0006810,GO:0006887,GO:0006996,GO:0007275,GO:0007399,GO:0007423,GO:0008150,GO:0009653,GO:0009887,GO:0009987,GO:0016043,GO:0016192,GO:0017016,GO:0017137,GO:0019899,GO:0022008,GO:0030154,GO:0030182,GO:0031267,GO:0032501,GO:0032502,GO:0032940,GO:0042051,GO:0042052,GO:0042461,GO:…
OFAS012164-PA	GO:0000122,GO:0001671,GO:0003674,GO:0003712,GO:0003714,GO:0005488,GO:0005515,GO:0005575,GO:0005622,GO:0005623,GO:0005634,GO:0005654,GO:0005737,GO:0005829,GO:0005886,GO:0006355,GO:0006357,GO:0006457,GO:0006458,GO:0006950,GO:0006986,GO:0008047,GO:0008150,GO:0009266,GO:0009408,GO:0009628,GO:0009889,GO:0009890,GO:0009892,GO:0009987,GO:0010033,GO:0010468,GO:0010556,GO:0010558,GO:0010605,GO:0010629,GO:…
OFAS014648-PA	GO:0003674,GO:0003824,GO:0005575,GO:0005622,GO:0005623,GO:0005737,GO:0005777,GO:0006732,GO:0006733,GO:0006743,GO:0006744,GO:0008150,GO:0008152,GO:0009058,GO:0009108,GO:0009987,GO:0016405,GO:0016874,GO:0016877,GO:0042180,GO:0042181,GO:0042579,GO:0043226,GO:0043227,GO:0043229,GO:0043231,GO:0044237,GO:0044249,GO:0044281,GO:0044283,GO:0044424,GO:0044444,GO:0044464,GO:0051186,GO:0051188,GO:0071704,GO:…
OFAS009923-PA	GO:0001725,GO:0001932,GO:0001934,GO:0003674,GO:0005488,GO:0005515,GO:0005575,GO:0005622,GO:0005623,GO:0005737,GO:0005829,GO:0005856,GO:0008104,GO:0008150,GO:0009892,GO:0009893,GO:0009987,GO:0010562,GO:0010563,GO:0010604,GO:0010605,GO:0010921,GO:0010923,GO:0015629,GO:0019220,GO:0019222,GO:0031323,GO:0031324,GO:0031325,GO:0031399,GO:0031400,GO:0031401,GO:0032268,GO:0032269,GO:0032270,GO:0032432,GO:…
OFAS009924-PA	GO:0001725,GO:0001932,GO:0001934,GO:0003674,GO:0005488,GO:0005515,GO:0005575,GO:0005622,GO:0005623,GO:0005737,GO:0005829,GO:0005856,GO:0008104,GO:0008150,GO:0009892,GO:0009893,GO:0009987,GO:0010562,GO:0010563,GO:0010604,GO:0010605,GO:0010921,GO:0010923,GO:0015629,GO:0019220,GO:0019222,GO:0031323,GO:0031324,GO:0031325,GO:0031399,GO:0031400,GO:0031401,GO:0032268,GO:0032269,GO:0032270,GO:0032432,GO:…
OFAS009925-PA	GO:0001666,GO:0003674,GO:0003824,GO:0005215,GO:0005575,GO:0005623,GO:0005886,GO:0005887,GO:0006810,GO:0006950,GO:0007275,GO:0007507,GO:0008150,GO:0009628,GO:0015399,GO:0015405,GO:0016020,GO:0016021,GO:0016462,GO:0016787,GO:0016817,GO:0016818,GO:0016887,GO:0017111,GO:0022804,GO:0022857,GO:0031224,GO:0031226,GO:0032501,GO:0032502,GO:0036293,GO:0042623,GO:0042626,GO:0043492,GO:0044425,GO:0044459,GO:…
OFAS009926-PA	GO:0001666,GO:0003674,GO:0003824,GO:0005215,GO:0005575,GO:0005623,GO:0005886,GO:0005887,GO:0006810,GO:0006950,GO:0007275,GO:0007507,GO:0008150,GO:0009628,GO:0015399,GO:0015405,GO:0016020,GO:0016021,GO:0016462,GO:0016787,GO:0016817,GO:0016818,GO:0016887,GO:0017111,GO:0022804,GO:0022857,GO:0031224,GO:0031226,GO:0032501,GO:0032502,GO:0036293,GO:0042623,GO:0042626,GO:0043492,GO:0044425,GO:0044459,GO:…
OFAS019548-PA	GO:0001558,GO:0001775,GO:0002252,GO:0002263,GO:0002274,GO:0002275,GO:0002283,GO:0002366,GO:0002376,GO:0002443,GO:0002444,GO:0002446,GO:0005575,GO:0005622,GO:0005623,GO:0005737,GO:0005739,GO:0005886,GO:0006810,GO:0006887,GO:0006955,GO:0006996,GO:0007005,GO:0008150,GO:0009987,GO:0010941,GO:0012505,GO:0012506,GO:0016020,GO:0016043,GO:0016192,GO:0030141,GO:0030659,GO:0030667,GO:0031090,GO:0031410,GO:…
OFAS014016-PA	GO:0000041,GO:0003674,GO:0003824,GO:0005488,GO:0005507,GO:0005515,GO:0005575,GO:0005622,GO:0005623,GO:0005634,GO:0005737,GO:0005739,GO:0005740,GO:0005758,GO:0005777,GO:0005829,GO:0006801,GO:0006810,GO:0006811,GO:0006812,GO:0006825,GO:0006950,GO:0006979,GO:0007275,GO:0007568,GO:0008047,GO:0008150,GO:0008152,GO:0008270,GO:0008340,GO:0009893,GO:0009987,GO:0010259,GO:0015035,GO:0015036,GO:0015680,GO:…
OFAS014017-PA	GO:0000003,GO:0000049,GO:0000075,GO:0001510,GO:0001942,GO:0003006,GO:0003008,GO:0003674,GO:0003676,GO:0003723,GO:0003824,GO:0005488,GO:0005575,GO:0005622,GO:0005623,GO:0005634,GO:0005654,GO:0005730,GO:0005737,GO:0005819,GO:0005856,GO:0006139,GO:0006396,GO:0006399,GO:0006400,GO:0006725,GO:0006807,GO:0007049,GO:0007275,GO:0007276,GO:0007281,GO:0007283,GO:0007286,GO:0007610,GO:0007611,GO:0007613,GO:…
OFAS014018-PA	GO:0000003,GO:0000166,GO:0001101,GO:0003674,GO:0003824,GO:0004152,GO:0005488,GO:0005575,GO:0005622,GO:0005623,GO:0005634,GO:0005654,GO:0005737,GO:0005739,GO:0005740,GO:0005743,GO:0005758,GO:0005829,GO:0006139,GO:0006206,GO:0006207,GO:0006213,GO:0006725,GO:0006807,GO:0006810,GO:0006950,GO:0007275,GO:0007565,GO:0007584,GO:0007589,GO:0007595,GO:0008144,GO:0008150,GO:0008152,GO:0009058,GO:0009112,GO:…
OFAS013874-PA	GO:0002009,GO:0002791,GO:0002793,GO:0003008,GO:0003674,GO:0005215,GO:0005216,GO:0005261,GO:0005262,GO:0005488,GO:0005515,GO:0005575,GO:0005622,GO:0005623,GO:0005737,GO:0005739,GO:0005740,GO:0005743,GO:0006810,GO:0006811,GO:0006812,GO:0006816,GO:0006839,GO:0006851,GO:0006873,GO:0006874,GO:0006875,GO:0006996,GO:0007010,GO:0007015,GO:0007154,GO:0007165,GO:0007275,GO:0007369,GO:0007610,GO:0007611,GO:…
OFAS011566-PA	GO:0000902,GO:0001654,GO:0001725,GO:0001726,GO:0001754,GO:0002009,GO:0002102,GO:0002165,GO:0002376,GO:0002520,GO:0003002,GO:0003008,GO:0003674,GO:0003779,GO:0005488,GO:0005515,GO:0005575,GO:0005622,GO:0005623,GO:0005737,GO:0005829,GO:0005856,GO:0005884,GO:0005886,GO:0005902,GO:0005911,GO:0006928,GO:0006950,GO:0006996,GO:0007010,GO:0007015,GO:0007043,GO:0007154,GO:0007163,GO:0007165,GO:0007166,GO:…
OFAS011567-PA	GO:0000902,GO:0001654,GO:0001725,GO:0001726,GO:0001754,GO:0002009,GO:0002102,GO:0002165,GO:0002376,GO:0002520,GO:0003002,GO:0003008,GO:0003674,GO:0003779,GO:0005488,GO:0005515,GO:0005575,GO:0005622,GO:0005623,GO:0005737,GO:0005829,GO:0005856,GO:0005884,GO:0005886,GO:0005902,GO:0005911,GO:0006928,GO:0006950,GO:0006996,GO:0007010,GO:0007015,GO:0007043,GO:0007154,GO:0007163,GO:0007165,GO:0007166,GO:…
OFAS003304-PA	GO:0001775,GO:0002252,GO:0002263,GO:0002274,GO:0002275,GO:0002283,GO:0002366,GO:0002376,GO:0002443,GO:0002444,GO:0002446,GO:0003674,GO:0003824,GO:0004382,GO:0005488,GO:0005509,GO:0005515,GO:0005575,GO:0005576,GO:0005622,GO:0005623,GO:0005737,GO:0005783,GO:0005789,GO:0006029,GO:0006139,GO:0006725,GO:0006753,GO:0006793,GO:0006796,GO:0006807,GO:0006810,GO:0006887,GO:0006955,GO:0008150,GO:0008152,GO:…
OFAS003308-PA	GO:0000139,GO:0001654,GO:0001745,GO:0002009,GO:0002165,GO:0003002,GO:0003674,GO:0003824,GO:0005575,GO:0005622,GO:0005623,GO:0005737,GO:0005794,GO:0005796,GO:0005886,GO:0005887,GO:0006022,GO:0006023,GO:0006024,GO:0006029,GO:0006464,GO:0006477,GO:0006790,GO:0006807,GO:0006996,GO:0007032,GO:0007033,GO:0007040,GO:0007154,GO:0007165,GO:0007166,GO:0007219,GO:0007275,GO:0007389,GO:0007399,GO:0007423,GO:…
OFAS003309-PA	GO:0000165,GO:0000186,GO:0000323,GO:0001101,GO:0001558,GO:0001775,GO:0001932,GO:0001934,GO:0002252,GO:0002263,GO:0002274,GO:0002275,GO:0002283,GO:0002366,GO:0002376,GO:0002443,GO:0002444,GO:0002446,GO:0003674,GO:0005085,GO:0005198,GO:0005488,GO:0005515,GO:0005575,GO:0005622,GO:0005623,GO:0005737,GO:0005764,GO:0005765,GO:0005768,GO:0005770,GO:0005773,GO:0005774,GO:0005886,GO:0006464,GO:0006468,GO:…
OFAS003312-PA	GO:0000287,GO:0000976,GO:0000977,GO:0000978,GO:0000981,GO:0000982,GO:0000987,GO:0001012,GO:0001067,GO:0001077,GO:0001228,GO:0001558,GO:0002252,GO:0002376,GO:0003674,GO:0003676,GO:0003677,GO:0003690,GO:0003700,GO:0005488,GO:0005575,GO:0005622,GO:0005623,GO:0005634,GO:0005654,GO:0006139,GO:0006351,GO:0006355,GO:0006357,GO:0006366,GO:0006464,GO:0006508,GO:0006725,GO:0006807,GO:0006950,GO:0006952,GO:…
OFAS003313-PA	GO:0000287,GO:0000976,GO:0000977,GO:0000978,GO:0000981,GO:0000982,GO:0000987,GO:0001012,GO:0001067,GO:0001077,GO:0001228,GO:0001558,GO:0002252,GO:0002376,GO:0003674,GO:0003676,GO:0003677,GO:0003690,GO:0003700,GO:0005488,GO:0005575,GO:0005622,GO:0005623,GO:0005634,GO:0005654,GO:0006139,GO:0006351,GO:0006355,GO:0006357,GO:0006366,GO:0006464,GO:0006508,GO:0006725,GO:0006807,GO:0006950,GO:0006952,GO:…
OFAS003314-PA	GO:0000003,GO:0000226,GO:0001539,GO:0001578,GO:0003341,GO:0003674,GO:0003774,GO:0003777,GO:0003824,GO:0005488,GO:0005515,GO:0005575,GO:0005622,GO:0005623,GO:0005737,GO:0005856,GO:0005858,GO:0005875,GO:0005929,GO:0005930,GO:0006928,GO:0006996,GO:0007010,GO:0007017,GO:0007018,GO:0007320,GO:0007618,GO:0007620,GO:0008150,GO:0008569,GO:0009605,GO:0009612,GO:0009628,GO:0009987,GO:0010996,GO:0015630,GO:…
OFAS003315-PA	GO:0000003,GO:0000226,GO:0001539,GO:0001578,GO:0003341,GO:0003674,GO:0003774,GO:0003777,GO:0003824,GO:0005488,GO:0005515,GO:0005575,GO:0005622,GO:0005623,GO:0005737,GO:0005856,GO:0005858,GO:0005875,GO:0005929,GO:0005930,GO:0006928,GO:0006996,GO:0007010,GO:0007017,GO:0007018,GO:0007320,GO:0007618,GO:0007620,GO:0008150,GO:0008569,GO:0009605,GO:0009612,GO:0009628,GO:0009987,GO:0010996,GO:0015630,GO:…
OFAS003316-PA	GO:0000003,GO:0000226,GO:0001539,GO:0001578,GO:0003341,GO:0003674,GO:0003774,GO:0003777,GO:0003824,GO:0005488,GO:0005515,GO:0005575,GO:0005622,GO:0005623,GO:0005737,GO:0005856,GO:0005858,GO:0005875,GO:0005929,GO:0005930,GO:0006928,GO:0006996,GO:0007010,GO:0007017,GO:0007018,GO:0007320,GO:0007618,GO:0007620,GO:0008150,GO:0008569,GO:0009605,GO:0009612,GO:0009628,GO:0009987,GO:0010996,GO:0015630,GO:…
OFAS003318-PA	GO:0000313,GO:0000314,GO:0003674,GO:0003735,GO:0005198,GO:0005575,GO:0005622,GO:0005623,GO:0005737,GO:0005739,GO:0005740,GO:0005743,GO:0005759,GO:0005761,GO:0005763,GO:0005840,GO:0006412,GO:0006414,GO:0006415,GO:0006518,GO:0006807,GO:0008150,GO:0008152,GO:0009058,GO:0009059,GO:0009987,GO:0010467,GO:0015935,GO:0016020,GO:0016043,GO:0019538,GO:0019866,GO:0022411,GO:0031090,GO:0031966,GO:0031967,GO:…
OFAS003319-PA	GO:0002218,GO:0002221,GO:0002224,GO:0002253,GO:0002376,GO:0002682,GO:0002684,GO:0002757,GO:0002758,GO:0002764,GO:0003674,GO:0005102,GO:0005488,GO:0005515,GO:0005575,GO:0005622,GO:0005623,GO:0005737,GO:0005783,GO:0005788,GO:0006457,GO:0007154,GO:0007165,GO:0008150,GO:0009987,GO:0012505,GO:0023052,GO:0031347,GO:0031349,GO:0031974,GO:0043226,GO:0043227,GO:0043229,GO:0043231,GO:0043233,GO:0044422,GO:…
OFAS003324-PA	GO:0000166,GO:0001882,GO:0001883,GO:0003674,GO:0003824,GO:0003924,GO:0005488,GO:0005515,GO:0005525,GO:0007154,GO:0007165,GO:0007249,GO:0008150,GO:0009966,GO:0009968,GO:0009987,GO:0010646,GO:0010648,GO:0016462,GO:0016787,GO:0016817,GO:0016818,GO:0017076,GO:0017111,GO:0019001,GO:0023051,GO:0023052,GO:0023057,GO:0032549,GO:0032550,GO:0032553,GO:0032555,GO:0032561,GO:0035556,GO:0035639,GO:0036094,GO:…
OFAS003326-PA	GO:0000003,GO:0003006,GO:0003674,GO:0005488,GO:0005515,GO:0005575,GO:0005622,GO:0005623,GO:0005737,GO:0006457,GO:0007163,GO:0007275,GO:0007276,GO:0007281,GO:0007292,GO:0007399,GO:0007405,GO:0008150,GO:0008283,GO:0008356,GO:0009987,GO:0016272,GO:0017145,GO:0019953,GO:0022008,GO:0022412,GO:0022414,GO:0030154,GO:0032501,GO:0032502,GO:0032504,GO:0032991,GO:0036445,GO:0044183,GO:0044424,GO:0044464,GO:…
OFAS003335-PA	GO:0000228,GO:0000428,GO:0000785,GO:0000790,GO:0005575,GO:0005622,GO:0005623,GO:0005634,GO:0005654,GO:0005694,GO:0006139,GO:0006351,GO:0006366,GO:0006396,GO:0006397,GO:0006725,GO:0006807,GO:0008150,GO:0008152,GO:0009058,GO:0009059,GO:0009301,GO:0009987,GO:0010467,GO:0016070,GO:0016071,GO:0016073,GO:0016591,GO:0018130,GO:0019438,GO:0030880,GO:0031123,GO:0031124,GO:0031974,GO:0031981,GO:0032774,GO:…
OFAS003336-PA	GO:0002682,GO:0002684,GO:0002761,GO:0002763,GO:0002790,GO:0002791,GO:0003008,GO:0003014,GO:0003096,GO:0003674,GO:0005215,GO:0005451,GO:0005488,GO:0005515,GO:0005575,GO:0005622,GO:0005623,GO:0005737,GO:0005739,GO:0005740,GO:0005743,GO:0005768,GO:0005794,GO:0005886,GO:0005903,GO:0005929,GO:0006810,GO:0006811,GO:0006812,GO:0006813,GO:0006814,GO:0006873,GO:0006885,GO:0006897,GO:0006898,GO:0006928,GO:…
OFAS010902-PA	GO:0000209,GO:0003674,GO:0003824,GO:0004842,GO:0005575,GO:0005622,GO:0005623,GO:0005737,GO:0005783,GO:0005789,GO:0006464,GO:0006508,GO:0006511,GO:0006807,GO:0006810,GO:0006886,GO:0006950,GO:0008104,GO:0008150,GO:0008152,GO:0009056,GO:0009057,GO:0009987,GO:0010033,GO:0010243,GO:0010498,GO:0012505,GO:0015031,GO:0015833,GO:0016020,GO:0016567,GO:0016740,GO:0019538,GO:0019787,GO:0019941,GO:0030163,GO:…
OFAS010903-PA	GO:0000003,GO:0002347,GO:0002357,GO:0003674,GO:0003676,GO:0003677,GO:0003690,GO:0003697,GO:0003723,GO:0003727,GO:0003729,GO:0003730,GO:0005488,GO:0005515,GO:0005575,GO:0005622,GO:0005623,GO:0005634,GO:0005737,GO:0005829,GO:0006139,GO:0006259,GO:0006260,GO:0006396,GO:0006417,GO:0006725,GO:0006807,GO:0006950,GO:0006952,GO:0007275,GO:0007399,GO:0007552,GO:0007610,GO:0007617,GO:0007618,GO:0007619,GO:…
OFAS010904-PA	GO:0000003,GO:0002347,GO:0002357,GO:0003674,GO:0003676,GO:0003677,GO:0003690,GO:0003697,GO:0003723,GO:0003727,GO:0003729,GO:0003730,GO:0005488,GO:0005515,GO:0005575,GO:0005622,GO:0005623,GO:0005634,GO:0005737,GO:0005829,GO:0006139,GO:0006259,GO:0006260,GO:0006396,GO:0006417,GO:0006725,GO:0006807,GO:0006950,GO:0006952,GO:0007275,GO:0007399,GO:0007552,GO:0007610,GO:0007617,GO:0007618,GO:0007619,GO:…
OFAS013411-PA	GO:0000003,GO:0000187,GO:0000902,GO:0000904,GO:0001505,GO:0001508,GO:0001540,GO:0001666,GO:0001775,GO:0001817,GO:0001818,GO:0001932,GO:0001933,GO:0001934,GO:0001976,GO:0001978,GO:0001982,GO:0001988,GO:0002027,GO:0002376,GO:0003008,GO:0003013,GO:0003025,GO:0003073,GO:0003084,GO:0003674,GO:0004888,GO:0005215,GO:0005216,GO:0005230,GO:0005231,GO:0005261,GO:0005262,GO:0005488,GO:0005515,GO:0005575,GO:…
OFAS013412-PA	GO:0000003,GO:0000187,GO:0000902,GO:0000904,GO:0001505,GO:0001508,GO:0001540,GO:0001666,GO:0001775,GO:0001817,GO:0001818,GO:0001932,GO:0001933,GO:0001934,GO:0001976,GO:0001978,GO:0001982,GO:0001988,GO:0002027,GO:0002376,GO:0003008,GO:0003013,GO:0003025,GO:0003073,GO:0003084,GO:0003674,GO:0004888,GO:0005215,GO:0005216,GO:0005230,GO:0005231,GO:0005261,GO:0005262,GO:0005488,GO:0005515,GO:0005575,GO:…
OFAS013413-PA	GO:0000003,GO:0000187,GO:0000902,GO:0000904,GO:0001505,GO:0001508,GO:0001540,GO:0001666,GO:0001775,GO:0001817,GO:0001818,GO:0001932,GO:0001933,GO:0001934,GO:0001976,GO:0001978,GO:0001982,GO:0001988,GO:0002027,GO:0002376,GO:0003008,GO:0003013,GO:0003025,GO:0003073,GO:0003084,GO:0003674,GO:0004888,GO:0005215,GO:0005216,GO:0005230,GO:0005231,GO:0005261,GO:0005262,GO:0005488,GO:0005515,GO:0005575,GO:…
OFAS013414-PA	GO:0000003,GO:0000187,GO:0000902,GO:0000904,GO:0001505,GO:0001508,GO:0001540,GO:0001666,GO:0001775,GO:0001817,GO:0001818,GO:0001932,GO:0001933,GO:0001934,GO:0001976,GO:0001978,GO:0001982,GO:0001988,GO:0002027,GO:0002376,GO:0003008,GO:0003013,GO:0003025,GO:0003073,GO:0003084,GO:0003674,GO:0004888,GO:0005215,GO:0005216,GO:0005230,GO:0005231,GO:0005261,GO:0005262,GO:0005488,GO:0005515,GO:0005575,GO:…
OFAS013785-PA	GO:0000902,GO:0000904,GO:0003008,GO:0005575,GO:0005576,GO:0005623,GO:0005886,GO:0005887,GO:0006928,GO:0006935,GO:0007275,GO:0007399,GO:0007409,GO:0007411,GO:0007528,GO:0007529,GO:0007600,GO:0007606,GO:0008150,GO:0009605,GO:0009653,GO:0009987,GO:0016020,GO:0016021,GO:0016043,GO:0022008,GO:0030030,GO:0030154,GO:0030182,GO:0031175,GO:0031224,GO:0031226,GO:0031252,GO:0031253,GO:0031256,GO:0032501,GO:…
OFAS013007-PA	GO:0000038,GO:0003674,GO:0003824,GO:0004312,GO:0005575,GO:0005622,GO:0005623,GO:0005737,GO:0005783,GO:0005789,GO:0006082,GO:0006629,GO:0006631,GO:0006633,GO:0006643,GO:0006665,GO:0006807,GO:0008150,GO:0008152,GO:0008610,GO:0009058,GO:0009922,GO:0009987,GO:0012505,GO:0016020,GO:0016021,GO:0016053,GO:0016740,GO:0016746,GO:0016747,GO:0019367,GO:0019368,GO:0019752,GO:0030148,GO:0030176,GO:0030497,GO:…
OFAS013008-PA	GO:0000003,GO:0000038,GO:0000212,GO:0000226,GO:0000280,GO:0000910,GO:0000912,GO:0000915,GO:0003674,GO:0003824,GO:0004312,GO:0005575,GO:0005622,GO:0005623,GO:0005737,GO:0005783,GO:0005789,GO:0006082,GO:0006629,GO:0006631,GO:0006633,GO:0006643,GO:0006665,GO:0006807,GO:0006996,GO:0007010,GO:0007017,GO:0007049,GO:0007051,GO:0007110,GO:0007111,GO:0007112,GO:0007140,GO:0007276,GO:0008150,GO:0008152,GO:…
OFAS013009-PA	GO:0003674,GO:0004888,GO:0005488,GO:0005575,GO:0005623,GO:0005886,GO:0005887,GO:0007154,GO:0007165,GO:0007275,GO:0007399,GO:0008150,GO:0009987,GO:0016020,GO:0016021,GO:0023052,GO:0030246,GO:0031224,GO:0031226,GO:0032501,GO:0032502,GO:0038023,GO:0044425,GO:0044459,GO:0044464,GO:0048731,GO:0048856,GO:0050789,GO:0050794,GO:0050896,GO:0051716,GO:0060089,GO:0065007,GO:0071944
OFAS011724-PA	GO:0000003,GO:0000139,GO:0001675,GO:0001817,GO:0001819,GO:0003006,GO:0003008,GO:0003674,GO:0003712,GO:0005488,GO:0005515,GO:0005575,GO:0005622,GO:0005623,GO:0005634,GO:0005737,GO:0005783,GO:0005794,GO:0005829,GO:0006139,GO:0006351,GO:0006355,GO:0006366,GO:0006725,GO:0006807,GO:0006810,GO:0006928,GO:0006950,GO:0006952,GO:0006996,GO:0006997,GO:0007154,GO:0007267,GO:0007275,GO:0007276,GO:0007281,GO:…
OFAS011725-PA	GO:0000003,GO:0000139,GO:0001675,GO:0001817,GO:0001819,GO:0003006,GO:0003008,GO:0003674,GO:0003712,GO:0005488,GO:0005515,GO:0005575,GO:0005622,GO:0005623,GO:0005634,GO:0005737,GO:0005783,GO:0005794,GO:0005829,GO:0006139,GO:0006351,GO:0006355,GO:0006366,GO:0006725,GO:0006807,GO:0006810,GO:0006928,GO:0006950,GO:0006952,GO:0006996,GO:0006997,GO:0007154,GO:0007267,GO:0007275,GO:0007276,GO:0007281,GO:…
OFAS010813-PA	GO:0000003,GO:0000226,GO:0000381,GO:0001578,GO:0003006,GO:0003008,GO:0003674,GO:0003676,GO:0003723,GO:0003727,GO:0005488,GO:0005515,GO:0005575,GO:0005622,GO:0005623,GO:0005634,GO:0005654,GO:0006139,GO:0006396,GO:0006397,GO:0006725,GO:0006807,GO:0006915,GO:0006928,GO:0006996,GO:0007010,GO:0007017,GO:0007275,GO:0007276,GO:0007281,GO:0007283,GO:0007286,GO:0007288,GO:0007291,GO:0007349,GO:0007600,GO:…
OFAS010815-PA	GO:0000578,GO:0000902,GO:0000904,GO:0001654,GO:0001667,GO:0001700,GO:0001701,GO:0001704,GO:0001707,GO:0001726,GO:0001738,GO:0001754,GO:0001756,GO:0001837,GO:0001839,GO:0001840,GO:0001894,GO:0001952,GO:0001954,GO:0002009,GO:0002064,GO:0003002,GO:0003382,GO:0003383,GO:0003674,GO:0005198,GO:0005200,GO:0005488,GO:0005515,GO:0005575,GO:0005622,GO:0005623,GO:0005634,GO:0005737,GO:0005829,GO:0005856,GO:…
OFAS010816-PA	GO:0000902,GO:0001700,GO:0002009,GO:0002165,GO:0002175,GO:0003002,GO:0003007,GO:0003008,GO:0003013,GO:0003015,GO:0003674,GO:0003779,GO:0005102,GO:0005198,GO:0005200,GO:0005488,GO:0005515,GO:0005575,GO:0005622,GO:0005623,GO:0005634,GO:0005654,GO:0005737,GO:0005829,GO:0005856,GO:0005886,GO:0005911,GO:0005918,GO:0005920,GO:0005938,GO:0006605,GO:0006612,GO:0006810,GO:0006886,GO:0006996,GO:0007009,GO:…
OFAS010817-PA	GO:0000003,GO:0003674,GO:0005488,GO:0005515,GO:0005575,GO:0006457,GO:0007276,GO:0007283,GO:0008150,GO:0009987,GO:0016020,GO:0019953,GO:0022414,GO:0032501,GO:0032504,GO:0044703,GO:0048232,GO:0048609,GO:0051082,GO:0051704
OFAS010818-PA	GO:0000139,GO:0000226,GO:0000902,GO:0000904,GO:0001700,GO:0001932,GO:0001933,GO:0002009,GO:0003674,GO:0003824,GO:0004438,GO:0005575,GO:0005622,GO:0005623,GO:0005737,GO:0005783,GO:0005789,GO:0005794,GO:0005886,GO:0005887,GO:0006629,GO:0006644,GO:0006650,GO:0006661,GO:0006793,GO:0006796,GO:0006810,GO:0006928,GO:0006935,GO:0006996,GO:0007010,GO:0007017,GO:0007018,GO:0007275,GO:0007391,GO:0007399,GO:…
OFAS010821-PA	GO:0003674,GO:0005488,GO:0005515,GO:0008150,GO:0040008,GO:0040009,GO:0042802,GO:0046662,GO:0050789,GO:0050795,GO:0051239,GO:0065007,GO:2000241
OFAS011991-PA	GO:0001764,GO:0005575,GO:0005622,GO:0005623,GO:0005737,GO:0005768,GO:0005769,GO:0005886,GO:0006928,GO:0007275,GO:0007399,GO:0008150,GO:0009987,GO:0010721,GO:0010975,GO:0010977,GO:0012505,GO:0012506,GO:0016020,GO:0016043,GO:0016477,GO:0022008,GO:0030135,GO:0030136,GO:0030154,GO:0030659,GO:0030662,GO:0030665,GO:0031090,GO:0031344,GO:0031345,GO:0031410,GO:0031982,GO:0032501,GO:0032502,GO:0040011,GO:…
OFAS011992-PA	GO:0003674,GO:0003824,GO:0005575,GO:0005622,GO:0005623,GO:0005737,GO:0005829,GO:0006139,GO:0006725,GO:0006732,GO:0006753,GO:0006766,GO:0006767,GO:0006771,GO:0006793,GO:0006796,GO:0006807,GO:0006915,GO:0008150,GO:0008152,GO:0008219,GO:0008531,GO:0009058,GO:0009108,GO:0009110,GO:0009117,GO:0009123,GO:0009124,GO:0009156,GO:0009161,GO:0009165,GO:0009231,GO:0009259,GO:0009260,GO:0009398,GO:0009893,GO:…
OFAS011994-PA	GO:0003674,GO:0003824,GO:0004601,GO:0008150,GO:0008152,GO:0009636,GO:0009987,GO:0016209,GO:0016491,GO:0016684,GO:0042221,GO:0050896,GO:0051716,GO:0055114,GO:0070887,GO:0097237,GO:0098754,GO:0098869,GO:1990748
OFAS010646-PA	GO:0000122,GO:0000183,GO:0000228,GO:0000785,GO:0000786,GO:0000788,GO:0000790,GO:0002682,GO:0003674,GO:0003676,GO:0003677,GO:0003682,GO:0005488,GO:0005575,GO:0005576,GO:0005622,GO:0005623,GO:0005634,GO:0005654,GO:0005694,GO:0005700,GO:0006323,GO:0006325,GO:0006333,GO:0006334,GO:0006335,GO:0006342,GO:0006355,GO:0006357,GO:0006807,GO:0006950,GO:0006996,GO:0007154,GO:0007165,GO:0007166,GO:0007596,GO:…
OFAS012918-PA	GO:0003674,GO:0005085,GO:0005088,GO:0005488,GO:0005515,GO:0005575,GO:0005622,GO:0005623,GO:0005737,GO:0005768,GO:0005769,GO:0005829,GO:0005886,GO:0006810,GO:0006897,GO:0008150,GO:0009966,GO:0009987,GO:0010646,GO:0012505,GO:0016020,GO:0016043,GO:0016192,GO:0017016,GO:0017112,GO:0017137,GO:0018996,GO:0019899,GO:0023051,GO:0030100,GO:0030135,GO:0030136,GO:0030139,GO:0031267,GO:0031410,GO:0031982,GO:…
OFAS012920-PA	GO:0003674,GO:0005085,GO:0005088,GO:0005488,GO:0005515,GO:0005575,GO:0005622,GO:0005623,GO:0005737,GO:0005768,GO:0005769,GO:0005829,GO:0005886,GO:0006810,GO:0006897,GO:0008150,GO:0009966,GO:0009987,GO:0010646,GO:0012505,GO:0016020,GO:0016043,GO:0016192,GO:0017016,GO:0017112,GO:0017137,GO:0018996,GO:0019899,GO:0023051,GO:0030100,GO:0030135,GO:0030136,GO:0030139,GO:0031267,GO:0031410,GO:0031982,GO:…
OFAS012923-PA	GO:0000003,GO:0001501,GO:0001553,GO:0001568,GO:0001570,GO:0001655,GO:0001667,GO:0001822,GO:0001944,GO:0002376,GO:0002520,GO:0003006,GO:0003674,GO:0003824,GO:0005575,GO:0005622,GO:0005623,GO:0005737,GO:0005783,GO:0005789,GO:0006082,GO:0006629,GO:0006631,GO:0006643,GO:0006665,GO:0006672,GO:0006807,GO:0006915,GO:0006928,GO:0006950,GO:0006952,GO:0007154,GO:0007165,GO:0007166,GO:0007167,GO:0007169,GO:…
OFAS012924-PA	GO:0005575,GO:0005622,GO:0005623,GO:0005737,GO:0005794,GO:0006928,GO:0008150,GO:0009987,GO:0012505,GO:0016477,GO:0030027,GO:0031252,GO:0040011,GO:0042995,GO:0043226,GO:0043227,GO:0043229,GO:0043231,GO:0044424,GO:0044444,GO:0044464,GO:0048870,GO:0051179,GO:0051674,GO:0120025
OFAS012925-PA	GO:0003674,GO:0003824,GO:0004812,GO:0004822,GO:0005488,GO:0005515,GO:0005575,GO:0005622,GO:0005623,GO:0005737,GO:0005829,GO:0006082,GO:0006139,GO:0006399,GO:0006412,GO:0006418,GO:0006428,GO:0006518,GO:0006520,GO:0006725,GO:0006807,GO:0008150,GO:0008152,GO:0009058,GO:0009059,GO:0009987,GO:0010467,GO:0016070,GO:0016874,GO:0016875,GO:0017101,GO:0019538,GO:0019752,GO:0019899,GO:0032991,GO:0034641,GO:…
OFAS012926-PA	GO:0000027,GO:0002181,GO:0003674,GO:0003676,GO:0003723,GO:0003735,GO:0005198,GO:0005488,GO:0005515,GO:0005575,GO:0005622,GO:0005623,GO:0005737,GO:0005829,GO:0005840,GO:0006412,GO:0006518,GO:0006807,GO:0006996,GO:0008097,GO:0008150,GO:0008152,GO:0009058,GO:0009059,GO:0009987,GO:0010467,GO:0015934,GO:0016043,GO:0019538,GO:0019843,GO:0022607,GO:0022613,GO:0022618,GO:0022625,GO:0022626,GO:0032991,GO:…
OFAS000344-PA	GO:0000003,GO:0000070,GO:0000122,GO:0000278,GO:0000280,GO:0000428,GO:0000785,GO:0000819,GO:0001501,GO:0001654,GO:0001655,GO:0001656,GO:0001822,GO:0002009,GO:0003006,GO:0003007,GO:0003008,GO:0003143,GO:0003146,GO:0003151,GO:0003674,GO:0003682,GO:0005488,GO:0005515,GO:0005575,GO:0005622,GO:0005623,GO:0005634,GO:0005654,GO:0005694,GO:0005700,GO:0006139,GO:0006325,GO:0006351,GO:0006355,GO:0006357,GO:…
OFAS000345-PA	GO:0000003,GO:0000070,GO:0000122,GO:0000278,GO:0000280,GO:0000428,GO:0000785,GO:0000819,GO:0001501,GO:0001654,GO:0001655,GO:0001656,GO:0001822,GO:0002009,GO:0003006,GO:0003007,GO:0003008,GO:0003143,GO:0003146,GO:0003151,GO:0003674,GO:0003682,GO:0005488,GO:0005515,GO:0005575,GO:0005622,GO:0005623,GO:0005634,GO:0005654,GO:0005694,GO:0005700,GO:0006139,GO:0006325,GO:0006351,GO:0006355,GO:0006357,GO:…
OFAS000348-PA	GO:0000003,GO:0000122,GO:0000228,GO:0000785,GO:0000790,GO:0000902,GO:0000904,GO:0000976,GO:0000977,GO:0000978,GO:0000981,GO:0000987,GO:0001012,GO:0001067,GO:0001101,GO:0001205,GO:0001227,GO:0001228,GO:0001501,GO:0001558,GO:0001654,GO:0001655,GO:0001667,GO:0001700,GO:0001755,GO:0001756,GO:0001838,GO:0001841,GO:0001843,GO:0001932,GO:0001934,GO:0002009,GO:0002376,GO:0002520,GO:0002682,GO:0002694,GO:…
OFAS000349-PA	GO:0005575,GO:0005576
OFAS000352-PA	GO:0001654,GO:0001726,GO:0002064,GO:0002088,GO:0002119,GO:0002164,GO:0002262,GO:0002376,GO:0002520,GO:0003008,GO:0003012,GO:0003674,GO:0003779,GO:0005488,GO:0005515,GO:0005523,GO:0005575,GO:0005622,GO:0005623,GO:0005634,GO:0005737,GO:0005829,GO:0005856,GO:0005865,GO:0005884,GO:0005938,GO:0006928,GO:0006936,GO:0006996,GO:0007010,GO:0007015,GO:0007154,GO:0007267,GO:0007268,GO:0007270,GO:0007275,GO:…
OFAS000354-PA	GO:0001767,GO:0001770,GO:0001772,GO:0001775,GO:0002376,GO:0003674,GO:0005102,GO:0005488,GO:0005515,GO:0005543,GO:0005575,GO:0005622,GO:0005623,GO:0005634,GO:0005654,GO:0005737,GO:0005768,GO:0005769,GO:0005829,GO:0005886,GO:0006810,GO:0006886,GO:0007034,GO:0007041,GO:0007163,GO:0007275,GO:0007399,GO:0008104,GO:0008150,GO:0008289,GO:0008333,GO:0009719,GO:0009987,GO:0010008,GO:0010033,GO:0010959,GO:…
OFAS000357-PA	GO:0003674,GO:0003824,GO:0004177,GO:0005488,GO:0005575,GO:0005622,GO:0005623,GO:0005737,GO:0006508,GO:0006518,GO:0006807,GO:0008150,GO:0008152,GO:0008233,GO:0008235,GO:0008237,GO:0008238,GO:0008270,GO:0009056,GO:0009987,GO:0016787,GO:0019538,GO:0033218,GO:0034641,GO:0042277,GO:0043167,GO:0043169,GO:0043170,GO:0043171,GO:0043603,GO:0044237,GO:0044238,GO:0044248,GO:0044424,GO:0044464,GO:0046872,GO:…
OFAS000358-PA	GO:0003674,GO:0003824,GO:0004594,GO:0005575,GO:0005622,GO:0005623,GO:0005634,GO:0005737,GO:0006139,GO:0006163,GO:0006164,GO:0006725,GO:0006732,GO:0006753,GO:0006793,GO:0006796,GO:0006807,GO:0008150,GO:0008152,GO:0009058,GO:0009108,GO:0009117,GO:0009150,GO:0009152,GO:0009165,GO:0009259,GO:0009260,GO:0009987,GO:0015936,GO:0015937,GO:0016301,GO:0016310,GO:0016740,GO:0016772,GO:0016773,GO:0018130,GO:…
OFAS027063-PA	GO:0001558,GO:0001775,GO:0001882,GO:0002252,GO:0002263,GO:0002274,GO:0002275,GO:0002283,GO:0002366,GO:0002376,GO:0002443,GO:0002444,GO:0002446,GO:0003674,GO:0003676,GO:0003723,GO:0003824,GO:0004126,GO:0005488,GO:0005515,GO:0005575,GO:0005576,GO:0005622,GO:0005623,GO:0005737,GO:0005829,GO:0006139,GO:0006140,GO:0006206,GO:0006213,GO:0006216,GO:0006217,GO:0006725,GO:0006807,GO:0006810,GO:0006887,GO:…
OFAS000360-PA	GO:0001676,GO:0003674,GO:0003824,GO:0005575,GO:0005623,GO:0005886,GO:0005901,GO:0006082,GO:0006629,GO:0006631,GO:0008150,GO:0008152,GO:0009056,GO:0009062,GO:0009719,GO:0009725,GO:0009893,GO:0009986,GO:0009987,GO:0010033,GO:0010468,GO:0010604,GO:0010628,GO:0012505,GO:0014070,GO:0016020,GO:0016042,GO:0016054,GO:0016787,GO:0019222,GO:0019752,GO:0030193,GO:0030195,GO:0032101,GO:0032102,GO:0032787,GO:…
OFAS000364-PA	GO:0000003,GO:0000151,GO:0000902,GO:0000904,GO:0001666,GO:0001763,GO:0002009,GO:0002020,GO:0003006,GO:0003674,GO:0005488,GO:0005515,GO:0005575,GO:0005622,GO:0005623,GO:0005737,GO:0006139,GO:0006259,GO:0006260,GO:0006261,GO:0006508,GO:0006511,GO:0006725,GO:0006807,GO:0006928,GO:0006935,GO:0006950,GO:0007049,GO:0007088,GO:0007096,GO:0007275,GO:0007346,GO:0007399,GO:0007409,GO:0007411,GO:0007424,GO:…
OFAS000367-PA	GO:0000003,GO:0000323,GO:0001775,GO:0002199,GO:0002252,GO:0002263,GO:0002274,GO:0002275,GO:0002283,GO:0002366,GO:0002376,GO:0002443,GO:0002444,GO:0002446,GO:0003674,GO:0005488,GO:0005515,GO:0005575,GO:0005576,GO:0005622,GO:0005623,GO:0005737,GO:0005764,GO:0005766,GO:0005773,GO:0005775,GO:0005829,GO:0005832,GO:0005856,GO:0005874,GO:0006403,GO:0006457,GO:0006458,GO:0006810,GO:0006887,GO:0006955,GO:…
OFAS000368-PA	GO:0000003,GO:0000188,GO:0000278,GO:0000302,GO:0000902,GO:0000904,GO:0001501,GO:0001666,GO:0001750,GO:0001775,GO:0001932,GO:0001933,GO:0001934,GO:0001936,GO:0001938,GO:0002026,GO:0002062,GO:0002159,GO:0002253,GO:0002376,GO:0002429,GO:0002520,GO:0002682,GO:0002684,GO:0002757,GO:0002761,GO:0002763,GO:0002764,GO:0002768,GO:0002791,GO:0002831,GO:0002833,GO:0002934,GO:0003006,GO:0003008,GO:0003674,GO:…
OFAS000369-PA	GO:0000003,GO:0000188,GO:0000278,GO:0000302,GO:0000902,GO:0000904,GO:0001501,GO:0001666,GO:0001750,GO:0001775,GO:0001932,GO:0001933,GO:0001934,GO:0001936,GO:0001938,GO:0002026,GO:0002062,GO:0002159,GO:0002253,GO:0002376,GO:0002429,GO:0002520,GO:0002682,GO:0002684,GO:0002757,GO:0002761,GO:0002763,GO:0002764,GO:0002768,GO:0002791,GO:0002831,GO:0002833,GO:0002934,GO:0003006,GO:0003008,GO:0003674,GO:…
OFAS000370-PA	GO:0000003,GO:0000278,GO:0001666,GO:0001775,GO:0002253,GO:0002376,GO:0002429,GO:0002520,GO:0002682,GO:0002684,GO:0002757,GO:0002764,GO:0002768,GO:0003006,GO:0003008,GO:0003674,GO:0003682,GO:0003712,GO:0003713,GO:0003824,GO:0004672,GO:0004674,GO:0004697,GO:0004698,GO:0004712,GO:0005080,GO:0005102,GO:0005246,GO:0005488,GO:0005515,GO:0005575,GO:0005622,GO:0005623,GO:0005634,GO:0005654,GO:0005737,GO:…
OFAS002666-PA	GO:0000003,GO:0000070,GO:0000226,GO:0000228,GO:0000278,GO:0000280,GO:0000281,GO:0000775,GO:0000776,GO:0000779,GO:0000780,GO:0000793,GO:0000794,GO:0000819,GO:0000910,GO:0000920,GO:0000922,GO:0003006,GO:0003674,GO:0003824,GO:0004672,GO:0004674,GO:0004712,GO:0005575,GO:0005622,GO:0005623,GO:0005634,GO:0005694,GO:0005813,GO:0005815,GO:0005819,GO:0005856,GO:0005874,GO:0005875,GO:0005876,GO:0006323,GO:…
OFAS002667-PA	GO:0000003,GO:0000118,GO:0000122,GO:0000166,GO:0000183,GO:0000228,GO:0000785,GO:0000790,GO:0000792,GO:0001701,GO:0003674,GO:0003676,GO:0003677,GO:0003682,GO:0003690,GO:0003696,GO:0003712,GO:0003714,GO:0003723,GO:0003729,GO:0003824,GO:0004407,GO:0005488,GO:0005515,GO:0005575,GO:0005622,GO:0005623,GO:0005634,GO:0005654,GO:0005694,GO:0005700,GO:0005737,GO:0005829,GO:0006139,GO:0006259,GO:0006323,GO:…
OFAS002668-PA	GO:0000003,GO:0000118,GO:0000122,GO:0000166,GO:0000183,GO:0000228,GO:0000785,GO:0000790,GO:0000792,GO:0001701,GO:0003674,GO:0003676,GO:0003677,GO:0003682,GO:0003690,GO:0003696,GO:0003712,GO:0003714,GO:0003723,GO:0003729,GO:0003824,GO:0004407,GO:0005488,GO:0005515,GO:0005575,GO:0005622,GO:0005623,GO:0005634,GO:0005654,GO:0005694,GO:0005700,GO:0005737,GO:0005829,GO:0006139,GO:0006259,GO:0006323,GO:…
OFAS002669-PA	GO:0003674,GO:0003824,GO:0004659,GO:0004661,GO:0004662,GO:0005488,GO:0005515,GO:0005575,GO:0005622,GO:0005623,GO:0005953,GO:0006464,GO:0006807,GO:0007275,GO:0007507,GO:0008150,GO:0008152,GO:0008270,GO:0008284,GO:0008318,GO:0009790,GO:0009888,GO:0009889,GO:0009890,GO:0009892,GO:0009987,GO:0010033,GO:0010556,GO:0010558,GO:0010605,GO:0016740,GO:0016765,GO:0018342,GO:0018344,GO:0019222,GO:0019538,GO:…
OFAS002672-PA	GO:0003674,GO:0003824,GO:0004497,GO:0005488,GO:0005506,GO:0005575,GO:0005622,GO:0005623,GO:0005737,GO:0005783,GO:0005789,GO:0006629,GO:0006638,GO:0006639,GO:0006641,GO:0006643,GO:0006662,GO:0008150,GO:0008152,GO:0008610,GO:0009058,GO:0009987,GO:0012505,GO:0016020,GO:0016491,GO:0016705,GO:0016714,GO:0018904,GO:0019432,GO:0031984,GO:0042175,GO:0043167,GO:0043169,GO:0043226,GO:0043227,GO:0043229,GO:…
OFAS002677-PA	GO:0002009,GO:0002164,GO:0002165,GO:0002168,GO:0003674,GO:0005575,GO:0005622,GO:0005623,GO:0005694,GO:0005737,GO:0007059,GO:0007163,GO:0007275,GO:0007444,GO:0007552,GO:0007560,GO:0008150,GO:0008285,GO:0009653,GO:0009791,GO:0009886,GO:0009887,GO:0009888,GO:0009893,GO:0009987,GO:0010562,GO:0010604,GO:0010921,GO:0016333,GO:0016334,GO:0016335,GO:0016336,GO:0019208,GO:0019220,GO:0019222,GO:0019888,GO:…
OFAS002678-PA	GO:0000213,GO:0000214,GO:0000379,GO:0000394,GO:0003674,GO:0003824,GO:0004518,GO:0004519,GO:0004521,GO:0004540,GO:0004549,GO:0005575,GO:0005622,GO:0005623,GO:0005634,GO:0005654,GO:0005737,GO:0005813,GO:0005815,GO:0005829,GO:0005856,GO:0006139,GO:0006388,GO:0006396,GO:0006399,GO:0006725,GO:0006807,GO:0008033,GO:0008150,GO:0008152,GO:0008380,GO:0009987,GO:0010467,GO:0015630,GO:0016070,GO:0016787,GO:…
OFAS002679-PA	GO:0003674,GO:0005488,GO:0005507,GO:0005575,GO:0005622,GO:0005623,GO:0005737,GO:0005739,GO:0005740,GO:0005758,GO:0006996,GO:0007005,GO:0008150,GO:0008535,GO:0009987,GO:0016043,GO:0017004,GO:0022607,GO:0031967,GO:0031970,GO:0031974,GO:0031975,GO:0033108,GO:0033617,GO:0034622,GO:0043167,GO:0043169,GO:0043226,GO:0043227,GO:0043229,GO:0043231,GO:0043233,GO:0043933,GO:0044085,GO:0044422,GO:0044424,GO:…
OFAS002680-PA	GO:0005575,GO:0005622,GO:0005623,GO:0005634,GO:0005654,GO:0005730,GO:0005737,GO:0005829,GO:0031974,GO:0031981,GO:0043226,GO:0043227,GO:0043228,GO:0043229,GO:0043231,GO:0043232,GO:0043233,GO:0044422,GO:0044424,GO:0044428,GO:0044444,GO:0044446,GO:0044464,GO:0070013
OFAS002681-PA	GO:0003674,GO:0005215,GO:0005351,GO:0005355,GO:0005402,GO:0006810,GO:0006811,GO:0006812,GO:0008150,GO:0008324,GO:0008643,GO:0008645,GO:0015075,GO:0015077,GO:0015078,GO:0015144,GO:0015145,GO:0015149,GO:0015291,GO:0015293,GO:0015294,GO:0015295,GO:0015318,GO:0015672,GO:0015749,GO:0022804,GO:0022857,GO:0022890,GO:0034219,GO:0034220,GO:0046323,GO:0051119,GO:0051179,GO:0051234,GO:0055085,GO:0071702,GO:…
OFAS002685-PA	GO:0000003,GO:0000151,GO:0000152,GO:0000209,GO:0000226,GO:0000278,GO:0001654,GO:0003002,GO:0003674,GO:0003824,GO:0004842,GO:0005575,GO:0005622,GO:0005623,GO:0005634,GO:0005654,GO:0005680,GO:0005737,GO:0005829,GO:0006464,GO:0006508,GO:0006511,GO:0006807,GO:0006996,GO:0007010,GO:0007017,GO:0007049,GO:0007088,GO:0007091,GO:0007275,GO:0007346,GO:0007389,GO:0007423,GO:0008150,GO:0008152,GO:0008356,GO:…
OFAS013538-PA	GO:0003008,GO:0003674,GO:0003824,GO:0004385,GO:0005488,GO:0005515,GO:0005575,GO:0005622,GO:0005623,GO:0005856,GO:0005886,GO:0005911,GO:0005918,GO:0006139,GO:0006163,GO:0006725,GO:0006753,GO:0006793,GO:0006796,GO:0006807,GO:0007043,GO:0007154,GO:0007165,GO:0007166,GO:0007267,GO:0007268,GO:0007275,GO:0007424,GO:0008150,GO:0008152,GO:0009058,GO:0009116,GO:0009117,GO:0009119,GO:0009123,GO:0009126,GO:…
OFAS013539-PA	GO:0000003,GO:0000070,GO:0000082,GO:0000122,GO:0000151,GO:0000165,GO:0000209,GO:0000278,GO:0000280,GO:0000819,GO:0000902,GO:0000904,GO:0000922,GO:0001654,GO:0001701,GO:0001709,GO:0001745,GO:0001824,GO:0001825,GO:0001829,GO:0001831,GO:0001889,GO:0002009,GO:0002165,GO:0003006,GO:0003674,GO:0003824,GO:0004842,GO:0005102,GO:0005112,GO:0005488,GO:0005515,GO:0005575,GO:0005622,GO:0005623,GO:0005634,GO:…
OFAS013540-PA	GO:0000003,GO:0000132,GO:0000226,GO:0000278,GO:0002009,GO:0002165,GO:0003006,GO:0003674,GO:0003824,GO:0005488,GO:0005515,GO:0005575,GO:0005622,GO:0005623,GO:0005737,GO:0005814,GO:0005815,GO:0005856,GO:0005868,GO:0005875,GO:0006810,GO:0006914,GO:0006928,GO:0006996,GO:0006997,GO:0007010,GO:0007015,GO:0007017,GO:0007018,GO:0007049,GO:0007163,GO:0007275,GO:0007276,GO:0007281,GO:0007283,GO:0007286,GO:…
OFAS013541-PA	GO:0000271,GO:0003674,GO:0003824,GO:0004614,GO:0005575,GO:0005622,GO:0005623,GO:0005634,GO:0005737,GO:0005829,GO:0005886,GO:0005975,GO:0005976,GO:0005977,GO:0005978,GO:0005982,GO:0005996,GO:0006006,GO:0006012,GO:0006073,GO:0006091,GO:0006112,GO:0008150,GO:0008152,GO:0009056,GO:0009058,GO:0009059,GO:0009250,GO:0009507,GO:0009526,GO:0009532,GO:0009536,GO:0009570,GO:0009581,GO:0009582,GO:0009590,GO:…
OFAS012674-PA	GO:0001932,GO:0003674,GO:0003824,GO:0003954,GO:0005575,GO:0005622,GO:0005623,GO:0005737,GO:0005739,GO:0005740,GO:0005743,GO:0005746,GO:0005747,GO:0006091,GO:0006119,GO:0006120,GO:0006139,GO:0006163,GO:0006725,GO:0006753,GO:0006793,GO:0006796,GO:0006807,GO:0006996,GO:0007005,GO:0007154,GO:0007165,GO:0007275,GO:0007399,GO:0007417,GO:0007420,GO:0008137,GO:0008150,GO:0008152,GO:0008284,GO:0009117,GO:…
OFAS012675-PA	GO:0000902,GO:0000904,GO:0001501,GO:0001558,GO:0001654,GO:0002053,GO:0003002,GO:0005575,GO:0005623,GO:0005886,GO:0006928,GO:0006935,GO:0007049,GO:0007050,GO:0007275,GO:0007346,GO:0007389,GO:0007399,GO:0007409,GO:0007411,GO:0007417,GO:0007420,GO:0007423,GO:0008150,GO:0008219,GO:0008284,GO:0008285,GO:0008589,GO:0009605,GO:0009653,GO:0009790,GO:0009792,GO:0009887,GO:0009888,GO:0009892,GO:0009953,GO:…
OFAS012564-PA	GO:0000045,GO:0000407,GO:0002165,GO:0003674,GO:0005488,GO:0005515,GO:0005575,GO:0005622,GO:0005623,GO:0005737,GO:0005783,GO:0005789,GO:0005829,GO:0006914,GO:0006996,GO:0007033,GO:0007275,GO:0007552,GO:0008150,GO:0008152,GO:0008219,GO:0009056,GO:0009653,GO:0009791,GO:0009886,GO:0009893,GO:0009894,GO:0009896,GO:0009987,GO:0010506,GO:0010508,GO:0010623,GO:0012501,GO:0012505,GO:0016020,GO:0016043,GO:…
OFAS012568-PA	GO:0000022,GO:0000070,GO:0000079,GO:0000226,GO:0000235,GO:0000278,GO:0000280,GO:0000775,GO:0000776,GO:0000819,GO:0001700,GO:0001932,GO:0001934,GO:0002252,GO:0002376,GO:0003008,GO:0003674,GO:0005488,GO:0005515,GO:0005575,GO:0005622,GO:0005623,GO:0005694,GO:0005737,GO:0005813,GO:0005815,GO:0005818,GO:0005819,GO:0005856,GO:0005874,GO:0005875,GO:0005876,GO:0005881,GO:0005929,GO:0005938,GO:0006355,GO:…
OFAS012569-PA	GO:0000022,GO:0000070,GO:0000079,GO:0000086,GO:0000226,GO:0000235,GO:0000278,GO:0000280,GO:0000775,GO:0000776,GO:0000819,GO:0001700,GO:0001932,GO:0001934,GO:0002252,GO:0002376,GO:0003008,GO:0003674,GO:0005488,GO:0005515,GO:0005575,GO:0005622,GO:0005623,GO:0005694,GO:0005737,GO:0005794,GO:0005813,GO:0005815,GO:0005818,GO:0005819,GO:0005829,GO:0005856,GO:0005874,GO:0005875,GO:0005876,GO:0005881,GO:…
OFAS012571-PA	GO:0000075,GO:0000077,GO:0003674,GO:0003824,GO:0005488,GO:0005515,GO:0005575,GO:0005622,GO:0005623,GO:0005634,GO:0005654,GO:0006139,GO:0006259,GO:0006281,GO:0006325,GO:0006338,GO:0006342,GO:0006348,GO:0006355,GO:0006357,GO:0006464,GO:0006479,GO:0006725,GO:0006807,GO:0006950,GO:0006974,GO:0006996,GO:0008134,GO:0008150,GO:0008152,GO:0008168,GO:0008170,GO:0008213,GO:0008276,GO:0008284,GO:0008757,GO:…
OFAS012221-PA	GO:0000003,GO:0000902,GO:0000904,GO:0001661,GO:0003008,GO:0003674,GO:0003824,GO:0004112,GO:0004114,GO:0004115,GO:0005575,GO:0005622,GO:0005623,GO:0005634,GO:0005737,GO:0005829,GO:0006139,GO:0006163,GO:0006195,GO:0006198,GO:0006725,GO:0006753,GO:0006793,GO:0006796,GO:0006807,GO:0007154,GO:0007165,GO:0007186,GO:0007187,GO:0007188,GO:0007193,GO:0007267,GO:0007268,GO:0007275,GO:0007399,GO:0007409,GO:…
OFAS012222-PA	GO:0000003,GO:0000122,GO:0000976,GO:0000977,GO:0000979,GO:0000981,GO:0000982,GO:0001012,GO:0001046,GO:0001047,GO:0001067,GO:0001077,GO:0001101,GO:0001228,GO:0001501,GO:0001525,GO:0001568,GO:0001654,GO:0001655,GO:0001656,GO:0001666,GO:0001667,GO:0001700,GO:0001775,GO:0001817,GO:0001819,GO:0001822,GO:0001932,GO:0001934,GO:0001936,GO:0001938,GO:0001944,GO:0001975,GO:0002040,GO:0002042,GO:0002376,GO:…
OFAS014637-PA	GO:0000003,GO:0002064,GO:0002065,GO:0002066,GO:0003006,GO:0003674,GO:0003824,GO:0004601,GO:0005575,GO:0005623,GO:0007276,GO:0007281,GO:0007292,GO:0007304,GO:0007306,GO:0008150,GO:0008152,GO:0009636,GO:0009653,GO:0009888,GO:0009987,GO:0010033,GO:0010927,GO:0016043,GO:0016209,GO:0016491,GO:0016684,GO:0019953,GO:0022412,GO:0022414,GO:0022607,GO:0030154,GO:0030312,GO:0030703,GO:0030707,GO:0030855,GO:…
OFAS014638-PA	GO:0000003,GO:0002064,GO:0002065,GO:0002066,GO:0003006,GO:0003674,GO:0003824,GO:0004601,GO:0005575,GO:0005623,GO:0007276,GO:0007281,GO:0007292,GO:0007304,GO:0007306,GO:0008150,GO:0008152,GO:0009636,GO:0009653,GO:0009888,GO:0009987,GO:0010033,GO:0010927,GO:0016043,GO:0016209,GO:0016491,GO:0016684,GO:0019953,GO:0022412,GO:0022414,GO:0022607,GO:0030154,GO:0030312,GO:0030703,GO:0030707,GO:0030855,GO:…
OFAS014640-PA	GO:0000146,GO:0003008,GO:0003012,GO:0003674,GO:0003774,GO:0003824,GO:0005575,GO:0005622,GO:0005623,GO:0005737,GO:0005856,GO:0005859,GO:0006936,GO:0007498,GO:0008150,GO:0009888,GO:0015629,GO:0016459,GO:0016460,GO:0016462,GO:0016787,GO:0016817,GO:0016818,GO:0017111,GO:0032501,GO:0032502,GO:0032991,GO:0043226,GO:0043228,GO:0043229,GO:0043232,GO:0043292,GO:0044422,GO:0044424,GO:0044430,GO:0044444,GO:…
OFAS012693-PA	GO:0000175,GO:0000176,GO:0000177,GO:0000178,GO:0000288,GO:0000291,GO:0000737,GO:0000785,GO:0000956,GO:0002252,GO:0002376,GO:0003674,GO:0003676,GO:0003677,GO:0003690,GO:0003824,GO:0004518,GO:0004527,GO:0004532,GO:0004540,GO:0005488,GO:0005515,GO:0005575,GO:0005622,GO:0005623,GO:0005634,GO:0005654,GO:0005694,GO:0005730,GO:0005737,GO:0005829,GO:0006139,GO:0006259,GO:0006304,GO:0006308,GO:0006309,GO:…
OFAS012694-PA	GO:0000003,GO:0000166,GO:0001541,GO:0001558,GO:0001666,GO:0001882,GO:0001883,GO:0002253,GO:0002376,GO:0002429,GO:0002682,GO:0002684,GO:0002757,GO:0002764,GO:0002768,GO:0003006,GO:0003674,GO:0003676,GO:0003723,GO:0003743,GO:0005488,GO:0005524,GO:0005525,GO:0005575,GO:0005622,GO:0005623,GO:0005737,GO:0005829,GO:0005851,GO:0006412,GO:0006413,GO:0006417,GO:0006446,GO:0006518,GO:0006807,GO:0006950,GO:…
OFAS012695-PA	GO:0002181,GO:0003674,GO:0003735,GO:0005198,GO:0005575,GO:0005622,GO:0005623,GO:0005737,GO:0005829,GO:0005840,GO:0005844,GO:0006412,GO:0006518,GO:0006807,GO:0008150,GO:0008152,GO:0009058,GO:0009059,GO:0009987,GO:0010467,GO:0015935,GO:0019538,GO:0022626,GO:0022627,GO:0032991,GO:0034641,GO:0034645,GO:0042788,GO:0043043,GO:0043170,GO:0043226,GO:0043228,GO:0043229,GO:0043232,GO:0043603,GO:0043604,GO:…
OFAS012696-PA	GO:0000313,GO:0000314,GO:0003674,GO:0003676,GO:0003723,GO:0003735,GO:0005198,GO:0005488,GO:0005575,GO:0005622,GO:0005623,GO:0005737,GO:0005739,GO:0005740,GO:0005743,GO:0005759,GO:0005761,GO:0005763,GO:0005840,GO:0006412,GO:0006414,GO:0006415,GO:0006518,GO:0006807,GO:0008150,GO:0008152,GO:0009058,GO:0009059,GO:0009987,GO:0010467,GO:0015935,GO:0016020,GO:0016043,GO:0019538,GO:0019843,GO:0019866,GO:…
OFAS012697-PA	GO:0000375,GO:0000377,GO:0000398,GO:0005575,GO:0005622,GO:0005623,GO:0005634,GO:0005681,GO:0006139,GO:0006396,GO:0006397,GO:0006725,GO:0006807,GO:0008150,GO:0008152,GO:0008380,GO:0009987,GO:0010467,GO:0016070,GO:0016071,GO:0032991,GO:0034641,GO:0043170,GO:0043226,GO:0043227,GO:0043229,GO:0043231,GO:0044237,GO:0044238,GO:0044422,GO:0044424,GO:0044428,GO:0044446,GO:0044464,GO:0046483,GO:0071011,GO:…
OFAS012699-PA	GO:0007275,GO:0007399,GO:0008150,GO:0009987,GO:0022008,GO:0030154,GO:0032501,GO:0032502,GO:0048731,GO:0048856,GO:0048869
OFAS012712-PA	GO:0000280,GO:0001666,GO:0001775,GO:0002165,GO:0002791,GO:0003008,GO:0003674,GO:0005215,GO:0005216,GO:0005217,GO:0005220,GO:0005246,GO:0005261,GO:0005262,GO:0005488,GO:0005509,GO:0005515,GO:0005543,GO:0005575,GO:0005622,GO:0005623,GO:0005634,GO:0005635,GO:0005637,GO:0005730,GO:0005737,GO:0005783,GO:0005789,GO:0005790,GO:0005791,GO:0005886,GO:0005955,GO:0006810,GO:0006811,GO:0006812,GO:0006816,GO:…
OFAS002029-PA	GO:0000003,GO:0003008,GO:0003674,GO:0003824,GO:0004453,GO:0005488,GO:0005515,GO:0005575,GO:0005622,GO:0005623,GO:0005737,GO:0005739,GO:0006629,GO:0006714,GO:0006716,GO:0006719,GO:0006720,GO:0006721,GO:0007275,GO:0007568,GO:0007600,GO:0007610,GO:0007617,GO:0007618,GO:0008150,GO:0008152,GO:0008300,GO:0008340,GO:0009056,GO:0009266,GO:0009581,GO:0009582,GO:0009605,GO:0009628,GO:0009636,GO:0009987,GO:…
OFAS002030-PA	GO:0003674,GO:0003824,GO:0004771,GO:0004806,GO:0005575,GO:0005576,GO:0005615,GO:0005622,GO:0005623,GO:0005737,GO:0005783,GO:0005788,GO:0005811,GO:0005829,GO:0006066,GO:0006082,GO:0006139,GO:0006163,GO:0006464,GO:0006486,GO:0006629,GO:0006631,GO:0006637,GO:0006638,GO:0006639,GO:0006690,GO:0006692,GO:0006693,GO:0006694,GO:0006695,GO:0006725,GO:0006732,GO:0006753,GO:0006790,GO:0006793,GO:0006796,GO:…
OFAS002031-PA	GO:0000003,GO:0003008,GO:0003674,GO:0003824,GO:0004453,GO:0005488,GO:0005515,GO:0005575,GO:0005622,GO:0005623,GO:0005737,GO:0005739,GO:0006629,GO:0006714,GO:0006716,GO:0006719,GO:0006720,GO:0006721,GO:0007275,GO:0007568,GO:0007600,GO:0007610,GO:0007617,GO:0007618,GO:0008150,GO:0008152,GO:0008300,GO:0008340,GO:0009056,GO:0009266,GO:0009581,GO:0009582,GO:0009605,GO:0009628,GO:0009636,GO:0009987,GO:…
OFAS002032-PA	GO:0001505,GO:0001692,GO:0001694,GO:0001761,GO:0001762,GO:0003333,GO:0003674,GO:0005215,GO:0005326,GO:0005342,GO:0005575,GO:0005623,GO:0005886,GO:0005887,GO:0006576,GO:0006725,GO:0006807,GO:0006810,GO:0006811,GO:0006820,GO:0006836,GO:0006865,GO:0008150,GO:0008152,GO:0008509,GO:0008514,GO:0009058,GO:0009308,GO:0009309,GO:0009636,GO:0009987,GO:0010033,GO:0015075,GO:0015171,GO:0015175,GO:0015318,GO:…
OFAS002034-PA	GO:0000003,GO:0000166,GO:0000212,GO:0000226,GO:0000245,GO:0000280,GO:0000287,GO:0000375,GO:0000377,GO:0000398,GO:0001525,GO:0001568,GO:0001944,GO:0002376,GO:0003006,GO:0003674,GO:0003824,GO:0004672,GO:0004674,GO:0005488,GO:0005515,GO:0005524,GO:0005575,GO:0005622,GO:0005623,GO:0005634,GO:0005654,GO:0005730,GO:0005737,GO:0005829,GO:0005886,GO:0006139,GO:0006323,GO:0006325,GO:0006396,GO:0006397,GO:…
OFAS002035-PA	GO:0000139,GO:0003674,GO:0003824,GO:0004402,GO:0004596,GO:0005488,GO:0005515,GO:0005575,GO:0005622,GO:0005623,GO:0005737,GO:0005794,GO:0006323,GO:0006325,GO:0006333,GO:0006334,GO:0006464,GO:0006473,GO:0006474,GO:0006475,GO:0006807,GO:0006996,GO:0007059,GO:0008080,GO:0008150,GO:0008152,GO:0008283,GO:0009987,GO:0010467,GO:0010485,GO:0012505,GO:0016020,GO:0016043,GO:0016407,GO:0016410,GO:0016569,GO:…
OFAS011718-PA	GO:0000902,GO:0002009,GO:0002165,GO:0005575,GO:0007275,GO:0007444,GO:0007472,GO:0007476,GO:0007552,GO:0007560,GO:0008150,GO:0009653,GO:0009791,GO:0009886,GO:0009887,GO:0009888,GO:0009987,GO:0016020,GO:0016021,GO:0016043,GO:0031224,GO:0032501,GO:0032502,GO:0032989,GO:0035107,GO:0035114,GO:0035120,GO:0035220,GO:0035239,GO:0035295,GO:0044425,GO:0048513,GO:0048563,GO:0048569,GO:0048707,GO:0048729,GO:…
OFAS011720-PA	GO:0003674,GO:0003824,GO:0003924,GO:0005575,GO:0005622,GO:0005623,GO:0005737,GO:0016462,GO:0016787,GO:0016817,GO:0016818,GO:0017111,GO:0044424,GO:0044464
OFAS011721-PA	GO:0003674,GO:0003824,GO:0003826,GO:0003863,GO:0005488,GO:0005575,GO:0005622,GO:0005623,GO:0005737,GO:0005739,GO:0005740,GO:0005743,GO:0005759,GO:0005947,GO:0006082,GO:0006139,GO:0006163,GO:0006164,GO:0006520,GO:0006637,GO:0006725,GO:0006732,GO:0006753,GO:0006790,GO:0006793,GO:0006796,GO:0006807,GO:0007584,GO:0008150,GO:0008152,GO:0009056,GO:0009058,GO:0009063,GO:0009081,GO:0009083,GO:0009108,GO:…
OFAS011722-PA	GO:0005575,GO:0005622,GO:0005623,GO:0005634,GO:0005730,GO:0031974,GO:0031981,GO:0043226,GO:0043227,GO:0043228,GO:0043229,GO:0043231,GO:0043232,GO:0043233,GO:0044422,GO:0044424,GO:0044428,GO:0044446,GO:0044464,GO:0070013
OFAS011723-PA	GO:0005575,GO:0005622,GO:0005623,GO:0005634,GO:0005730,GO:0031974,GO:0031981,GO:0043226,GO:0043227,GO:0043228,GO:0043229,GO:0043231,GO:0043232,GO:0043233,GO:0044422,GO:0044424,GO:0044428,GO:0044446,GO:0044464,GO:0070013
OFAS014966-PA	GO:0003008,GO:0005575,GO:0005623,GO:0005886,GO:0005887,GO:0007600,GO:0007606,GO:0008150,GO:0009987,GO:0016020,GO:0016021,GO:0016043,GO:0031224,GO:0031226,GO:0032501,GO:0044425,GO:0044459,GO:0044464,GO:0050808,GO:0050877,GO:0071840,GO:0071944
OFAS025037-PA	GO:0000003,GO:0000122,GO:0000578,GO:0000902,GO:0000904,GO:0001101,GO:0001503,GO:0001649,GO:0001654,GO:0001655,GO:0001656,GO:0001657,GO:0001658,GO:0001664,GO:0001701,GO:0001708,GO:0001709,GO:0001746,GO:0001763,GO:0001822,GO:0001823,GO:0001838,GO:0001840,GO:0001841,GO:0001843,GO:0002009,GO:0002064,GO:0002065,GO:0002066,GO:0002165,GO:0003002,GO:0003006,GO:0003007,GO:0003674,GO:0004888,GO:0005102,GO:…
OFAS012269-PA	GO:0002262,GO:0002376,GO:0002520,GO:0005575,GO:0005622,GO:0005623,GO:0005737,GO:0005739,GO:0005740,GO:0005743,GO:0006725,GO:0006778,GO:0006779,GO:0006783,GO:0006807,GO:0006810,GO:0006839,GO:0007275,GO:0007346,GO:0007399,GO:0007417,GO:0007420,GO:0008150,GO:0008152,GO:0008283,GO:0009058,GO:0009889,GO:0009987,GO:0010564,GO:0016020,GO:0018130,GO:0019222,GO:0019438,GO:0019866,GO:0021537,GO:0021543,GO:…
OFAS025135-PA	GO:0003674,GO:0005198,GO:0005214,GO:0005575,GO:0005576,GO:0007275,GO:0008010,GO:0008150,GO:0031012,GO:0032501,GO:0032502,GO:0040003,GO:0042302,GO:0042335,GO:0044421,GO:0048856
OFAS012272-PA	GO:0000003,GO:0000375,GO:0000377,GO:0000381,GO:0000398,GO:0001650,GO:0003006,GO:0003674,GO:0003676,GO:0003723,GO:0003727,GO:0003729,GO:0005488,GO:0005515,GO:0005575,GO:0005622,GO:0005623,GO:0005634,GO:0005654,GO:0005681,GO:0005684,GO:0005685,GO:0005686,GO:0005730,GO:0006139,GO:0006325,GO:0006342,GO:0006355,GO:0006396,GO:0006397,GO:0006725,GO:0006807,GO:0006996,GO:0007275,GO:0007276,GO:0007281,GO:…
OFAS012273-PA	GO:0003674,GO:0003824,GO:0006040,GO:0006793,GO:0006796,GO:0008150,GO:0008152,GO:0009987,GO:0016311,GO:0016787,GO:0016788,GO:0016791,GO:0030389,GO:0042578,GO:0044237,GO:0071704,GO:1901135
OFAS012275-PA	GO:0000045,GO:0003674,GO:0003712,GO:0003713,GO:0005102,GO:0005488,GO:0005515,GO:0005575,GO:0005622,GO:0005623,GO:0005634,GO:0005654,GO:0005737,GO:0005773,GO:0005776,GO:0005829,GO:0006355,GO:0006357,GO:0006914,GO:0006950,GO:0006979,GO:0006996,GO:0007033,GO:0007049,GO:0007050,GO:0007154,GO:0007165,GO:0008134,GO:0008150,GO:0008152,GO:0008219,GO:0008285,GO:0009056,GO:0009266,GO:0009314,GO:0009408,GO:…
OFAS027224-PA	GO:0001894,GO:0003674,GO:0003824,GO:0004333,GO:0005575,GO:0005622,GO:0005623,GO:0005737,GO:0005739,GO:0005759,GO:0006082,GO:0006091,GO:0006099,GO:0006101,GO:0006106,GO:0006108,GO:0008150,GO:0008152,GO:0009060,GO:0009987,GO:0015980,GO:0016829,GO:0016835,GO:0016836,GO:0016999,GO:0017144,GO:0019752,GO:0031974,GO:0032501,GO:0042592,GO:0043226,GO:0043227,GO:0043229,GO:0043231,GO:0043233,GO:0043436,GO:…
OFAS011456-PA	GO:0005575,GO:0005622,GO:0005623,GO:0005737,GO:0006022,GO:0006023,GO:0006030,GO:0006031,GO:0006034,GO:0006035,GO:0006040,GO:0006807,GO:0007275,GO:0008150,GO:0008152,GO:0009058,GO:0009059,GO:0009653,GO:0009887,GO:0009987,GO:0017144,GO:0032501,GO:0032502,GO:0040003,GO:0042335,GO:0043170,GO:0044237,GO:0044424,GO:0044464,GO:0045177,GO:0046349,GO:0048513,GO:0048731,GO:0048856,GO:0060438,GO:0060439,GO:…
OFAS011457-PA	GO:0005575,GO:0005622,GO:0005623,GO:0005737,GO:0006022,GO:0006023,GO:0006030,GO:0006031,GO:0006034,GO:0006035,GO:0006040,GO:0006807,GO:0007154,GO:0007165,GO:0007166,GO:0007167,GO:0007185,GO:0007275,GO:0008150,GO:0008152,GO:0009058,GO:0009059,GO:0009653,GO:0009887,GO:0009987,GO:0016020,GO:0017144,GO:0023052,GO:0032501,GO:0032502,GO:0040003,GO:0042335,GO:0043170,GO:0044237,GO:0044424,GO:0044464,GO:…
OFAS011460-PA	GO:0001525,GO:0001568,GO:0001655,GO:0001822,GO:0001944,GO:0001990,GO:0001991,GO:0002002,GO:0002003,GO:0003008,GO:0003013,GO:0003044,GO:0003073,GO:0003081,GO:0003674,GO:0003824,GO:0004177,GO:0005488,GO:0005575,GO:0005622,GO:0005623,GO:0005737,GO:0005886,GO:0005887,GO:0005903,GO:0006403,GO:0006508,GO:0006518,GO:0006725,GO:0006807,GO:0006810,GO:0006928,GO:0007154,GO:0007267,GO:0007275,GO:0008015,GO:…
OFAS011461-PA	GO:0001525,GO:0001568,GO:0001655,GO:0001822,GO:0001944,GO:0001990,GO:0001991,GO:0002002,GO:0002003,GO:0003008,GO:0003013,GO:0003044,GO:0003073,GO:0003081,GO:0003674,GO:0003824,GO:0004177,GO:0005488,GO:0005575,GO:0005622,GO:0005623,GO:0005737,GO:0005886,GO:0005887,GO:0005903,GO:0006403,GO:0006508,GO:0006518,GO:0006725,GO:0006807,GO:0006810,GO:0006928,GO:0007154,GO:0007267,GO:0007275,GO:0008015,GO:…
OFAS012519-PA	GO:0000003,GO:0000070,GO:0000278,GO:0000280,GO:0000578,GO:0000775,GO:0000776,GO:0000785,GO:0000819,GO:0000972,GO:0000973,GO:0002164,GO:0002230,GO:0002376,GO:0002520,GO:0002682,GO:0002697,GO:0002831,GO:0003002,GO:0003006,GO:0003674,GO:0003676,GO:0003677,GO:0003682,GO:0003712,GO:0003713,GO:0003723,GO:0003729,GO:0005048,GO:0005198,GO:0005215,GO:0005488,GO:0005515,GO:0005575,GO:0005622,GO:0005623,GO:…
OFAS012522-PA	GO:0000003,GO:0000070,GO:0000278,GO:0000280,GO:0000578,GO:0000775,GO:0000776,GO:0000785,GO:0000819,GO:0000972,GO:0000973,GO:0002164,GO:0002230,GO:0002376,GO:0002520,GO:0002682,GO:0002697,GO:0002831,GO:0003002,GO:0003006,GO:0003674,GO:0003676,GO:0003677,GO:0003682,GO:0003712,GO:0003713,GO:0003723,GO:0003729,GO:0005048,GO:0005198,GO:0005215,GO:0005488,GO:0005515,GO:0005575,GO:0005622,GO:0005623,GO:…
OFAS012523-PA	GO:0000003,GO:0000122,GO:0000578,GO:0000976,GO:0000977,GO:0000981,GO:0001012,GO:0001067,GO:0001227,GO:0001558,GO:0001654,GO:0002009,GO:0002064,GO:0002065,GO:0002066,GO:0002165,GO:0003002,GO:0003006,GO:0003674,GO:0003676,GO:0003677,GO:0003690,GO:0003700,GO:0005488,GO:0005515,GO:0005575,GO:0005622,GO:0005623,GO:0005634,GO:0006355,GO:0006357,GO:0007275,GO:0007276,GO:0007281,GO:0007292,GO:0007304,GO:…
OFAS012524-PA	GO:0000003,GO:0000049,GO:0000123,GO:0000166,GO:0001932,GO:0002097,GO:0002098,GO:0002119,GO:0002164,GO:0002376,GO:0003006,GO:0003008,GO:0003674,GO:0003676,GO:0003723,GO:0003824,GO:0004672,GO:0005488,GO:0005524,GO:0005575,GO:0005622,GO:0005623,GO:0005634,GO:0005654,GO:0005730,GO:0005737,GO:0005829,GO:0006139,GO:0006351,GO:0006354,GO:0006355,GO:0006357,GO:0006366,GO:0006368,GO:0006396,GO:0006399,GO:…
OFAS011887-PA	GO:0000302,GO:0005575,GO:0005622,GO:0005623,GO:0005737,GO:0005739,GO:0005740,GO:0005743,GO:0005753,GO:0006873,GO:0006874,GO:0006875,GO:0006950,GO:0006979,GO:0006996,GO:0007005,GO:0007006,GO:0007007,GO:0008150,GO:0009266,GO:0009409,GO:0009628,GO:0009653,GO:0009987,GO:0016020,GO:0016021,GO:0016043,GO:0016469,GO:0019725,GO:0019866,GO:0030003,GO:0031090,GO:0031224,GO:0031300,GO:0031301,GO:0031304,GO:…
OFAS002344-PA	GO:0000122,GO:0000578,GO:0000981,GO:0000982,GO:0001078,GO:0001227,GO:0001667,GO:0001709,GO:0003002,GO:0003674,GO:0003700,GO:0005488,GO:0005515,GO:0005575,GO:0005622,GO:0005623,GO:0005634,GO:0006355,GO:0006357,GO:0006928,GO:0007088,GO:0007275,GO:0007346,GO:0007350,GO:0007351,GO:0007354,GO:0007389,GO:0007424,GO:0007427,GO:0008134,GO:0008150,GO:0008595,GO:0009790,GO:0009798,GO:0009880,GO:0009889,GO:…
OFAS002345-PA	GO:0000220,GO:0001666,GO:0002119,GO:0002164,GO:0003674,GO:0003824,GO:0005215,GO:0005488,GO:0005515,GO:0005575,GO:0005622,GO:0005623,GO:0005737,GO:0005773,GO:0005774,GO:0005886,GO:0006139,GO:0006163,GO:0006164,GO:0006725,GO:0006753,GO:0006754,GO:0006793,GO:0006796,GO:0006807,GO:0006810,GO:0006811,GO:0006812,GO:0006873,GO:0006885,GO:0006950,GO:0006952,GO:0007035,GO:0007154,GO:0007267,GO:0007268,GO:…
OFAS002346-PA	GO:0000041,GO:0000323,GO:0001503,GO:0001666,GO:0001775,GO:0002119,GO:0002164,GO:0002252,GO:0002263,GO:0002274,GO:0002275,GO:0002283,GO:0002366,GO:0002376,GO:0002443,GO:0002444,GO:0002446,GO:0003008,GO:0003674,GO:0003824,GO:0005215,GO:0005488,GO:0005515,GO:0005575,GO:0005622,GO:0005623,GO:0005634,GO:0005654,GO:0005737,GO:0005764,GO:0005765,GO:0005768,GO:0005773,GO:0005774,GO:0005794,GO:0005829,GO:…
OFAS002348-PA	GO:0000122,GO:0000228,GO:0000785,GO:0000790,GO:0000792,GO:0000803,GO:0000976,GO:0000977,GO:0000978,GO:0000987,GO:0001012,GO:0001067,GO:0001739,GO:0001817,GO:0001818,GO:0001932,GO:0001933,GO:0003674,GO:0003676,GO:0003677,GO:0003682,GO:0003690,GO:0003723,GO:0003824,GO:0005488,GO:0005515,GO:0005575,GO:0005622,GO:0005623,GO:0005634,GO:0005654,GO:0005694,GO:0005720,GO:0005730,GO:0006325,GO:0006355,GO:…
OFAS002349-PA	GO:0003674,GO:0003824,GO:0005488,GO:0005515,GO:0005575,GO:0005622,GO:0005623,GO:0005634,GO:0005654,GO:0005730,GO:0006464,GO:0006479,GO:0006807,GO:0008150,GO:0008152,GO:0008168,GO:0008170,GO:0008213,GO:0008276,GO:0008757,GO:0009987,GO:0016278,GO:0016279,GO:0016740,GO:0016741,GO:0018022,GO:0018193,GO:0018205,GO:0019538,GO:0031072,GO:0031974,GO:0031981,GO:0032259,GO:0032991,GO:0036211,GO:0043170,GO:…
OFAS002350-PA	GO:0003674,GO:0003756,GO:0003824,GO:0005575,GO:0005576,GO:0005615,GO:0005622,GO:0005623,GO:0005634,GO:0005635,GO:0005737,GO:0005783,GO:0005791,GO:0006457,GO:0006950,GO:0008150,GO:0009966,GO:0009987,GO:0010646,GO:0010941,GO:0012505,GO:0016853,GO:0016860,GO:0016864,GO:0023051,GO:0031967,GO:0031975,GO:0033554,GO:0034976,GO:0036477,GO:0042981,GO:0043025,GO:0043067,GO:0043226,GO:0043227,GO:0043229,GO:…
OFAS002351-PA	GO:0003674,GO:0003756,GO:0003824,GO:0005575,GO:0005576,GO:0005615,GO:0005622,GO:0005623,GO:0005634,GO:0005635,GO:0005737,GO:0005783,GO:0005791,GO:0006457,GO:0006950,GO:0008150,GO:0009966,GO:0009987,GO:0010646,GO:0010941,GO:0012505,GO:0016853,GO:0016860,GO:0016864,GO:0023051,GO:0031967,GO:0031975,GO:0033554,GO:0034976,GO:0036477,GO:0042981,GO:0043025,GO:0043067,GO:0043226,GO:0043227,GO:0043229,GO:…
OFAS002352-PA	GO:0003674,GO:0003824,GO:0004129,GO:0005215,GO:0005488,GO:0005507,GO:0005575,GO:0005622,GO:0005623,GO:0005737,GO:0005739,GO:0005740,GO:0005743,GO:0006091,GO:0006109,GO:0006810,GO:0006811,GO:0006812,GO:0007585,GO:0008150,GO:0008152,GO:0008324,GO:0008535,GO:0009055,GO:0009060,GO:0009892,GO:0009987,GO:0010563,GO:0010675,GO:0010677,GO:0010906,GO:0015002,GO:0015075,GO:0015077,GO:0015078,GO:0015318,GO:…
OFAS002357-PA	GO:0000003,GO:0000902,GO:0000904,GO:0001525,GO:0001554,GO:0001568,GO:0001655,GO:0001656,GO:0001657,GO:0001667,GO:0001764,GO:0001822,GO:0001823,GO:0001932,GO:0001934,GO:0001944,GO:0001959,GO:0001960,GO:0002009,GO:0002040,GO:0002042,GO:0003002,GO:0003006,GO:0003007,GO:0003148,GO:0003151,GO:0003156,GO:0003170,GO:0003176,GO:0003177,GO:0003179,GO:0003180,GO:0003184,GO:0003197,GO:0003203,GO:0003205,GO:…
OFAS002358-PA	GO:0000910,GO:0000912,GO:0000915,GO:0001654,GO:0001709,GO:0003002,GO:0003407,GO:0003674,GO:0005488,GO:0005515,GO:0005575,GO:0005622,GO:0005623,GO:0005737,GO:0005768,GO:0005813,GO:0005815,GO:0005856,GO:0005875,GO:0005886,GO:0005938,GO:0006996,GO:0007010,GO:0007017,GO:0007049,GO:0007275,GO:0007389,GO:0007423,GO:0007444,GO:0007447,GO:0007450,GO:0008017,GO:0008052,GO:0008092,GO:0008150,GO:0009653,GO:…
OFAS012099-PA	GO:0000151,GO:0005575,GO:0005622,GO:0005623,GO:0006508,GO:0006511,GO:0006807,GO:0008150,GO:0008152,GO:0009056,GO:0009057,GO:0009987,GO:0010498,GO:0019005,GO:0019538,GO:0019941,GO:0030163,GO:0031146,GO:0031461,GO:0032991,GO:0043161,GO:0043170,GO:0043632,GO:0044237,GO:0044238,GO:0044248,GO:0044257,GO:0044260,GO:0044265,GO:0044267,GO:0044424,GO:0044464,GO:0051603,GO:0071704,GO:1901564,GO:1901565,GO:…
OFAS012100-PA	GO:0001654,GO:0003674,GO:0003824,GO:0004843,GO:0005488,GO:0005515,GO:0005575,GO:0005622,GO:0005623,GO:0005634,GO:0005737,GO:0005829,GO:0006464,GO:0006508,GO:0006807,GO:0007275,GO:0007423,GO:0007610,GO:0007626,GO:0007628,GO:0007631,GO:0008150,GO:0008152,GO:0008233,GO:0008234,GO:0008344,GO:0009056,GO:0009057,GO:0009719,GO:0009725,GO:0009987,GO:0010033,GO:0010243,GO:0016579,GO:0016787,GO:0019538,GO:…
OFAS012101-PA	GO:0001654,GO:0003674,GO:0003824,GO:0004843,GO:0005488,GO:0005515,GO:0005575,GO:0005622,GO:0005623,GO:0005634,GO:0005737,GO:0005829,GO:0006464,GO:0006508,GO:0006807,GO:0007275,GO:0007423,GO:0007610,GO:0007626,GO:0007628,GO:0007631,GO:0008150,GO:0008152,GO:0008233,GO:0008234,GO:0008344,GO:0009056,GO:0009057,GO:0009719,GO:0009725,GO:0009987,GO:0010033,GO:0010243,GO:0016579,GO:0016787,GO:0019538,GO:…
OFAS012832-PA	GO:0000323,GO:0001775,GO:0002252,GO:0002263,GO:0002274,GO:0002275,GO:0002283,GO:0002366,GO:0002376,GO:0002443,GO:0002444,GO:0002446,GO:0005575,GO:0005576,GO:0005622,GO:0005623,GO:0005737,GO:0005764,GO:0005766,GO:0005773,GO:0005775,GO:0005829,GO:0005886,GO:0006810,GO:0006887,GO:0006955,GO:0008150,GO:0009987,GO:0012505,GO:0016020,GO:0016192,GO:0030141,GO:0031410,GO:0031974,GO:0031982,GO:0031983,GO:…
OFAS012833-PA	GO:0000323,GO:0001775,GO:0002252,GO:0002263,GO:0002274,GO:0002275,GO:0002283,GO:0002366,GO:0002376,GO:0002443,GO:0002444,GO:0002446,GO:0005575,GO:0005576,GO:0005622,GO:0005623,GO:0005737,GO:0005764,GO:0005766,GO:0005773,GO:0005775,GO:0005829,GO:0005886,GO:0006810,GO:0006887,GO:0006955,GO:0008150,GO:0009987,GO:0012505,GO:0016020,GO:0016192,GO:0030141,GO:0031410,GO:0031974,GO:0031982,GO:0031983,GO:…
OFAS012834-PA	GO:0000003,GO:0000902,GO:0000904,GO:0002064,GO:0002065,GO:0002066,GO:0003006,GO:0003008,GO:0003674,GO:0005488,GO:0005515,GO:0005575,GO:0005622,GO:0005623,GO:0005737,GO:0006417,GO:0006928,GO:0006935,GO:0007275,GO:0007276,GO:0007281,GO:0007292,GO:0007399,GO:0007409,GO:0007411,GO:0007610,GO:0007611,GO:0007613,GO:0007616,GO:0008037,GO:0008038,GO:0008150,GO:0009605,GO:0009636,GO:0009653,GO:0009888,GO:…
OFAS019118-PA	GO:0003674,GO:0003824,GO:0008150,GO:0008152,GO:0016491,GO:0055114
OFAS013786-PA	GO:0000086,GO:0000166,GO:0000278,GO:0000902,GO:0000904,GO:0001664,GO:0001674,GO:0001932,GO:0001933,GO:0001934,GO:0003008,GO:0003014,GO:0003091,GO:0003674,GO:0004857,GO:0004860,GO:0004862,GO:0005102,GO:0005488,GO:0005515,GO:0005575,GO:0005622,GO:0005623,GO:0005634,GO:0005737,GO:0005739,GO:0005740,GO:0005743,GO:0005813,GO:0005815,GO:0005829,GO:0005856,GO:0005886,GO:0005929,GO:0005952,GO:0006082,GO:…
OFAS013787-PA	GO:0000003,GO:0000082,GO:0000166,GO:0000278,GO:0000785,GO:0002064,GO:0002065,GO:0002066,GO:0003006,GO:0003674,GO:0003676,GO:0003677,GO:0003697,GO:0005488,GO:0005515,GO:0005524,GO:0005575,GO:0005622,GO:0005623,GO:0005634,GO:0005654,GO:0005694,GO:0006139,GO:0006259,GO:0006260,GO:0006261,GO:0006268,GO:0006275,GO:0006277,GO:0006725,GO:0006807,GO:0006996,GO:0007049,GO:0007276,GO:0007281,GO:0007292,GO:…
OFAS013788-PA	GO:0002376,GO:0002520,GO:0002521,GO:0002573,GO:0003674,GO:0003824,GO:0003920,GO:0005575,GO:0005622,GO:0005623,GO:0005737,GO:0005829,GO:0006139,GO:0006152,GO:0006163,GO:0006195,GO:0006725,GO:0006753,GO:0006793,GO:0006796,GO:0006807,GO:0006950,GO:0007275,GO:0008150,GO:0008152,GO:0009056,GO:0009058,GO:0009116,GO:0009117,GO:0009119,GO:0009123,GO:0009125,GO:0009126,GO:0009128,GO:0009150,GO:0009154,GO:…
OFAS013789-PA	GO:0003674,GO:0003824,GO:0004842,GO:0005488,GO:0005515,GO:0005575,GO:0005622,GO:0005623,GO:0005634,GO:0005654,GO:0005737,GO:0005829,GO:0006464,GO:0006508,GO:0006511,GO:0006807,GO:0008150,GO:0008152,GO:0009056,GO:0009057,GO:0009987,GO:0010941,GO:0010942,GO:0016567,GO:0016740,GO:0019538,GO:0019787,GO:0019899,GO:0019941,GO:0030163,GO:0031625,GO:0031974,GO:0031981,GO:0032446,GO:0036211,GO:0042981,GO:…
OFAS013790-PA	GO:0005575,GO:0005622,GO:0005623,GO:0005634,GO:0005654,GO:0005737,GO:0005829,GO:0031974,GO:0031981,GO:0043226,GO:0043227,GO:0043229,GO:0043231,GO:0043233,GO:0044422,GO:0044424,GO:0044428,GO:0044444,GO:0044446,GO:0044464,GO:0070013
OFAS013793-PA	GO:0005575,GO:0005622,GO:0005623,GO:0005634,GO:0005654,GO:0005737,GO:0005829,GO:0031974,GO:0031981,GO:0043226,GO:0043227,GO:0043229,GO:0043231,GO:0043233,GO:0044422,GO:0044424,GO:0044428,GO:0044444,GO:0044446,GO:0044464,GO:0070013
OFAS013434-PA	GO:0003674,GO:0004888,GO:0004930,GO:0005575,GO:0005623,GO:0005886,GO:0005887,GO:0007154,GO:0007165,GO:0007166,GO:0007186,GO:0007187,GO:0007188,GO:0007193,GO:0007196,GO:0007215,GO:0007216,GO:0008066,GO:0008150,GO:0009987,GO:0010646,GO:0016020,GO:0016021,GO:0023051,GO:0023052,GO:0031224,GO:0031226,GO:0038023,GO:0042734,GO:0044425,GO:0044456,GO:0044459,GO:0044464,GO:0045202,GO:0050789,GO:0050794,GO:…
OFAS013435-PA	GO:0000003,GO:0001541,GO:0001654,GO:0001736,GO:0001738,GO:0001745,GO:0002009,GO:0002165,GO:0003006,GO:0003674,GO:0003824,GO:0004105,GO:0005488,GO:0005515,GO:0005516,GO:0005543,GO:0005575,GO:0005622,GO:0005623,GO:0005634,GO:0005635,GO:0005737,GO:0005783,GO:0005789,GO:0005886,GO:0006629,GO:0006644,GO:0006650,GO:0006656,GO:0006657,GO:0006793,GO:0006796,GO:0006807,GO:0006810,GO:0006897,GO:0007163,GO:…
OFAS013436-PA	GO:0003674,GO:0003824,GO:0004576,GO:0004579,GO:0005575,GO:0005622,GO:0005623,GO:0005737,GO:0005783,GO:0005789,GO:0006464,GO:0006486,GO:0006487,GO:0006807,GO:0008150,GO:0008152,GO:0008250,GO:0009058,GO:0009059,GO:0009100,GO:0009101,GO:0009987,GO:0012505,GO:0016020,GO:0016740,GO:0016757,GO:0016758,GO:0018193,GO:0018196,GO:0018279,GO:0019538,GO:0031984,GO:0032991,GO:0034645,GO:0036211,GO:0042175,GO:…
OFAS013437-PA	GO:0003674,GO:0003824,GO:0004576,GO:0004579,GO:0005575,GO:0005622,GO:0005623,GO:0005737,GO:0005783,GO:0005789,GO:0006464,GO:0006486,GO:0006487,GO:0006807,GO:0008150,GO:0008152,GO:0008250,GO:0009058,GO:0009059,GO:0009100,GO:0009101,GO:0009987,GO:0012505,GO:0016020,GO:0016740,GO:0016757,GO:0016758,GO:0018193,GO:0018196,GO:0018279,GO:0019538,GO:0031984,GO:0032991,GO:0034645,GO:0036211,GO:0042175,GO:…
OFAS013438-PA	GO:0000394,GO:0005575,GO:0005622,GO:0005623,GO:0005634,GO:0005654,GO:0006139,GO:0006388,GO:0006396,GO:0006399,GO:0006725,GO:0006807,GO:0007275,GO:0007399,GO:0008033,GO:0008150,GO:0008152,GO:0008380,GO:0009987,GO:0010467,GO:0010720,GO:0010975,GO:0010976,GO:0016070,GO:0022008,GO:0030154,GO:0031344,GO:0031346,GO:0031974,GO:0031981,GO:0032101,GO:0032103,GO:0032501,GO:0032502,GO:0032991,GO:0034470,GO:…
OFAS013439-PA	GO:0000470,GO:0002181,GO:0003674,GO:0003676,GO:0003723,GO:0003735,GO:0005198,GO:0005488,GO:0005575,GO:0005622,GO:0005623,GO:0005737,GO:0005829,GO:0005840,GO:0006139,GO:0006364,GO:0006396,GO:0006412,GO:0006518,GO:0006725,GO:0006807,GO:0008150,GO:0008152,GO:0009058,GO:0009059,GO:0009987,GO:0010467,GO:0015934,GO:0016070,GO:0016072,GO:0019538,GO:0022613,GO:0022625,GO:0022626,GO:0032991,GO:0034470,GO:…
OFAS013440-PA	GO:0000003,GO:0000122,GO:0000976,GO:0000977,GO:0000978,GO:0000981,GO:0000982,GO:0000987,GO:0001012,GO:0001067,GO:0001078,GO:0001227,GO:0001655,GO:0001822,GO:0002009,GO:0002165,GO:0003002,GO:0003006,GO:0003674,GO:0003676,GO:0003677,GO:0003690,GO:0003700,GO:0005488,GO:0005575,GO:0005622,GO:0005623,GO:0005634,GO:0006355,GO:0006357,GO:0006996,GO:0007010,GO:0007049,GO:0007275,GO:0007276,GO:0007281,GO:…
OFAS014970-PA	GO:0003008,GO:0003674,GO:0005096,GO:0005575,GO:0005622,GO:0005623,GO:0005634,GO:0005737,GO:0007610,GO:0007611,GO:0007612,GO:0007613,GO:0007615,GO:0007635,GO:0008016,GO:0008047,GO:0008150,GO:0008306,GO:0008355,GO:0030234,GO:0030424,GO:0030695,GO:0032501,GO:0036477,GO:0042048,GO:0042221,GO:0042995,GO:0043005,GO:0043025,GO:0043085,GO:0043087,GO:0043226,GO:0043227,GO:0043229,GO:0043231,GO:0043547,GO:…
OFAS014971-PA	GO:0003008,GO:0003674,GO:0005096,GO:0005575,GO:0005622,GO:0005623,GO:0005634,GO:0005737,GO:0007610,GO:0007611,GO:0007612,GO:0007613,GO:0007615,GO:0007635,GO:0008016,GO:0008047,GO:0008150,GO:0008306,GO:0008355,GO:0030234,GO:0030424,GO:0030695,GO:0032501,GO:0036477,GO:0042048,GO:0042221,GO:0042995,GO:0043005,GO:0043025,GO:0043085,GO:0043087,GO:0043226,GO:0043227,GO:0043229,GO:0043231,GO:0043547,GO:…
OFAS014972-PA	GO:0003674,GO:0003676,GO:0003723,GO:0005047,GO:0005488,GO:0005515,GO:0005575,GO:0005622,GO:0005623,GO:0005737,GO:0005783,GO:0005786,GO:0005829,GO:0006403,GO:0006605,GO:0006612,GO:0006613,GO:0006614,GO:0006616,GO:0006810,GO:0006886,GO:0008104,GO:0008150,GO:0008312,GO:0012505,GO:0015031,GO:0015833,GO:0015931,GO:0019904,GO:0030911,GO:0032991,GO:0033036,GO:0033227,GO:0033365,GO:0034613,GO:0042221,GO:…
OFAS013949-PA	GO:0000003,GO:0000122,GO:0000139,GO:0000902,GO:0000976,GO:0000977,GO:0000978,GO:0000981,GO:0000982,GO:0000987,GO:0001012,GO:0001067,GO:0001077,GO:0001078,GO:0001101,GO:0001227,GO:0001228,GO:0001889,GO:0002027,GO:0002791,GO:0002792,GO:0003062,GO:0003674,GO:0003676,GO:0003677,GO:0003682,GO:0003690,GO:0003700,GO:0004879,GO:0005488,GO:0005515,GO:0005575,GO:0005622,GO:0005623,GO:0005634,GO:0005635,GO:…
OFAS013951-PA	GO:0000122,GO:0000139,GO:0000902,GO:0000976,GO:0000977,GO:0000978,GO:0000981,GO:0000982,GO:0000987,GO:0001012,GO:0001067,GO:0001077,GO:0001101,GO:0001228,GO:0002027,GO:0002791,GO:0002792,GO:0003062,GO:0003674,GO:0003676,GO:0003677,GO:0003682,GO:0003690,GO:0003700,GO:0004879,GO:0005488,GO:0005515,GO:0005575,GO:0005622,GO:0005623,GO:0005634,GO:0005635,GO:0005654,GO:0005737,GO:0005783,GO:0005789,GO:…
OFAS013954-PA	GO:0005575,GO:0005622,GO:0005623,GO:0005737,GO:0044424,GO:0044464
OFAS013955-PA	GO:0000375,GO:0000377,GO:0000398,GO:0003674,GO:0003676,GO:0003723,GO:0003729,GO:0005488,GO:0005575,GO:0005622,GO:0005623,GO:0005634,GO:0005654,GO:0005681,GO:0005684,GO:0005686,GO:0006139,GO:0006355,GO:0006357,GO:0006396,GO:0006397,GO:0006725,GO:0006807,GO:0007275,GO:0007399,GO:0008150,GO:0008152,GO:0008380,GO:0009889,GO:0009893,GO:0009987,GO:0010467,GO:0010468,GO:0010556,GO:0010604,GO:0010628,GO:…
OFAS013654-PA	GO:0003674,GO:0003676,GO:0003723,GO:0003729,GO:0005488,GO:0097159,GO:1901363
OFAS013655-PA	GO:0000993,GO:0001098,GO:0001099,GO:0003674,GO:0005488,GO:0005515,GO:0005575,GO:0005622,GO:0005623,GO:0005634,GO:0005654,GO:0005694,GO:0006139,GO:0006259,GO:0006281,GO:0006283,GO:0006289,GO:0006464,GO:0006725,GO:0006807,GO:0006950,GO:0006974,GO:0008150,GO:0008152,GO:0009314,GO:0009411,GO:0009416,GO:0009628,GO:0009987,GO:0016567,GO:0019538,GO:0019899,GO:0031974,GO:0031981,GO:0032446,GO:0033554,GO:…
OFAS002317-PA	GO:0000003,GO:0000070,GO:0000228,GO:0000278,GO:0000280,GO:0000775,GO:0000776,GO:0000785,GO:0000790,GO:0000793,GO:0000794,GO:0000795,GO:0000798,GO:0000800,GO:0000819,GO:0000902,GO:0000904,GO:0000922,GO:0003674,GO:0003676,GO:0003677,GO:0003682,GO:0005488,GO:0005515,GO:0005575,GO:0005622,GO:0005623,GO:0005634,GO:0005654,GO:0005694,GO:0005700,GO:0005737,GO:0005819,GO:0005829,GO:0005856,GO:0006139,GO:…
OFAS002320-PA	GO:0000139,GO:0001666,GO:0001919,GO:0001921,GO:0001932,GO:0001990,GO:0003008,GO:0003013,GO:0003018,GO:0003044,GO:0003073,GO:0003100,GO:0003674,GO:0003824,GO:0004175,GO:0004222,GO:0005488,GO:0005515,GO:0005575,GO:0005622,GO:0005623,GO:0005737,GO:0005768,GO:0005769,GO:0005794,GO:0005802,GO:0005886,GO:0006464,GO:0006479,GO:0006508,GO:0006518,GO:0006807,GO:0006915,GO:0006950,GO:0007275,GO:0007399,GO:…
OFAS002321-PA	GO:0000139,GO:0001666,GO:0001919,GO:0001921,GO:0001932,GO:0001990,GO:0003008,GO:0003013,GO:0003018,GO:0003044,GO:0003073,GO:0003100,GO:0003674,GO:0003824,GO:0004175,GO:0004222,GO:0005488,GO:0005515,GO:0005575,GO:0005622,GO:0005623,GO:0005737,GO:0005768,GO:0005769,GO:0005794,GO:0005802,GO:0005886,GO:0006464,GO:0006479,GO:0006508,GO:0006518,GO:0006807,GO:0006915,GO:0006950,GO:0007275,GO:0007399,GO:…
OFAS002322-PA	GO:0000139,GO:0000166,GO:0000266,GO:0000278,GO:0000281,GO:0000910,GO:0001505,GO:0001666,GO:0001703,GO:0001836,GO:0001882,GO:0001883,GO:0001956,GO:0002791,GO:0002793,GO:0003008,GO:0003013,GO:0003015,GO:0003373,GO:0003374,GO:0003674,GO:0003824,GO:0003924,GO:0005096,GO:0005488,GO:0005515,GO:0005525,GO:0005575,GO:0005622,GO:0005623,GO:0005737,GO:0005739,GO:0005740,GO:0005741,GO:0005777,GO:0005783,GO:…
OFAS002325-PA	GO:0000275,GO:0003674,GO:0003824,GO:0005215,GO:0005575,GO:0005622,GO:0005623,GO:0005737,GO:0005739,GO:0005740,GO:0005743,GO:0005753,GO:0006091,GO:0006139,GO:0006163,GO:0006164,GO:0006725,GO:0006753,GO:0006754,GO:0006793,GO:0006796,GO:0006807,GO:0006810,GO:0006811,GO:0006812,GO:0008150,GO:0008152,GO:0008324,GO:0009058,GO:0009117,GO:0009123,GO:0009124,GO:0009126,GO:0009127,GO:0009141,GO:0009142,GO:…
OFAS002329-PA	GO:0003002,GO:0003341,GO:0003351,GO:0003674,GO:0003824,GO:0004550,GO:0005575,GO:0005622,GO:0005623,GO:0005737,GO:0005739,GO:0005813,GO:0005815,GO:0005829,GO:0005856,GO:0005929,GO:0006139,GO:0006165,GO:0006725,GO:0006753,GO:0006793,GO:0006796,GO:0006807,GO:0006810,GO:0006928,GO:0006996,GO:0007017,GO:0007018,GO:0007154,GO:0007165,GO:0007166,GO:0007224,GO:0007275,GO:0007368,GO:0007389,GO:0007399,GO:…
OFAS002330-PA	GO:0001540,GO:0002090,GO:0002091,GO:0003674,GO:0005102,GO:0005488,GO:0005515,GO:0005575,GO:0005576,GO:0005622,GO:0005623,GO:0005737,GO:0005768,GO:0005783,GO:0005788,GO:0005791,GO:0005793,GO:0005794,GO:0005801,GO:0005886,GO:0006810,GO:0008150,GO:0009892,GO:0009966,GO:0009968,GO:0010469,GO:0010605,GO:0010646,GO:0010648,GO:0010915,GO:0010916,GO:0010941,GO:0010984,GO:0010985,GO:0012505,GO:0016020,GO:…
OFAS002331-PA	GO:0000003,GO:0000165,GO:0000186,GO:0000902,GO:0000904,GO:0001505,GO:0001654,GO:0001664,GO:0001667,GO:0001672,GO:0001736,GO:0001738,GO:0001745,GO:0001751,GO:0001754,GO:0001775,GO:0001776,GO:0001817,GO:0001818,GO:0001819,GO:0001932,GO:0001934,GO:0001959,GO:0002009,GO:0002064,GO:0002065,GO:0002066,GO:0002164,GO:0002165,GO:0002237,GO:0002252,GO:0002260,GO:0002262,GO:0002376,GO:0002520,GO:0002521,GO:…
OFAS002332-PA	GO:0001666,GO:0003008,GO:0006950,GO:0007600,GO:0008150,GO:0009628,GO:0009987,GO:0019233,GO:0032501,GO:0033554,GO:0036293,GO:0036294,GO:0042221,GO:0050877,GO:0050896,GO:0051716,GO:0070482,GO:0070887,GO:0071453,GO:0071456
OFAS002336-PA	GO:0001505,GO:0001666,GO:0003674,GO:0005215,GO:0005432,GO:0005451,GO:0005488,GO:0005509,GO:0005575,GO:0005622,GO:0005623,GO:0005737,GO:0005739,GO:0005740,GO:0005743,GO:0006810,GO:0006811,GO:0006812,GO:0006813,GO:0006814,GO:0006816,GO:0006836,GO:0006839,GO:0006851,GO:0006873,GO:0006874,GO:0006875,GO:0006950,GO:0006996,GO:0007005,GO:0007006,GO:0007007,GO:0007154,GO:0007204,GO:0007267,GO:0007268,GO:…
OFAS002337-PA	GO:0000003,GO:0000122,GO:0000976,GO:0000977,GO:0000981,GO:0001012,GO:0001067,GO:0001228,GO:0001959,GO:0001961,GO:0003674,GO:0003676,GO:0003677,GO:0003690,GO:0003700,GO:0005488,GO:0005515,GO:0005575,GO:0005622,GO:0005623,GO:0005634,GO:0005654,GO:0005737,GO:0005829,GO:0006139,GO:0006351,GO:0006355,GO:0006357,GO:0006366,GO:0006725,GO:0006807,GO:0006950,GO:0006986,GO:0007154,GO:0007165,GO:0007610,GO:…
OFAS002341-PA	GO:0000165,GO:0001101,GO:0001505,GO:0001508,GO:0001662,GO:0001664,GO:0001666,GO:0001701,GO:0001932,GO:0001964,GO:0001967,GO:0001975,GO:0002209,GO:0003008,GO:0003674,GO:0004888,GO:0004970,GO:0004972,GO:0005085,GO:0005088,GO:0005102,GO:0005126,GO:0005149,GO:0005215,GO:0005216,GO:0005230,GO:0005231,GO:0005234,GO:0005244,GO:0005261,GO:0005262,GO:0005488,GO:0005515,GO:0005575,GO:0005576,GO:0005622,GO:…
OFAS013318-PA	GO:0000003,GO:0000079,GO:0000122,GO:0000902,GO:0000904,GO:0000976,GO:0000977,GO:0000978,GO:0000981,GO:0000982,GO:0000987,GO:0001012,GO:0001067,GO:0001078,GO:0001227,GO:0001568,GO:0001654,GO:0001655,GO:0001708,GO:0001709,GO:0001743,GO:0001745,GO:0001751,GO:0001752,GO:0001754,GO:0001763,GO:0001822,GO:0001889,GO:0001932,GO:0001934,GO:0001936,GO:0001938,GO:0001944,GO:0001945,GO:0001946,GO:0002009,GO:…
OFAS019441-PA	GO:0003333,GO:0003674,GO:0005215,GO:0005342,GO:0005575,GO:0005622,GO:0005623,GO:0005737,GO:0005773,GO:0005774,GO:0006810,GO:0006811,GO:0006820,GO:0006865,GO:0008150,GO:0008509,GO:0008514,GO:0015075,GO:0015171,GO:0015318,GO:0015711,GO:0015849,GO:0016020,GO:0022857,GO:0031090,GO:0034220,GO:0043226,GO:0043227,GO:0043229,GO:0043231,GO:0044422,GO:0044424,GO:0044437,GO:0044444,GO:0044446,GO:0044464,GO:…
OFAS012288-PA	GO:0003674,GO:0003824,GO:0004721,GO:0004725,GO:0005575,GO:0005622,GO:0005623,GO:0005634,GO:0005737,GO:0006464,GO:0006470,GO:0006793,GO:0006796,GO:0006807,GO:0008150,GO:0008152,GO:0009987,GO:0016311,GO:0016787,GO:0016788,GO:0016791,GO:0019538,GO:0035335,GO:0036211,GO:0042578,GO:0043170,GO:0043226,GO:0043227,GO:0043229,GO:0043231,GO:0043412,GO:0044237,GO:0044238,GO:0044260,GO:0044267,GO:0044424,GO:…
OFAS012289-PA	GO:0005575,GO:0005622,GO:0005623,GO:0005737,GO:0005739,GO:0005740,GO:0005743,GO:0006464,GO:0006468,GO:0006793,GO:0006796,GO:0006807,GO:0006996,GO:0007005,GO:0008150,GO:0008152,GO:0009987,GO:0016020,GO:0016043,GO:0016310,GO:0019538,GO:0019866,GO:0031090,GO:0031966,GO:0031967,GO:0031975,GO:0036211,GO:0042592,GO:0043170,GO:0043226,GO:0043227,GO:0043229,GO:0043231,GO:0043412,GO:0044237,GO:0044238,GO:…
OFAS012290-PA	GO:0005575,GO:0005622,GO:0005623,GO:0005737,GO:0005739,GO:0005740,GO:0005743,GO:0006464,GO:0006468,GO:0006793,GO:0006796,GO:0006807,GO:0006996,GO:0007005,GO:0008150,GO:0008152,GO:0009987,GO:0016020,GO:0016043,GO:0016310,GO:0019538,GO:0019866,GO:0031090,GO:0031966,GO:0031967,GO:0031975,GO:0036211,GO:0042592,GO:0043170,GO:0043226,GO:0043227,GO:0043229,GO:0043231,GO:0043412,GO:0044237,GO:0044238,GO:…
OFAS012292-PA	GO:0000003,GO:0000122,GO:0002119,GO:0002164,GO:0003006,GO:0003674,GO:0003824,GO:0004812,GO:0004821,GO:0005488,GO:0005515,GO:0005575,GO:0005622,GO:0005623,GO:0005737,GO:0005739,GO:0005829,GO:0006082,GO:0006139,GO:0006355,GO:0006357,GO:0006399,GO:0006412,GO:0006418,GO:0006427,GO:0006518,GO:0006520,GO:0006725,GO:0006807,GO:0007275,GO:0007276,GO:0007281,GO:0008150,GO:0008152,GO:0009058,GO:0009059,GO:…
OFAS012298-PA	GO:0001704,GO:0001707,GO:0002376,GO:0003674,GO:0003700,GO:0003824,GO:0005488,GO:0005515,GO:0005575,GO:0005622,GO:0005623,GO:0005634,GO:0005654,GO:0005667,GO:0005737,GO:0005739,GO:0005740,GO:0005743,GO:0005829,GO:0006355,GO:0006357,GO:0006950,GO:0006952,GO:0006955,GO:0006996,GO:0007005,GO:0007154,GO:0007165,GO:0007166,GO:0007167,GO:0007178,GO:0007275,GO:0007369,GO:0007498,GO:0008150,GO:0008152,GO:…
OFAS012299-PA	GO:0000003,GO:0000902,GO:0001709,GO:0001932,GO:0001933,GO:0002376,GO:0002478,GO:0002495,GO:0002504,GO:0003006,GO:0003674,GO:0003779,GO:0005488,GO:0005515,GO:0005575,GO:0005576,GO:0005622,GO:0005623,GO:0005737,GO:0005829,GO:0005856,GO:0005869,GO:0005875,GO:0005886,GO:0005903,GO:0005911,GO:0005938,GO:0006810,GO:0006888,GO:0006928,GO:0006950,GO:0006952,GO:0006955,GO:0006996,GO:0007010,GO:0007015,GO:…
OFAS012300-PA	GO:0003674,GO:0003824,GO:0004672,GO:0004674,GO:0005575,GO:0005622,GO:0005623,GO:0005634,GO:0005737,GO:0006464,GO:0006468,GO:0006793,GO:0006796,GO:0006807,GO:0006950,GO:0007154,GO:0007165,GO:0007166,GO:0007167,GO:0007169,GO:0007610,GO:0007622,GO:0007623,GO:0008150,GO:0008152,GO:0008286,GO:0009605,GO:0009719,GO:0009725,GO:0009892,GO:0009894,GO:0009895,GO:0009987,GO:0009991,GO:0010033,GO:0010243,GO:…
OFAS012301-PA	GO:0000166,GO:0000287,GO:0001501,GO:0001503,GO:0001958,GO:0003674,GO:0003824,GO:0004672,GO:0004674,GO:0005488,GO:0005524,GO:0005575,GO:0005622,GO:0005623,GO:0005634,GO:0005654,GO:0005737,GO:0006464,GO:0006468,GO:0006793,GO:0006796,GO:0006807,GO:0006950,GO:0007154,GO:0007165,GO:0007166,GO:0007167,GO:0007169,GO:0007275,GO:0007610,GO:0007622,GO:0007623,GO:0008144,GO:0008150,GO:0008152,GO:0008286,GO:…
OFAS012985-PA	GO:0000003,GO:0000166,GO:0000187,GO:0000278,GO:0000302,GO:0000902,GO:0000904,GO:0001101,GO:0001558,GO:0001666,GO:0001678,GO:0001932,GO:0001934,GO:0002791,GO:0002792,GO:0002793,GO:0003006,GO:0003674,GO:0003682,GO:0003824,GO:0004672,GO:0004674,GO:0004679,GO:0004690,GO:0004691,GO:0004703,GO:0004712,GO:0005488,GO:0005515,GO:0005524,GO:0005575,GO:0005622,GO:0005623,GO:0005634,GO:0005654,GO:0005737,GO:…
OFAS012987-PA	GO:0000003,GO:0000280,GO:0001655,GO:0001775,GO:0001822,GO:0002020,GO:0002253,GO:0002376,GO:0002429,GO:0002474,GO:0002682,GO:0002684,GO:0002757,GO:0002764,GO:0002768,GO:0003674,GO:0005102,GO:0005488,GO:0005515,GO:0005575,GO:0005576,GO:0005615,GO:0005622,GO:0005623,GO:0005634,GO:0005654,GO:0005737,GO:0005829,GO:0006464,GO:0006473,GO:0006475,GO:0006508,GO:0006511,GO:0006515,GO:0006807,GO:0006915,GO:…
OFAS012988-PA	GO:0000003,GO:0000022,GO:0000070,GO:0000075,GO:0000077,GO:0000086,GO:0000122,GO:0000212,GO:0000226,GO:0000228,GO:0000278,GO:0000280,GO:0000281,GO:0000775,GO:0000776,GO:0000779,GO:0000780,GO:0000785,GO:0000793,GO:0000794,GO:0000819,GO:0000902,GO:0000910,GO:0000922,GO:0001674,GO:0001709,GO:0001889,GO:0002902,GO:0002903,GO:0003002,GO:0003006,GO:0003674,GO:0003824,GO:0004672,GO:0004674,GO:0004712,GO:…
OFAS012991-PA	GO:0000138,GO:0000139,GO:0000149,GO:0001505,GO:0003674,GO:0005484,GO:0005488,GO:0005515,GO:0005575,GO:0005622,GO:0005623,GO:0005634,GO:0005654,GO:0005737,GO:0005768,GO:0005769,GO:0005794,GO:0005795,GO:0005802,GO:0005829,GO:0005886,GO:0006810,GO:0006836,GO:0006886,GO:0006887,GO:0006904,GO:0006906,GO:0006996,GO:0007030,GO:0007032,GO:0007154,GO:0007267,GO:0007268,GO:0007269,GO:0008021,GO:0008104,GO:…
OFAS012992-PA	GO:0000049,GO:0000166,GO:0001514,GO:0001882,GO:0001883,GO:0003674,GO:0003676,GO:0003723,GO:0003729,GO:0003746,GO:0003824,GO:0003924,GO:0005488,GO:0005515,GO:0005525,GO:0005575,GO:0005622,GO:0005623,GO:0005737,GO:0005829,GO:0006412,GO:0006414,GO:0006417,GO:0006451,GO:0006518,GO:0006807,GO:0008135,GO:0008150,GO:0008152,GO:0009058,GO:0009059,GO:0009889,GO:0009987,GO:0010467,GO:0010468,GO:0010556,GO:…
OFAS012186-PA	GO:0000166,GO:0001882,GO:0001883,GO:0003674,GO:0003824,GO:0003924,GO:0005488,GO:0005525,GO:0005575,GO:0005623,GO:0005886,GO:0007154,GO:0007165,GO:0007264,GO:0008150,GO:0009898,GO:0009987,GO:0010959,GO:0016020,GO:0016462,GO:0016787,GO:0016817,GO:0016818,GO:0017076,GO:0017111,GO:0019001,GO:0022898,GO:0023052,GO:0032409,GO:0032410,GO:0032412,GO:0032413,GO:0032549,GO:0032550,GO:0032553,GO:0032555,GO:…
OFAS012188-PA	GO:0000226,GO:0000278,GO:0000902,GO:0000904,GO:0003674,GO:0005096,GO:0005488,GO:0005515,GO:0005575,GO:0005622,GO:0005623,GO:0005737,GO:0005813,GO:0005815,GO:0005829,GO:0005856,GO:0005874,GO:0005886,GO:0005911,GO:0005912,GO:0005923,GO:0006457,GO:0006996,GO:0007010,GO:0007017,GO:0007021,GO:0007023,GO:0007043,GO:0007049,GO:0007162,GO:0007163,GO:0007275,GO:0007399,GO:0007405,GO:0007409,GO:0008047,GO:…
OFAS012190-PA	GO:0000226,GO:0000278,GO:0000902,GO:0000904,GO:0003674,GO:0005096,GO:0005488,GO:0005515,GO:0005575,GO:0005622,GO:0005623,GO:0005737,GO:0005813,GO:0005815,GO:0005829,GO:0005856,GO:0005874,GO:0005886,GO:0005911,GO:0005912,GO:0005923,GO:0006457,GO:0006996,GO:0007010,GO:0007017,GO:0007021,GO:0007023,GO:0007043,GO:0007049,GO:0007162,GO:0007163,GO:0007275,GO:0007399,GO:0007405,GO:0007409,GO:0008047,GO:…
OFAS012191-PA	GO:0000226,GO:0000278,GO:0000902,GO:0000904,GO:0003674,GO:0005096,GO:0005488,GO:0005515,GO:0005575,GO:0005622,GO:0005623,GO:0005737,GO:0005813,GO:0005815,GO:0005829,GO:0005856,GO:0005874,GO:0005886,GO:0005911,GO:0005912,GO:0005923,GO:0006457,GO:0006996,GO:0007010,GO:0007017,GO:0007021,GO:0007023,GO:0007043,GO:0007049,GO:0007162,GO:0007163,GO:0007275,GO:0007399,GO:0007405,GO:0007409,GO:0008047,GO:…
OFAS011778-PA	GO:0000166,GO:0003008,GO:0003674,GO:0003824,GO:0005488,GO:0005515,GO:0005575,GO:0005622,GO:0005623,GO:0005737,GO:0005777,GO:0005782,GO:0005829,GO:0006081,GO:0006082,GO:0006807,GO:0007588,GO:0008150,GO:0008152,GO:0008465,GO:0009987,GO:0016043,GO:0016491,GO:0016614,GO:0016616,GO:0016618,GO:0019752,GO:0022607,GO:0030267,GO:0031406,GO:0031907,GO:0031974,GO:0032501,GO:0032787,GO:0034641,GO:0036094,GO:…
OFAS011779-PA	GO:0000166,GO:0003008,GO:0003674,GO:0003824,GO:0005488,GO:0005515,GO:0005575,GO:0005622,GO:0005623,GO:0005737,GO:0005777,GO:0005782,GO:0005829,GO:0006081,GO:0006082,GO:0006807,GO:0007588,GO:0008150,GO:0008152,GO:0008465,GO:0009987,GO:0016043,GO:0016491,GO:0016614,GO:0016616,GO:0016618,GO:0019752,GO:0022607,GO:0030267,GO:0031406,GO:0031907,GO:0031974,GO:0032501,GO:0032787,GO:0034641,GO:0036094,GO:…
OFAS011780-PA	GO:0000166,GO:0003008,GO:0003674,GO:0003824,GO:0005488,GO:0005515,GO:0005575,GO:0005622,GO:0005623,GO:0005737,GO:0005777,GO:0005782,GO:0005829,GO:0006081,GO:0006082,GO:0006807,GO:0007588,GO:0008150,GO:0008152,GO:0008465,GO:0009987,GO:0016043,GO:0016491,GO:0016614,GO:0016616,GO:0016618,GO:0019752,GO:0022607,GO:0030267,GO:0031406,GO:0031907,GO:0031974,GO:0032501,GO:0032787,GO:0034641,GO:0036094,GO:…
OFAS011782-PA	GO:0000285,GO:0003674,GO:0003824,GO:0005575,GO:0005622,GO:0005623,GO:0005737,GO:0005768,GO:0005912,GO:0005924,GO:0005925,GO:0006629,GO:0006644,GO:0006650,GO:0006793,GO:0006796,GO:0006810,GO:0008150,GO:0008152,GO:0009987,GO:0010008,GO:0012505,GO:0016020,GO:0016192,GO:0016197,GO:0016301,GO:0016307,GO:0016310,GO:0016482,GO:0016740,GO:0016772,GO:0016773,GO:0019637,GO:0030054,GO:0030055,GO:0030258,GO:…
OFAS011784-PA	GO:0000154,GO:0000451,GO:0000453,GO:0001510,GO:0003674,GO:0003676,GO:0003723,GO:0003824,GO:0005488,GO:0005575,GO:0005622,GO:0005623,GO:0005634,GO:0006139,GO:0006355,GO:0006357,GO:0006364,GO:0006396,GO:0006399,GO:0006400,GO:0006725,GO:0006807,GO:0008033,GO:0008150,GO:0008152,GO:0008168,GO:0008171,GO:0008173,GO:0008175,GO:0008649,GO:0008757,GO:0009451,GO:0009889,GO:0009987,GO:0010467,GO:0010468,GO:…
OFAS011791-PA	GO:0000228,GO:0000785,GO:0000790,GO:0005575,GO:0005622,GO:0005623,GO:0005634,GO:0005654,GO:0005694,GO:0005813,GO:0005815,GO:0005856,GO:0006139,GO:0006325,GO:0006338,GO:0006351,GO:0006355,GO:0006464,GO:0006508,GO:0006725,GO:0006807,GO:0006996,GO:0008150,GO:0008152,GO:0009058,GO:0009059,GO:0009889,GO:0009987,GO:0010467,GO:0010468,GO:0010556,GO:0015630,GO:0016043,GO:0016070,GO:0016579,GO:0018130,GO:…
OFAS011509-PA	GO:0003674,GO:0003676,GO:0003723,GO:0003743,GO:0005488,GO:0005575,GO:0005622,GO:0005623,GO:0005737,GO:0005829,GO:0006412,GO:0006413,GO:0006518,GO:0006807,GO:0007154,GO:0007165,GO:0007166,GO:0007224,GO:0008135,GO:0008150,GO:0008152,GO:0009058,GO:0009059,GO:0009987,GO:0010467,GO:0016282,GO:0019538,GO:0023052,GO:0032991,GO:0034641,GO:0034645,GO:0043043,GO:0043170,GO:0043603,GO:0043604,GO:0044237,GO:…
OFAS011510-PA	GO:0000139,GO:0003008,GO:0005575,GO:0005622,GO:0005623,GO:0005737,GO:0005768,GO:0005794,GO:0005802,GO:0006810,GO:0006892,GO:0006895,GO:0006996,GO:0007029,GO:0007275,GO:0008150,GO:0009987,GO:0010256,GO:0012505,GO:0016020,GO:0016043,GO:0016192,GO:0016482,GO:0031090,GO:0031410,GO:0031982,GO:0031984,GO:0032501,GO:0032502,GO:0043226,GO:0043227,GO:0043229,GO:0043231,GO:0044422,GO:0044424,GO:0044431,GO:…
OFAS011511-PA	GO:0000139,GO:0003008,GO:0005575,GO:0005622,GO:0005623,GO:0005737,GO:0005768,GO:0005794,GO:0005802,GO:0006810,GO:0006892,GO:0006895,GO:0006996,GO:0007029,GO:0007275,GO:0008150,GO:0009987,GO:0010256,GO:0012505,GO:0016020,GO:0016043,GO:0016192,GO:0016482,GO:0031090,GO:0031410,GO:0031982,GO:0031984,GO:0032501,GO:0032502,GO:0043226,GO:0043227,GO:0043229,GO:0043231,GO:0044422,GO:0044424,GO:0044431,GO:…
OFAS011513-PA	GO:0000139,GO:0003008,GO:0005575,GO:0005622,GO:0005623,GO:0005737,GO:0005768,GO:0005794,GO:0005802,GO:0006810,GO:0006892,GO:0006895,GO:0006996,GO:0007029,GO:0007275,GO:0008150,GO:0009987,GO:0010256,GO:0012505,GO:0016020,GO:0016043,GO:0016192,GO:0016482,GO:0031090,GO:0031410,GO:0031982,GO:0031984,GO:0032501,GO:0032502,GO:0043226,GO:0043227,GO:0043229,GO:0043231,GO:0044422,GO:0044424,GO:0044431,GO:…
OFAS011514-PA	GO:0000228,GO:0000785,GO:0000790,GO:0000791,GO:0000902,GO:0000904,GO:0001067,GO:0001932,GO:0001933,GO:0002009,GO:0002164,GO:0002165,GO:0002168,GO:0002376,GO:0002520,GO:0002682,GO:0003002,GO:0003674,GO:0003676,GO:0003677,GO:0003682,GO:0003824,GO:0005488,GO:0005515,GO:0005575,GO:0005622,GO:0005623,GO:0005634,GO:0005654,GO:0005694,GO:0005700,GO:0005703,GO:0005719,GO:0006139,GO:0006325,GO:0006338,GO:…
OFAS002281-PA	GO:0003674,GO:0003824,GO:0005488,GO:0005575,GO:0005622,GO:0005623,GO:0005737,GO:0005739,GO:0006091,GO:0007553,GO:0007554,GO:0008150,GO:0008152,GO:0009055,GO:0009889,GO:0009891,GO:0009893,GO:0009987,GO:0010565,GO:0010566,GO:0010817,GO:0010893,GO:0016491,GO:0019216,GO:0019218,GO:0019222,GO:0022900,GO:0031323,GO:0031325,GO:0031326,GO:0031328,GO:0032350,GO:0032352,GO:0043226,GO:0043227,GO:0043229,GO:…
OFAS002286-PA	GO:0000003,GO:0000288,GO:0000290,GO:0000291,GO:0000932,GO:0000956,GO:0002119,GO:0002164,GO:0003674,GO:0003676,GO:0003723,GO:0003824,GO:0004518,GO:0004527,GO:0004532,GO:0004534,GO:0004540,GO:0005488,GO:0005515,GO:0005575,GO:0005622,GO:0005623,GO:0005634,GO:0005654,GO:0005737,GO:0005829,GO:0006139,GO:0006401,GO:0006402,GO:0006725,GO:0006807,GO:0006950,GO:0006979,GO:0007275,GO:0007568,GO:0008150,GO:…
OFAS002287-PA	GO:0000003,GO:0000122,GO:0001085,GO:0001306,GO:0001659,GO:0001932,GO:0003008,GO:0003674,GO:0003712,GO:0003714,GO:0005488,GO:0005515,GO:0005575,GO:0005622,GO:0005623,GO:0005634,GO:0005737,GO:0006355,GO:0006357,GO:0006950,GO:0006979,GO:0007275,GO:0007562,GO:0007568,GO:0007571,GO:0007610,GO:0007611,GO:0007613,GO:0007616,GO:0007617,GO:0007618,GO:0007619,GO:0007620,GO:0007622,GO:0007623,GO:0007626,GO:…
OFAS002289-PA	GO:0000165,GO:0000166,GO:0000278,GO:0000302,GO:0001101,GO:0001932,GO:0001933,GO:0001965,GO:0003674,GO:0003676,GO:0003723,GO:0003824,GO:0004721,GO:0004722,GO:0005488,GO:0005515,GO:0005524,GO:0005575,GO:0005622,GO:0005623,GO:0005634,GO:0005654,GO:0005737,GO:0005819,GO:0005829,GO:0005856,GO:0006139,GO:0006325,GO:0006351,GO:0006464,GO:0006468,GO:0006470,GO:0006725,GO:0006793,GO:0006796,GO:0006807,GO:…
OFAS002290-PA	GO:0005575,GO:0005622,GO:0005623,GO:0005634,GO:0005737,GO:0005739,GO:0005740,GO:0005743,GO:0006996,GO:0007005,GO:0008150,GO:0009987,GO:0010257,GO:0016020,GO:0016043,GO:0019866,GO:0022607,GO:0031090,GO:0031647,GO:0031966,GO:0031967,GO:0031975,GO:0032981,GO:0033108,GO:0034622,GO:0043226,GO:0043227,GO:0043229,GO:0043231,GO:0043933,GO:0044085,GO:0044422,GO:0044424,GO:0044429,GO:0044444,GO:0044446,GO:…
OFAS002291-PA	GO:0000502,GO:0001775,GO:0002252,GO:0002263,GO:0002274,GO:0002275,GO:0002283,GO:0002366,GO:0002376,GO:0002443,GO:0002444,GO:0002446,GO:0003674,GO:0005488,GO:0005515,GO:0005575,GO:0005576,GO:0005622,GO:0005623,GO:0005634,GO:0005654,GO:0005737,GO:0005829,GO:0005838,GO:0006464,GO:0006508,GO:0006511,GO:0006807,GO:0006810,GO:0006887,GO:0006955,GO:0008150,GO:0008152,GO:0008270,GO:0008541,GO:0009056,GO:…
OFAS002297-PA	GO:0000038,GO:0001676,GO:0003674,GO:0003824,GO:0004312,GO:0005575,GO:0005622,GO:0005623,GO:0005737,GO:0005783,GO:0005789,GO:0006082,GO:0006139,GO:0006163,GO:0006164,GO:0006629,GO:0006631,GO:0006633,GO:0006637,GO:0006643,GO:0006665,GO:0006725,GO:0006732,GO:0006753,GO:0006790,GO:0006793,GO:0006796,GO:0006807,GO:0008150,GO:0008152,GO:0008610,GO:0009058,GO:0009108,GO:0009117,GO:0009150,GO:0009152,GO:…
OFAS002298-PA	GO:0003674,GO:0003682,GO:0005488,GO:0005575,GO:0005622,GO:0005623,GO:0005634,GO:0005654,GO:0005815,GO:0005856,GO:0005886,GO:0008150,GO:0008285,GO:0015630,GO:0016020,GO:0031974,GO:0031981,GO:0042127,GO:0043226,GO:0043227,GO:0043228,GO:0043229,GO:0043231,GO:0043232,GO:0043233,GO:0044422,GO:0044424,GO:0044428,GO:0044430,GO:0044446,GO:0044464,GO:0048519,GO:0048523,GO:0050678,GO:0050680,GO:0050789,GO:…
OFAS002299-PA	GO:0003674,GO:0003824,GO:0004180,GO:0004185,GO:0006403,GO:0006508,GO:0006807,GO:0006810,GO:0008150,GO:0008152,GO:0008233,GO:0008236,GO:0008238,GO:0009056,GO:0009057,GO:0009987,GO:0015931,GO:0016787,GO:0017171,GO:0019538,GO:0030163,GO:0033036,GO:0033227,GO:0043170,GO:0044237,GO:0044238,GO:0044248,GO:0044257,GO:0044260,GO:0044265,GO:0044267,GO:0050657,GO:0050658,GO:0051179,GO:0051234,GO:0051236,GO:…
OFAS002300-PA	GO:0000041,GO:0001654,GO:0003674,GO:0005215,GO:0005385,GO:0005575,GO:0005623,GO:0005886,GO:0005887,GO:0006355,GO:0006357,GO:0006810,GO:0006811,GO:0006812,GO:0006829,GO:0006873,GO:0006875,GO:0006882,GO:0006950,GO:0007049,GO:0007154,GO:0007165,GO:0007166,GO:0007167,GO:0007178,GO:0007275,GO:0007423,GO:0008150,GO:0008283,GO:0008324,GO:0009267,GO:0009605,GO:0009636,GO:0009719,GO:0009889,GO:0009893,GO:…
OFAS013931-PA	GO:0003674,GO:0005198,GO:0005214,GO:0005575,GO:0005576,GO:0007275,GO:0008010,GO:0008150,GO:0031012,GO:0032501,GO:0032502,GO:0040003,GO:0042302,GO:0042335,GO:0044421,GO:0048856
OFAS013935-PA	GO:0003674,GO:0003824,GO:0004842,GO:0005575,GO:0005622,GO:0005623,GO:0005634,GO:0005654,GO:0005737,GO:0005829,GO:0006464,GO:0006807,GO:0008150,GO:0008152,GO:0008589,GO:0009966,GO:0009968,GO:0009987,GO:0010646,GO:0010648,GO:0010941,GO:0010942,GO:0016567,GO:0016740,GO:0019538,GO:0019787,GO:0019788,GO:0023051,GO:0023057,GO:0031974,GO:0031981,GO:0032446,GO:0036211,GO:0042981,GO:0043065,GO:0043067,GO:…
OFAS013936-PA	GO:0000413,GO:0003674,GO:0003755,GO:0003824,GO:0005488,GO:0005527,GO:0005528,GO:0005575,GO:0005622,GO:0005623,GO:0005737,GO:0005783,GO:0005788,GO:0006457,GO:0006464,GO:0006807,GO:0006950,GO:0006986,GO:0007154,GO:0007165,GO:0008144,GO:0008150,GO:0008152,GO:0009987,GO:0010033,GO:0012505,GO:0016853,GO:0016859,GO:0018193,GO:0018208,GO:0019538,GO:0023052,GO:0030968,GO:0031974,GO:0033554,GO:0034620,GO:…
OFAS013864-PA	GO:0000122,GO:0000151,GO:0003674,GO:0005488,GO:0005515,GO:0005575,GO:0005622,GO:0005623,GO:0005634,GO:0005654,GO:0005737,GO:0005739,GO:0005740,GO:0005741,GO:0006355,GO:0006357,GO:0006464,GO:0006508,GO:0006511,GO:0006807,GO:0007275,GO:0007568,GO:0008021,GO:0008134,GO:0008150,GO:0008152,GO:0008340,GO:0009056,GO:0009057,GO:0009889,GO:0009890,GO:0009892,GO:0009987,GO:0010259,GO:0010468,GO:0010498,GO:…
OFAS013865-PA	GO:0002791,GO:0002793,GO:0005575,GO:0005576,GO:0005615,GO:0005622,GO:0005623,GO:0005737,GO:0005768,GO:0005798,GO:0007275,GO:0008150,GO:0010646,GO:0010647,GO:0012505,GO:0023051,GO:0023056,GO:0031410,GO:0031982,GO:0032501,GO:0032502,GO:0032879,GO:0032880,GO:0043226,GO:0043227,GO:0043229,GO:0044421,GO:0044424,GO:0044444,GO:0044464,GO:0048518,GO:0048522,GO:0048736,GO:0048737,GO:0048856,GO:0050708,GO:…
OFAS013867-PA	GO:0002791,GO:0002793,GO:0005575,GO:0005576,GO:0005615,GO:0005622,GO:0005623,GO:0005737,GO:0005768,GO:0005798,GO:0007275,GO:0008150,GO:0010646,GO:0010647,GO:0012505,GO:0023051,GO:0023056,GO:0031410,GO:0031982,GO:0032501,GO:0032502,GO:0032879,GO:0032880,GO:0043226,GO:0043227,GO:0043229,GO:0044421,GO:0044424,GO:0044444,GO:0044464,GO:0048518,GO:0048522,GO:0048736,GO:0048737,GO:0048856,GO:0050708,GO:…
OFAS014573-PA	GO:0000166,GO:0001558,GO:0001816,GO:0001990,GO:0001998,GO:0002033,GO:0002034,GO:0002262,GO:0002376,GO:0002520,GO:0003008,GO:0003013,GO:0003014,GO:0003018,GO:0003044,GO:0003071,GO:0003072,GO:0003073,GO:0003081,GO:0003084,GO:0003085,GO:0003674,GO:0003824,GO:0004345,GO:0005488,GO:0005515,GO:0005536,GO:0005575,GO:0005622,GO:0005623,GO:0005634,GO:0005737,GO:0005829,GO:0005886,GO:0005975,GO:0005996,GO:…
OFAS013891-PA	GO:0003674,GO:0003824,GO:0005575,GO:0005622,GO:0005623,GO:0005737,GO:0005856,GO:0005858,GO:0005875,GO:0005929,GO:0005930,GO:0006928,GO:0007017,GO:0007018,GO:0008150,GO:0009987,GO:0015630,GO:0016462,GO:0016787,GO:0016817,GO:0016818,GO:0016887,GO:0017111,GO:0030286,GO:0032838,GO:0032991,GO:0036157,GO:0042623,GO:0042995,GO:0043226,GO:0043228,GO:0043229,GO:0043232,GO:0044422,GO:0044424,GO:0044430,GO:…
OFAS013892-PA	GO:0000003,GO:0000122,GO:0000217,GO:0000228,GO:0000400,GO:0000737,GO:0000785,GO:0000790,GO:0000793,GO:0000976,GO:0001067,GO:0001158,GO:0001708,GO:0001936,GO:0001938,GO:0002119,GO:0002164,GO:0002200,GO:0002237,GO:0002376,GO:0002437,GO:0002520,GO:0002562,GO:0002682,GO:0002683,GO:0002684,GO:0002759,GO:0002831,GO:0002832,GO:0002920,GO:0002921,GO:0003002,GO:0003006,GO:0003674,GO:0003676,GO:0003677,GO:…
OFAS013206-PA	GO:0000003,GO:0000976,GO:0000977,GO:0000981,GO:0001012,GO:0001067,GO:0001228,GO:0003674,GO:0003676,GO:0003677,GO:0003690,GO:0003700,GO:0005488,GO:0005575,GO:0005622,GO:0005623,GO:0005634,GO:0005654,GO:0005737,GO:0005829,GO:0005886,GO:0006139,GO:0006351,GO:0006355,GO:0006357,GO:0006366,GO:0006725,GO:0006807,GO:0007154,GO:0007165,GO:0007275,GO:0007565,GO:0007566,GO:0007623,GO:0008150,GO:0008152,GO:…
OFAS013208-PA	GO:0000003,GO:0000165,GO:0000578,GO:0001708,GO:0001932,GO:0001934,GO:0002009,GO:0002119,GO:0002164,GO:0002165,GO:0002252,GO:0002376,GO:0003002,GO:0003006,GO:0003674,GO:0003824,GO:0004672,GO:0005078,GO:0005198,GO:0005488,GO:0005515,GO:0005575,GO:0005622,GO:0005623,GO:0005737,GO:0005783,GO:0005829,GO:0005886,GO:0006355,GO:0006357,GO:0006464,GO:0006468,GO:0006793,GO:0006796,GO:0006807,GO:0006928,GO:…
OFAS013209-PA	GO:0001510,GO:0003674,GO:0003824,GO:0005575,GO:0005622,GO:0005623,GO:0005634,GO:0005654,GO:0005730,GO:0005737,GO:0005829,GO:0006139,GO:0006396,GO:0006399,GO:0006400,GO:0006725,GO:0006807,GO:0008033,GO:0008150,GO:0008152,GO:0008168,GO:0008173,GO:0008175,GO:0008176,GO:0008757,GO:0009451,GO:0009987,GO:0010467,GO:0016070,GO:0016423,GO:0016740,GO:0016741,GO:0030488,GO:0031974,GO:0031981,GO:0032259,GO:…
OFAS013215-PA	GO:0000003,GO:0000060,GO:0001889,GO:0002064,GO:0002065,GO:0002066,GO:0002218,GO:0002221,GO:0002224,GO:0002225,GO:0002237,GO:0002253,GO:0002376,GO:0002520,GO:0002682,GO:0002683,GO:0002684,GO:0002697,GO:0002699,GO:0002700,GO:0002702,GO:0002753,GO:0002757,GO:0002758,GO:0002759,GO:0002760,GO:0002764,GO:0002784,GO:0002788,GO:0002804,GO:0002805,GO:0002807,GO:0002810,GO:0002831,GO:0002833,GO:0002920,GO:…
OFAS012196-PA	GO:0000956,GO:0000972,GO:0000973,GO:0002376,GO:0002520,GO:0002682,GO:0002684,GO:0002694,GO:0002696,GO:0003674,GO:0003676,GO:0003677,GO:0003690,GO:0003723,GO:0005488,GO:0005515,GO:0005575,GO:0005622,GO:0005623,GO:0005634,GO:0005737,GO:0005844,GO:0006139,GO:0006351,GO:0006354,GO:0006355,GO:0006366,GO:0006368,GO:0006401,GO:0006402,GO:0006403,GO:0006405,GO:0006406,GO:0006611,GO:0006725,GO:0006807,GO:…
OFAS012201-PA	GO:0000122,GO:0000228,GO:0000785,GO:0000790,GO:0000791,GO:0000902,GO:0000904,GO:0000976,GO:0000977,GO:0000978,GO:0000987,GO:0001012,GO:0001067,GO:0002039,GO:0002262,GO:0002376,GO:0002520,GO:0003674,GO:0003676,GO:0003677,GO:0003682,GO:0003690,GO:0003712,GO:0003713,GO:0003824,GO:0004672,GO:0004713,GO:0004842,GO:0005102,GO:0005488,GO:0005515,GO:0005575,GO:0005622,GO:0005623,GO:0005634,GO:0005654,GO:…
OFAS013315-PA	GO:0003674,GO:0003676,GO:0003677,GO:0005488,GO:0005575,GO:0005622,GO:0005623,GO:0005634,GO:0008150,GO:0043226,GO:0043227,GO:0043229,GO:0043231,GO:0044424,GO:0044464,GO:0048583,GO:0050789,GO:0050794,GO:0051726,GO:0065007,GO:0080134,GO:0080135,GO:0097159,GO:1901363,GO:1901976,GO:2000001,GO:2001020
OFAS003546-PA	GO:0000902,GO:0000904,GO:0000981,GO:0001655,GO:0001756,GO:0002119,GO:0002164,GO:0003002,GO:0003008,GO:0003674,GO:0003676,GO:0003677,GO:0003700,GO:0005488,GO:0005575,GO:0005622,GO:0005623,GO:0005634,GO:0006355,GO:0006357,GO:0006810,GO:0006928,GO:0007154,GO:0007275,GO:0007389,GO:0007399,GO:0007409,GO:0007412,GO:0007417,GO:0007420,GO:0007589,GO:0007595,GO:0007610,GO:0007611,GO:0007612,GO:0007632,GO:…
OFAS003547-PA	GO:0001664,GO:0001817,GO:0001818,GO:0001894,GO:0003008,GO:0003009,GO:0003012,GO:0003674,GO:0003779,GO:0005102,GO:0005198,GO:0005488,GO:0005515,GO:0005575,GO:0005622,GO:0005623,GO:0005737,GO:0005783,GO:0005829,GO:0005886,GO:0006936,GO:0006941,GO:0007154,GO:0007165,GO:0007166,GO:0007186,GO:0007200,GO:0007206,GO:0007215,GO:0007216,GO:0007267,GO:0007268,GO:0007275,GO:0007517,GO:0007519,GO:0007600,GO:…
OFAS003549-PA	GO:0001664,GO:0001817,GO:0001818,GO:0001894,GO:0003008,GO:0003009,GO:0003012,GO:0003674,GO:0003779,GO:0005102,GO:0005198,GO:0005488,GO:0005515,GO:0005575,GO:0005622,GO:0005623,GO:0005737,GO:0005783,GO:0005829,GO:0005886,GO:0006936,GO:0006941,GO:0007154,GO:0007165,GO:0007166,GO:0007186,GO:0007200,GO:0007206,GO:0007215,GO:0007216,GO:0007267,GO:0007268,GO:0007275,GO:0007517,GO:0007519,GO:0007600,GO:…
OFAS003556-PA	GO:0000302,GO:0001101,GO:0001775,GO:0002039,GO:0002244,GO:0002252,GO:0002263,GO:0002274,GO:0002275,GO:0002283,GO:0002366,GO:0002376,GO:0002443,GO:0002444,GO:0002446,GO:0002520,GO:0002931,GO:0003008,GO:0003009,GO:0003012,GO:0003674,GO:0003676,GO:0003723,GO:0003746,GO:0003779,GO:0003824,GO:0003924,GO:0005488,GO:0005515,GO:0005575,GO:0005576,GO:0005622,GO:0005623,GO:0005737,GO:0005829,GO:0005840,GO:…
OFAS014774-PA	GO:0003674,GO:0003824,GO:0005575,GO:0005622,GO:0005623,GO:0005737,GO:0005783,GO:0005789,GO:0006464,GO:0006486,GO:0006493,GO:0006807,GO:0008150,GO:0008152,GO:0008194,GO:0008593,GO:0009058,GO:0009059,GO:0009100,GO:0009101,GO:0009966,GO:0009968,GO:0009987,GO:0010646,GO:0010648,GO:0012505,GO:0016020,GO:0016021,GO:0016266,GO:0016740,GO:0016757,GO:0016763,GO:0019538,GO:0023051,GO:0023057,GO:0030176,GO:…
OFAS014775-PA	GO:0001101,GO:0001676,GO:0002791,GO:0003674,GO:0003824,GO:0004095,GO:0005488,GO:0005515,GO:0005575,GO:0005622,GO:0005623,GO:0005737,GO:0005739,GO:0005740,GO:0005741,GO:0005975,GO:0005996,GO:0006006,GO:0006082,GO:0006575,GO:0006577,GO:0006629,GO:0006631,GO:0006635,GO:0006638,GO:0006639,GO:0006641,GO:0006807,GO:0006810,GO:0006811,GO:0006820,GO:0006839,GO:0006853,GO:0006869,GO:0006950,GO:0006979,GO:…
[truncated: 8,786 more rows]
