# Supplementary material for: The role of Dmnt1 during spermatogenesis of the insect Oncopeltus fasciatus
Source: Epigenetics Chromatin. 2023 Jul 1;16:28. doi: 10.1186/s13072-023-00496-5 (PMC10314392; doi:10.1186/s13072-023-00496-5)
Supplement: Supplementary file 3 — Additional file 3. Contains the output from DESeq2 for the differential gene expression of the 7-day samples. [file 13072_2023_496_MOESM3_ESM.txt]

Gene_Accession	log2_Fold_Change	S_value
OFAS006349	-1.846043169	1.32E-09
OFAS008363	-2.147673295	2.13E-08
OFAS010770	-1.096761701	1.90E-07
OFAS000592	-3.21710218	3.11E-07
OFAS013054	-1.023855854	2.27E-05
OFAS009047	5.624533365	6.66E-05
OFAS009497	-3.022780727	0.000128862
OFAS019246	-0.476865597	0.000213554
OFAS002145	-1.025239077	0.000355635
OFAS015112	-1.650121193	0.000579349
OFAS000464	-0.467606008	0.000780844
OFAS000494	1.129120292	0.00099712
OFAS011653	2.223921252	0.001232537
OFAS015351	-0.369058237	0.001530765
OFAS017177	-0.385914885	0.001823273
OFAS014220	0.417307529	0.002083135
OFAS018875	0.467795413	0.002331813
OFAS002185	0.382563342	0.002572187
OFAS005305	-1.108991302	0.002869926
OFAS011660	0.198624475	0.003144579
OFAS008300	0.169615819	0.003400813
OFAS017055	-0.698949826	0.003660146
OFAS004917	-0.496363195	0.003923378
OFAS006143	-0.729783775	0.004213342
OFAS002380	-0.63836179	0.004519862
OFAS007150	-0.804077052	0.004810344
OFAS000814	-0.558013252	0.005118447
OFAS008452	-0.287250738	0.005425314
OFAS014353	0.658723778	0.005713005
OFAS007602	-0.378623298	0.005992152
OFAS006178	-0.7228657	0.006367197
OFAS006120	-0.592295474	0.006859364
OFAS008349	0.29843038	0.007334641
OFAS017259	-0.347237262	0.007799146
OFAS014939	-1.247146819	0.008273327
OFAS013569	-0.940205811	0.008728663
OFAS003832	-0.825842039	0.009167871
OFAS008574	-0.496144412	0.009650152
OFAS001354	-1.137038213	0.01012898
OFAS003798	0.790935359	0.010706802
OFAS014249	-0.55164276	0.011325094
OFAS004277	0.333851896	0.012043425
OFAS005643	-0.434177985	0.012824045
OFAS016213	-0.474528457	0.013610885
OFAS027209	-0.810432187	0.014445559
OFAS009017	-0.538567417	0.01526654
OFAS000770	-0.571203473	0.016068858
OFAS015317	-0.794554786	0.016943243
OFAS017883	-0.531480477	0.017865723
OFAS002792	-0.568765532	0.018754089
OFAS013386	0.607296901	0.019618142
OFAS019284	-0.537903386	0.02062988
OFAS003855	-0.537053432	0.021676536
OFAS013120	-0.606937482	0.022689629
OFAS003572	0.093395379	0.023683298
OFAS006950	0.324590665	0.024696874
OFAS013448	-0.427172778	0.025768787
OFAS003520	-0.219833497	0.026852827
OFAS005429	-0.366406364	0.028025458
OFAS004592	1.04709578	0.029206571
OFAS012291	0.167103132	0.030385544
OFAS015064	0.587858047	0.031710423
OFAS011659	0.403489622	0.033061084
OFAS002317	-0.478147171	0.034417536
OFAS007185	0.223406684	0.03577257
OFAS003701	-0.629388503	0.037101131
OFAS016999	-0.439872027	0.038422467
OFAS006639	-0.368192121	0.039777122
OFAS005162	0.55245948	0.041181521
OFAS008236	-0.432238786	0.042676585
OFAS004667	0.767323421	0.044206069
OFAS014341	-0.238350057	0.045694584
OFAS016111	0.122218665	0.047352031
OFAS007538	-0.807964817	0.04902687
OFAS008756	0.335823025	0.050659962
OFAS012058	-1.137679127	0.05254252
OFAS010076	-0.480398498	0.054597329
OFAS002738	0.31669676	0.056641976
OFAS015337	-0.001328555	0.059215417
OFAS001623	-0.001331708	0.06172486
OFAS003921	0.00134903	0.064174324
OFAS016654	-0.00136596	0.066568134
OFAS006413	0.001258389	0.068904879
OFAS015564	0.001233008	0.071193803
OFAS012226	-0.001233226	0.073429007
OFAS011396	-0.001400495	0.075616006
OFAS004849	-0.001402112	0.077753623
OFAS012481	-0.00119316	0.079855645
OFAS017225	-0.001173206	0.081922106
OFAS016087	0.001147925	0.083959342
OFAS014840	0.001491527	0.085969291
OFAS006936	-0.001496361	0.087940266
OFAS014652	-0.001496941	0.089869231
OFAS017821	-0.001497361	0.091757695
OFAS006970	0.001112853	0.093609794
OFAS003404	-0.001105295	0.095429446
OFAS006271	-0.001104188	0.097212056
OFAS012879	0.001516756	0.09896579
OFAS001563	-0.001084392	0.100693179
OFAS013161	-0.001530875	0.10239036
OFAS010497	0.001542809	0.104066376
OFAS004760	0.001032212	0.105741739
OFAS016941	-0.001578388	0.107393447
OFAS013343	0.001004621	0.109032906
OFAS006955	0.001004599	0.110641408
OFAS005673	0.001004192	0.112219816
OFAS013268	0.001597188	0.113772693
OFAS012892	-0.000986828	0.115311356
OFAS010813	0.000980938	0.116828136
OFAS003138	-0.001620127	0.118327637
OFAS012027	0.000969746	0.119802117
OFAS009887	0.00162523	0.121255348
OFAS010391	0.000957806	0.122691065
OFAS004806	-0.000944136	0.124116915
OFAS004327	0.00094162	0.125520858
OFAS012465	0.000929614	0.126914466
OFAS006621	-0.000925954	0.12828841
OFAS006151	0.00165677	0.129640677
OFAS015417	0.000923817	0.130971107
OFAS010404	0.000918937	0.132284988
OFAS000453	-0.00090854	0.133588965
OFAS017542	-0.001676676	0.134883446
OFAS014689	-0.000897344	0.136158095
OFAS012423	-0.000894533	0.137415589
OFAS006194	0.000873092	0.138678409
OFAS006141	-0.000872284	0.139921929
OFAS001748	-0.000860564	0.14116018
OFAS017112	-0.000849076	0.142393195
OFAS001655	0.00084865	0.143607514
OFAS004664	-0.000845561	0.14480673
OFAS015746	-0.001723729	0.146002001
OFAS000698	-0.000832274	0.147181369
OFAS017563	0.000826625	0.148349656
OFAS007621	-0.000823045	0.149504795
OFAS016043	-0.000820002	0.150646837
OFAS014896	0.000816021	0.151777046
OFAS004678	0.001740542	0.152897709
OFAS017274	-0.001743842	0.154007559
OFAS010390	-0.000801171	0.155107172
OFAS006467	-0.000796287	0.156197058
OFAS003996	0.000789215	0.157279957
OFAS002555	0.00078825	0.158348934
OFAS014830	-0.000783853	0.159408194
OFAS005975	-0.000778339	0.160459555
OFAS006700	0.000768576	0.161508483
OFAS013998	0.000753601	0.162561609
OFAS002335	0.001779478	0.163600518
OFAS008559	0.000753142	0.164625854
OFAS008916	-0.000739242	0.165654494
OFAS000023	-0.00178974	0.166672251
OFAS005269	-0.000724482	0.167692166
OFAS008089	-0.000721314	0.168702529
OFAS002663	-0.000715491	0.16970708
OFAS001743	0.00069846	0.170720036
OFAS000538	0.000698173	0.171720271
OFAS013075	-0.000684982	0.172724323
OFAS014700	-0.000682158	0.17371921
OFAS011400	-0.000677729	0.17470707
OFAS016619	0.000671091	0.175690703
OFAS002433	-0.000666323	0.176668277
OFAS002268	-0.000662401	0.177638736
OFAS008162	0.000659778	0.178600446
OFAS011590	0.00065373	0.179557918
OFAS002398	-0.000648224	0.180510707
OFAS018139	0.000647038	0.181453397
OFAS012126	-0.000645233	0.182386985
OFAS002376	-0.001845864	0.1833097
OFAS004515	-0.00063667	0.184231798
OFAS015757	0.000633717	0.18514666
OFAS004665	-0.000631164	0.186053761
OFAS017200	0.000614344	0.186971284
OFAS003207	0.000607107	0.187887092
OFAS012882	0.000606368	0.188793291
OFAS000332	0.000605751	0.189689836
OFAS018336	-0.000601292	0.190581577
OFAS013340	0.00060074	0.191463869
OFAS000973	-0.000599073	0.1923383
OFAS007170	0.000598016	0.193204186
OFAS000261	0.000594568	0.194064562
OFAS016706	0.000593156	0.194917112
OFAS002007	0.000592463	0.195760983
OFAS009351	-0.000587827	0.196601159
OFAS008964	-0.000587018	0.197433209
OFAS014908	-0.000567028	0.198280292
OFAS000387	0.000558442	0.199128439
OFAS016869	-0.000550289	0.199977456
OFAS013982	0.000549596	0.200818214
OFAS007596	-0.000544307	0.201656476
OFAS009329	0.000543356	0.202486963
OFAS001995	0.000539078	0.20331387
OFAS003888	-0.000538933	0.204132335
OFAS002279	-0.000538441	0.204942723
OFAS013790	-0.001905536	0.205750033
OFAS001374	0.000519722	0.206566048
OFAS008186	-0.000518543	0.207374993
OFAS015049	-0.000514683	0.208180344
OFAS012766	-0.000512242	0.208980389
OFAS005093	0.00051211	0.209772418
OFAS004556	0.000511905	0.210556741
OFAS010250	0.000511808	0.211333274
OFAS000336	-0.000509421	0.212104865
OFAS006755	0.000508965	0.212869442
OFAS008994	-0.000507015	0.213628665
OFAS005393	0.000506026	0.214381695
OFAS008090	-0.000503443	0.215130168
OFAS017403	-0.000501995	0.215873038
OFAS009881	-0.000499239	0.216611979
OFAS003169	-0.000498834	0.217344253
OFAS000469	-0.000498773	0.218069598
OFAS010986	-0.000493161	0.218794319
OFAS003115	0.000491202	0.219514374
OFAS006196	-0.000485454	0.220233981
OFAS006221	-0.000483127	0.22094952
OFAS014788	-0.000481697	0.221659973
OFAS027145	-0.00048131	0.222364199
OFAS025155	0.00048043	0.223062923
OFAS002956	-0.000479651	0.223756042
OFAS015813	0.000479043	0.22444339
OFAS005200	0.000477211	0.2251264
OFAS010383	-0.000476585	0.225804003
OFAS003410	-0.000475757	0.226476376
OFAS013792	0.000474957	0.22714356
OFAS010817	0.000474362	0.227805302
OFAS010108	0.000472203	0.228463487
OFAS011551	0.000472015	0.22911603
OFAS017275	0.00047167	0.229763198
OFAS003392	-0.00047044	0.230405979
OFAS015680	0.000469123	0.231044488
OFAS025041	0.000462512	0.231684354
OFAS016328	-0.000461217	0.232320005
OFAS016830	-0.000455144	0.232956552
OFAS013179	0.000454814	0.233587894
OFAS000458	0.00045401	0.234214632
OFAS013023	-0.000453938	0.234836141
OFAS009395	0.000450118	0.235456306
OFAS001192	-0.000446907	0.236074476
OFAS018829	0.001945848	0.236689959
OFAS007141	0.000438586	0.237306318
OFAS008755	-0.000437569	0.237918563
OFAS007932	-0.000436342	0.238526978
OFAS005904	-0.000434048	0.239132573
OFAS009134	-0.000432276	0.239735056
OFAS000057	-0.000431126	0.240333751
OFAS014773	0.000430804	0.240927863
OFAS002167	0.000429195	0.241518731
OFAS002384	0.000427987	0.242105986
OFAS000685	0.000424729	0.242691764
OFAS001536	0.001955899	0.243276089
OFAS012435	0.000420129	0.24385694
OFAS015869	0.000418496	0.244434818
OFAS015594	-0.000416553	0.245010017
OFAS014793	-0.000415156	0.24558203
OFAS010134	0.000412675	0.246151954
OFAS001251	0.000411711	0.246718319
OFAS005846	-0.00041095	0.247280983
OFAS013763	0.000409959	0.247840219
OFAS006044	0.00040997	0.248395104
OFAS014429	-0.00040945	0.248946174
OFAS008611	0.000409135	0.249493301
OFAS003810	-0.000408414	0.250036911
OFAS005967	-0.000408246	0.250576515
OFAS002058	-0.000408152	0.251112084
OFAS016072	0.000407726	0.251644001
OFAS001404	-0.000405582	0.252173909
OFAS002966	-0.00040538	0.252699965
OFAS013524	0.000404994	0.253222437
OFAS007232	-0.000401021	0.253744729
OFAS013777	-0.000397145	0.254266717
OFAS015018	-0.00038864	0.25479278
OFAS012830	-0.000386454	0.255316963
OFAS003578	0.000383916	0.255839639
OFAS015159	-0.000379351	0.256362717
OFAS009624	0.001971748	0.256882877
OFAS009923	0.000377556	0.257399962
OFAS006263	-0.000376443	0.257914309
OFAS000510	0.000375151	0.258426144
OFAS001270	-0.000373869	0.258935439
OFAS001924	0.000373	0.259441851
OFAS009798	-0.000371265	0.259946222
OFAS018128	0.000368407	0.260449571
OFAS017143	-0.000367519	0.260950155
OFAS000681	0.000365897	0.261448635
OFAS004363	-0.000364543	0.261944795
OFAS003248	-0.000362728	0.262439115
OFAS010222	-0.000362579	0.262930118
OFAS018441	0.000360355	0.263419661
OFAS025276	-0.000357329	0.263908467
OFAS015774	-0.000355622	0.264395394
OFAS002378	0.000354466	0.264879977
OFAS017065	-0.000353723	0.265361889
OFAS012504	0.000353473	0.265840704
OFAS015424	-0.000351368	0.266318095
OFAS008442	0.000347881	0.266795265
OFAS001258	0.000346146	0.26727069
OFAS001771	0.000344384	0.267744449
OFAS006696	-0.000343642	0.268215619
OFAS003697	-0.000342467	0.268684642
OFAS007129	-0.000339462	0.269153122
OFAS007982	-0.000338272	0.269619464
OFAS010560	0.000338065	0.270082916
OFAS012976	0.0003374	0.270543839
OFAS009052	-0.000336211	0.27100274
OFAS008961	-0.000333557	0.27146087
OFAS017973	0.000333082	0.271916371
OFAS016940	-0.000332977	0.272368985
OFAS012955	-0.000332487	0.272819059
OFAS016159	0.000331277	0.273267202
OFAS005235	0.000329004	0.273714355
OFAS010566	-0.000328831	0.274158733
OFAS013045	-0.000326958	0.274601798
OFAS011948	0.000326559	0.275042383
OFAS014179	-0.000324941	0.275481477
OFAS000487	-0.000323231	0.275919182
OFAS003647	0.000321531	0.276355507
OFAS018026	0.000319278	0.27679089
OFAS003624	0.000316556	0.277225755
OFAS013762	-0.000314963	0.27765921
OFAS014192	0.00031405	0.278090674
OFAS013654	0.000313669	0.27851972
OFAS001342	-0.00031298	0.278946636
OFAS018715	0.000312337	0.279371447
OFAS010602	-0.000312103	0.279793808
OFAS006158	0.000309105	0.280215935
OFAS015482	0.000307875	0.280636499
OFAS003437	0.000307832	0.281054507
OFAS011711	-0.000305033	0.281472161
OFAS009458	-0.00030204	0.281889632
OFAS001754	-0.000301127	0.282305336
OFAS006397	-0.000299931	0.282719429
OFAS008331	-0.00029995	0.283131016
OFAS015626	0.000298557	0.283541237
OFAS015515	-0.000297612	0.283949717
OFAS008165	-0.000296362	0.284356708
OFAS009580	0.000296108	0.28476148
OFAS007293	0.000295834	0.285164042
OFAS013465	-0.000293448	0.28556607
OFAS018415	-0.000293401	0.285965764
OFAS003794	0.000293249	0.286363186
OFAS009697	0.000292269	0.286759031
OFAS007905	0.000290841	0.287153648
OFAS003016	0.000290122	0.287546507
OFAS004487	-0.000289199	0.28793776
OFAS007497	-0.000288998	0.2883269
OFAS004286	0.000286789	0.28871545
OFAS025045	-0.000285939	0.289102431
OFAS000604	-0.000285514	0.28948749
OFAS018425	0.00028248	0.289872614
OFAS009591	0.000279819	0.290257552
OFAS007861	-0.000278074	0.290641592
OFAS006382	-0.000278012	0.291023486
OFAS017368	-0.000276896	0.291404038
OFAS025145	-0.000274835	0.291783894
OFAS011976	-0.000274055	0.292162277
OFAS002872	-0.000273882	0.292538652
OFAS001325	-0.000273002	0.292913556
OFAS011570	0.000272488	0.293286737
OFAS013702	0.000272334	0.293657949
OFAS005889	-0.000271658	0.294027585
OFAS006544	0.000269718	0.294396575
OFAS014158	0.000269431	0.294763726
OFAS015990	0.000268182	0.295129758
OFAS005199	-0.000266599	0.295494933
OFAS000148	-0.000265302	0.295859035
OFAS002626	-0.000264712	0.296221545
OFAS013346	-0.000264421	0.296582299
OFAS017268	-0.000263431	0.296941809
OFAS003506	0.000262947	0.297299705
OFAS014915	-0.000262716	0.297655784
OFAS013861	-0.000262279	0.298010296
OFAS007786	-0.000261846	0.298363201
OFAS009032	-0.000259001	0.298716239
OFAS006423	0.000257135	0.299068699
OFAS008921	0.000257106	0.299419289
OFAS002614	-0.000256896	0.299768165
OFAS009417	0.000256342	0.300115558
OFAS001134	-0.000256187	0.300461224
OFAS016779	-0.000255663	0.300805425
OFAS002822	-0.000254218	0.301148819
OFAS010258	0.000252777	0.301491412
OFAS010565	-0.000252309	0.301832527
OFAS001453	-0.000251737	0.302172253
OFAS002863	0.000251564	0.302510307
OFAS004414	0.000251198	0.302846837
OFAS000728	-0.000250121	0.303182376
OFAS005148	-0.000248393	0.303517371
OFAS019231	-0.000248223	0.303850731
OFAS014832	-0.000247781	0.304182686
OFAS012063	0.000247192	0.304513342
OFAS011122	0.000247042	0.304842399
OFAS009354	-0.000246873	0.305169884
OFAS016678	0.000245243	0.305496803
OFAS006223	0.000245029	0.30582219
OFAS001524	0.000244433	0.306146343
OFAS005422	0.000243869	0.30646923
OFAS005316	0.000242333	0.306791514
OFAS002082	-0.000240336	0.307113503
OFAS011685	-0.000239406	0.307434509
OFAS008121	-0.000239371	0.307753929
OFAS015452	0.000239192	0.308071839
OFAS006149	0.000237721	0.308389171
OFAS004696	0.000237518	0.308705054
OFAS002716	-0.000237399	0.309019446
OFAS007636	-0.000236595	0.309332777
OFAS001488	0.000235494	0.309645318
OFAS008460	0.002013498	0.309956393
OFAS012244	0.000235259	0.310265998
OFAS009300	-0.000234569	0.310574551
OFAS000626	-0.000234326	0.310881752
OFAS005882	-0.000234178	0.311187539
OFAS002316	0.000232957	0.311492633
OFAS008003	-0.000232778	0.311796358
OFAS016784	-0.000231046	0.312099728
OFAS017248	-0.000229935	0.312402356
OFAS008918	-0.000229877	0.312703563
OFAS008936	0.000227236	0.313005029
OFAS007921	0.000226427	0.313305541
OFAS009244	-0.000225746	0.313605063
OFAS013716	0.000225478	0.313903334
OFAS002143	-0.000225368	0.314200243
OFAS012379	0.00022472	0.314496161
OFAS014847	0.000220448	0.314793386
OFAS010082	-0.000218522	0.315090422
OFAS016548	-0.000218263	0.315386229
OFAS000601	0.000218181	0.315680685
OFAS000893	0.000217759	0.315974032
OFAS001805	0.00021762	0.316266088
OFAS005361	0.000217388	0.316556924
OFAS001696	0.000216352	0.316847046
OFAS013485	0.000216352	0.317135817
OFAS000696	0.000216155	0.31742337
OFAS009967	0.000215868	0.317709755
OFAS015962	0.000215544	0.317995021
OFAS012076	0.000215266	0.318279147
OFAS005395	0.000214681	0.318562305
OFAS011876	0.000211617	0.31884608
OFAS007528	-0.00021123	0.319128792
OFAS004818	0.000210855	0.319410435
OFAS010109	-0.000210256	0.319691162
OFAS015953	-0.00020974	0.319970929
OFAS017912	0.000208583	0.32025013
OFAS012299	0.000208445	0.320528142
OFAS000451	0.000207727	0.320805333
OFAS007060	0.000206872	0.321081802
OFAS008199	-0.000206773	0.321357088
OFAS003818	0.00020563	0.321631831
OFAS015499	-0.000204844	0.321905814
OFAS001527	0.000204784	0.322178612
OFAS005905	-0.000204713	0.322450228
OFAS008016	-0.000203718	0.322721232
OFAS018962	0.000203456	0.322991169
OFAS012698	-0.000203389	0.323259976
OFAS013507	0.00020288	0.323527894
OFAS008144	-0.000202658	0.323794753
OFAS001165	-0.000202605	0.324060465
OFAS010173	0.000202256	0.324325208
OFAS007149	0.000202121	0.32458888
OFAS027106	0.00020143	0.324851814
OFAS018832	0.000200048	0.325114408
OFAS004761	0.000199815	0.325376
OFAS003629	-0.000199512	0.325636633
OFAS015250	0.000199333	0.325896236
OFAS007889	0.000198918	0.326154955
OFAS012560	0.000198912	0.326412565
OFAS014111	-0.000198491	0.326669309
OFAS016685	0.000198234	0.326925095
OFAS003430	-0.000197587	0.327180167
OFAS013665	0.000197307	0.327434284
OFAS004338	-0.000197031	0.327687485
OFAS005101	-0.000194675	0.327940975
OFAS000561	0.000193855	0.328193844
OFAS006485	-0.000192669	0.328446324
OFAS017871	0.000192424	0.32869785
OFAS005232	-0.000192454	0.328948329
OFAS011123	-0.000192348	0.329197795
OFAS017841	0.000191632	0.329446614
OFAS004155	0.000191637	0.329694404
OFAS000727	-0.000191564	0.329941198
OFAS017675	0.000191209	0.330187162
OFAS006067	0.000189406	0.330433113
OFAS014631	0.000188347	0.330678621
OFAS005159	-0.000188325	0.330923138
OFAS015032	-0.000187283	0.331167217
OFAS016665	0.000186185	0.331410905
OFAS001925	-0.000185573	0.331653932
OFAS007937	-0.000185285	0.331896117
OFAS018195	-0.000185072	0.332137417
OFAS018969	-0.000184986	0.332377783
OFAS012925	-0.000184649	0.332617342
OFAS016391	-0.000184115	0.332856225
OFAS000118	-0.000183238	0.333094619
OFAS008806	-0.000183196	0.333332062
OFAS018280	0.000182515	0.333568915
OFAS000020	0.000182043	0.333805066
OFAS007039	0.000180937	0.33404087
OFAS012370	0.000179957	0.33427626
OFAS000636	0.000179939	0.334510704
OFAS001929	-0.000179735	0.334744313
OFAS010909	0.000179691	0.334977008
OFAS018570	-0.000179428	0.335208919
OFAS010468	0.000179403	0.335439918
OFAS012842	-0.000179311	0.33567004
OFAS015605	-0.000179267	0.33589927
OFAS003669	-0.000179106	0.336127673
OFAS011454	-0.000177639	0.336355964
OFAS015506	0.000177535	0.336583408
OFAS014350	0.000176993	0.33681023
OFAS003358	0.000176936	0.337036194
OFAS007566	-0.000176752	0.337261363
OFAS011309	0.000176221	0.337485925
OFAS009980	0.000176139	0.337709659
OFAS005143	-0.000176044	0.337932573
OFAS001431	-0.000176018	0.338154624
OFAS013248	-0.000175575	0.338376035
OFAS004948	-0.000174191	0.338597328
OFAS013024	0.000174171	0.338817773
OFAS010472	-0.000174063	0.33903742
OFAS012956	0.00017383	0.339256341
OFAS001616	-0.000173695	0.33947448
OFAS001155	-0.000173074	0.339692108
OFAS017314	-0.000172927	0.339908972
OFAS015196	0.000172711	0.340125122
OFAS013051	0.000170606	0.340341543
OFAS006697	0.000170149	0.34055737
OFAS004030	-0.000169503	0.340772706
OFAS008190	0.000168759	0.34098761
OFAS015881	0.000167614	0.341202286
OFAS019122	-0.000167373	0.341416274
OFAS017252	0.000166974	0.34162966
OFAS010186	0.000166866	0.341842293
OFAS017287	0.000166442	0.34205434
OFAS017127	-0.000166396	0.342265614
OFAS016414	-0.00016616	0.342476209
OFAS005160	0.000165723	0.342686227
OFAS015239	-0.000165491	0.342895588
OFAS017515	-0.000165021	0.343104401
OFAS003585	-0.000164922	0.343312491
OFAS012040	0.000163827	0.343520353
OFAS006790	0.000163005	0.343727861
OFAS002948	0.000162293	0.343934966
OFAS004448	0.00016193	0.344141484
OFAS002483	-0.000161906	0.344347244
OFAS001099	-0.000159945	0.344553236
OFAS002377	0.000159502	0.344758693
OFAS004209	-0.000159305	0.344963484
OFAS004653	-0.000159132	0.345167614
OFAS008819	0.000159092	0.345371017
OFAS013580	-0.00015889	0.345573777
OFAS015800	0.000158796	0.345775848
OFAS006977	0.000157921	0.345977609
OFAS001786	0.000157613	0.346178796
OFAS005845	-0.000157104	0.346379502
OFAS010281	0.000156761	0.34657965
OFAS011003	-0.000156081	0.346779405
OFAS004103	-0.000155368	0.346978786
OFAS002594	-0.00015464	0.347177806
OFAS003587	-0.000154254	0.347376312
OFAS003003	0.000153991	0.347574235
OFAS000110	0.000153917	0.347771483
OFAS003743	0.000153382	0.347968277
OFAS016930	-0.000153236	0.348164445
OFAS019609	0.000152964	0.348360047
OFAS013330	-0.000152774	0.348555048
OFAS016304	0.000152661	0.34874941
OFAS002817	-0.00015198	0.348943392
OFAS007282	0.000151766	0.349136809
OFAS002768	0.000151151	0.349329836
OFAS017009	-0.000150938	0.349522288
OFAS001394	-0.000150713	0.349714162
OFAS007172	-0.00015061	0.34990542
OFAS009240	0.000150096	0.35009625
OFAS015040	-0.000149873	0.350286521
OFAS014190	0.00014931	0.350476395
OFAS017985	-0.000148801	0.350665844
OFAS005152	0.000147856	0.35085508
OFAS002876	0.000147464	0.351043836
OFAS011617	0.000146572	0.351232374
OFAS018550	-0.000145851	0.351420599
OFAS017983	0.00014551	0.351608332
OFAS004048	0.0001454	0.351795465
OFAS017294	-0.000145166	0.351982068
OFAS003242	-0.000144719	0.352168239
OFAS004161	0.000144608	0.352353821
OFAS013407	-0.00014449	0.352538824
OFAS016572	-0.000144314	0.352723263
OFAS005698	0.00014414	0.352907148
OFAS016247	0.000143764	0.353090599
OFAS005784	0.000142872	0.353273836
OFAS006633	0.000142875	0.353456451
OFAS007981	0.000142872	0.353638448
OFAS007231	-0.000142791	0.353819862
OFAS001336	-0.000142324	0.354000877
OFAS001452	0.000141832	0.354181508
OFAS015995	0.000140183	0.354362292
OFAS001814	0.000140177	0.354542468
OFAS015160	0.000139716	0.354722249
OFAS018666	0.000139446	0.354901555
OFAS009577	0.000139016	0.355080454
OFAS001936	0.000138674	0.355258914
OFAS002072	-0.000138327	0.355436933
OFAS014010	-0.00013777	0.355614616
OFAS010783	0.000137732	0.355791721
OFAS008644	0.000137349	0.355968416
OFAS014776	-0.000136883	0.35614473
OFAS015736	-0.00013625	0.356320752
OFAS003304	-0.000136248	0.356496193
OFAS002037	0.00013609	0.356671125
OFAS008959	-0.000136042	0.356845501
OFAS018188	0.000136004	0.357019324
OFAS015992	-0.000135531	0.357192778
OFAS005455	0.000135046	0.357365886
OFAS016409	0.000134883	0.35753849
OFAS005058	0.000134688	0.357710631
OFAS013118	0.000134512	0.357882286
OFAS001861	-0.000134262	0.358053497
OFAS000990	-0.000134172	0.358224188
OFAS025180	0.000134113	0.358394347
OFAS016889	-0.000134071	0.358563979
OFAS006992	0.000133445	0.358733337
OFAS005177	-0.000133375	0.35890218
OFAS016307	-0.000132819	0.359070723
OFAS005688	0.000132444	0.359238879
OFAS000868	-0.000131379	0.359406972
OFAS007006	0.000131263	0.359574559
OFAS006498	-0.000131022	0.359741734
OFAS011853	0.000130922	0.359908417
OFAS014729	0.000130844	0.360074603
OFAS017855	-0.000130463	0.360240423
OFAS017786	0.000130426	0.360405733
OFAS007324	0.000129616	0.360570871
OFAS010853	-0.000129591	0.360735495
OFAS017846	0.000129557	0.360899605
OFAS003154	0.000129234	0.361063339
OFAS002962	0.000129084	0.361226624
OFAS008512	0.000129054	0.361389405
OFAS016395	0.000127905	0.361552168
OFAS003235	0.000127633	0.361714538
OFAS009409	0.000127499	0.361876452
OFAS003776	0.000127337	0.362037928
OFAS007686	-0.000126715	0.362199169
OFAS012449	-0.00012668	0.362359917
OFAS005370	-0.000126595	0.362520205
OFAS012361	-0.000126551	0.362680012
OFAS011496	0.000126523	0.362839334
OFAS027224	0.000126434	0.362998193
OFAS001254	0.000126427	0.363156565
OFAS009991	0.000126351	0.363314482
OFAS001867	0.000126245	0.363471956
OFAS008347	0.000126103	0.363629004
OFAS008894	-0.000126051	0.363785586
OFAS013347	-0.000125961	0.363941718
OFAS012139	-0.000125844	0.364097414
OFAS003965	-0.000125777	0.364252673
OFAS000209	0.000125525	0.364407562
OFAS000255	0.000125354	0.36456205
OFAS007446	0.00012524	0.364716107
OFAS002329	-0.000125202	0.364869714
OFAS002661	0.000125194	0.365022861
OFAS009470	0.000124747	0.36517573
OFAS013047	0.000124715	0.365328147
OFAS013818	0.000124649	0.365480129
OFAS013815	-0.000124608	0.365631671
OFAS012825	0.000124282	0.365782888
OFAS002195	0.00012415	0.365933705
OFAS004167	-0.000123955	0.36608414
OFAS000408	-0.000122735	0.366234633
OFAS003088	0.000122489	0.366384775
OFAS002991	0.00012232	0.366534537
OFAS011314	0.000121669	0.366684114
OFAS011210	-0.000121209	0.36683343
OFAS000056	-0.00012106	0.366982365
OFAS007670	0.00012097	0.367130891
OFAS017858	-0.000120919	0.367278998
OFAS007413	-0.000120667	0.367426768
OFAS017772	0.000120649	0.367574108
OFAS014902	0.00012051	0.36772106
OFAS011860	0.000120416	0.36786762
OFAS001396	0.000120031	0.368013898
OFAS015096	0.000119848	0.368159826
OFAS009124	0.00011979	0.368305345
OFAS006112	-0.000119199	0.368450677
OFAS000150	0.00011872	0.368595769
OFAS008430	-0.00011821	0.368740646
OFAS014856	0.000118172	0.368885114
OFAS009004	0.000118076	0.369029191
OFAS010473	-0.000117678	0.369173012
OFAS013661	0.000117168	0.36931662
OFAS014879	-0.000117096	0.36945984
OFAS018950	-0.000117083	0.369602642
OFAS009164	0.000116935	0.369745093
OFAS005315	0.000116756	0.369887202
OFAS012535	0.000116575	0.370028972
OFAS011546	0.000116431	0.37017039
OFAS009413	-0.000116122	0.370311515
OFAS016818	-0.000115442	0.370452508
OFAS010943	0.000115367	0.370593124
OFAS010694	0.000115057	0.370733458
OFAS004902	-0.000115011	0.370873405
OFAS002375	-0.000114803	0.371013033
OFAS013753	-0.000114402	0.371152415
OFAS003440	0.000114309	0.371291444
OFAS003479	0.000114301	0.371430079
OFAS007559	0.000114236	0.371568343
OFAS007347	-0.000114035	0.371706292
OFAS007257	-0.000113737	0.371843966
OFAS008763	-0.00011364	0.371981288
OFAS010159	0.000113574	0.372118246
OFAS000870	0.000113515	0.372254838
OFAS006809	0.000113276	0.372391136
OFAS013894	-0.000111885	0.37252759
OFAS014964	-0.000111455	0.372663822
OFAS004842	0.000111402	0.372799696
OFAS007593	0.000111196	0.372935267
OFAS009882	0.000111123	0.373070486
OFAS000084	-0.000110837	0.37320543
OFAS016713	0.000110766	0.373340026
OFAS004802	0.000110654	0.373474292
OFAS001863	0.000110616	0.373608199
OFAS000116	0.000110428	0.373741802
OFAS018255	-0.000110246	0.373875103
OFAS002283	-0.000110112	0.374008089
OFAS010224	0.000110066	0.374140719
OFAS014622	0.000109637	0.374273147
OFAS017578	-0.000109314	0.374405332
OFAS014753	-0.000109205	0.374537193
OFAS006217	0.00010917	0.374668695
OFAS015743	-0.000109071	0.374799875
OFAS009127	0.000108949	0.374930742
OFAS010845	-0.00010846	0.375061438
OFAS009688	0.000108219	0.375191861
OFAS010597	0.00010815	0.375321953
OFAS009428	0.000108076	0.375451716
OFAS027059	0.000107856	0.37558121
OFAS005695	0.000107415	0.375710519
OFAS019478	0.000107387	0.375839481
OFAS010537	0.000107389	0.375968093
OFAS007406	0.000107249	0.376096411
OFAS007991	0.000106883	0.376224518
OFAS017700	0.00010669	0.376352347
OFAS006359	-0.000106686	0.376479833
OFAS015383	-0.000106364	0.376607095
OFAS013046	0.00010621	0.376734066
OFAS006525	-0.000106148	0.376860717
OFAS017020	0.000105922	0.376987109
OFAS001711	0.000105781	0.377113216
OFAS015570	-0.000105447	0.377239108
OFAS015272	-0.000104779	0.377364911
OFAS014251	0.000103991	0.377490667
OFAS015752	-0.000103709	0.377616188
OFAS025126	-0.000103399	0.377741489
OFAS004946	0.000103397	0.377866457
OFAS014731	-0.000103382	0.377991099
OFAS010945	-0.000103345	0.378115423
OFAS005907	-0.000103172	0.37823948
OFAS010448	0.000103149	0.378363214
OFAS008365	0.000102924	0.378486697
OFAS010002	-0.000102902	0.378609869
OFAS003649	0.000102637	0.378732811
OFAS010902	-0.000102628	0.378855431
OFAS010237	-0.000102622	0.378977731
OFAS007391	-0.000102363	0.379099803
OFAS009738	-0.000101887	0.379221722
OFAS000137	-0.000101635	0.379343416
OFAS016288	0.000100995	0.37946502
OFAS008115	-0.000100901	0.379586339
OFAS001256	0.000100205	0.37970759
OFAS017128	-0.00010013	0.379828552
OFAS009645	-0.000100079	0.37994922
OFAS017174	-9.99E-05	0.380069621
OFAS014997	-9.99E-05	0.380189729
OFAS000169	-9.98E-05	0.380309562
OFAS014508	9.94E-05	0.380429212
OFAS011061	-9.91E-05	0.380548678
OFAS004949	-9.90E-05	0.380667865
OFAS017397	-9.89E-05	0.380786763
OFAS015745	-9.86E-05	0.380905463
OFAS014076	-9.86E-05	0.381023874
OFAS008507	-9.84E-05	0.381142025
OFAS002937	9.83E-05	0.381259929
OFAS014949	9.78E-05	0.381377714
OFAS002446	-9.70E-05	0.381495466
OFAS000651	9.70E-05	0.38161293
OFAS010234	-9.66E-05	0.381730226
OFAS011968	9.66E-05	0.381847226
OFAS016242	9.64E-05	0.381963979
OFAS009687	9.64E-05	0.382080447
OFAS006049	-9.62E-05	0.382196688
OFAS017774	9.62E-05	0.382312642
OFAS006982	-9.62E-05	0.382428301
OFAS009981	9.61E-05	0.382543685
OFAS002940	9.55E-05	0.382658971
OFAS004332	9.55E-05	0.38277398
OFAS018142	-9.53E-05	0.382888775
OFAS008164	9.50E-05	0.383003379
OFAS002857	9.43E-05	0.383117931
OFAS002430	9.42E-05	0.383232256
OFAS016664	9.41E-05	0.383346322
OFAS017894	9.37E-05	0.383460226
OFAS012975	9.37E-05	0.383573864
OFAS005397	-9.34E-05	0.383687301
OFAS005658	-9.31E-05	0.383800547
OFAS018112	9.25E-05	0.383913726
OFAS011885	9.21E-05	0.384026774
OFAS011722	-9.19E-05	0.384139613
OFAS007510	9.18E-05	0.384252196
OFAS002731	9.18E-05	0.384364506
OFAS005651	-9.14E-05	0.384476652
OFAS004772	-9.14E-05	0.384588523
OFAS000389	9.12E-05	0.38470018
OFAS006963	-9.12E-05	0.384811577
OFAS013529	-9.09E-05	0.384922801
OFAS013997	-9.06E-05	0.38503386
OFAS006694	9.05E-05	0.38514468
OFAS002858	-9.04E-05	0.385255238
OFAS017309	9.03E-05	0.385365571
OFAS014427	-9.01E-05	0.385475695
OFAS001157	-9.00E-05	0.385585581
OFAS000232	8.97E-05	0.385695294
OFAS003427	-8.96E-05	0.385804794
OFAS005598	8.95E-05	0.385914055
OFAS008483	-8.94E-05	0.386023091
OFAS002963	-8.93E-05	0.386131879
OFAS001774	8.86E-05	0.386240628
OFAS004943	-8.86E-05	0.386349113
OFAS001393	8.86E-05	0.38645736
OFAS001123	-8.85E-05	0.386565379
OFAS000895	-8.82E-05	0.386673219
OFAS012645	-8.81E-05	0.386780843
OFAS004318	-8.80E-05	0.386888234
OFAS012742	8.79E-05	0.38699539
OFAS005527	8.79E-05	0.387102302
OFAS001742	8.75E-05	0.38720909
OFAS017895	8.75E-05	0.387315623
OFAS013276	8.74E-05	0.387421918
OFAS000235	-8.71E-05	0.387528062
OFAS009605	8.70E-05	0.387633987
OFAS011576	8.68E-05	0.387739728
OFAS003758	-8.66E-05	0.387845265
OFAS002934	-8.64E-05	0.387950622
OFAS011677	8.63E-05	0.38805576
OFAS011591	8.61E-05	0.38816073
OFAS014265	8.60E-05	0.388265467
OFAS011800	8.59E-05	0.388370003
OFAS004686	-8.58E-05	0.388474308
OFAS004362	-8.58E-05	0.388578374
OFAS011761	-8.58E-05	0.38868221
OFAS014467	-8.51E-05	0.388786023
OFAS000975	8.50E-05	0.388889601
OFAS017794	8.46E-05	0.388993074
OFAS000443	8.41E-05	0.389096453
OFAS011918	8.40E-05	0.389199639
OFAS006576	-8.39E-05	0.389302604
OFAS015357	-8.36E-05	0.389405447
OFAS017234	8.32E-05	0.389508163
OFAS004392	8.32E-05	0.389610638
OFAS007505	8.29E-05	0.38971296
OFAS027118	-8.29E-05	0.389815048
OFAS007314	-8.27E-05	0.38991698
OFAS002816	8.26E-05	0.390018685
OFAS004013	-8.25E-05	0.390120194
OFAS003940	-8.25E-05	0.390221477
OFAS010754	-8.24E-05	0.390322546
OFAS013069	-8.23E-05	0.390423398
OFAS013267	-8.21E-05	0.390524105
OFAS005751	8.17E-05	0.390624697
OFAS015278	-8.14E-05	0.390725138
OFAS000284	8.14E-05	0.390825366
OFAS027136	-8.11E-05	0.390925455
OFAS005003	-8.11E-05	0.391025324
OFAS016598	8.10E-05	0.391124964
OFAS012686	-8.10E-05	0.391224389
OFAS003978	8.09E-05	0.391323612
OFAS004035	8.07E-05	0.391422672
OFAS008704	-8.04E-05	0.391521622
OFAS006225	-8.03E-05	0.391620373
OFAS004003	8.02E-05	0.391718909
OFAS005168	8.00E-05	0.391817304
OFAS010730	7.99E-05	0.391915499
OFAS007997	-7.98E-05	0.392013488
OFAS008589	7.98E-05	0.392111255
OFAS016104	-7.98E-05	0.392208803
OFAS003053	7.95E-05	0.392306216
OFAS016487	7.95E-05	0.392403411
OFAS004282	-7.95E-05	0.392500387
OFAS008878	-7.95E-05	0.392597168
OFAS003028	7.95E-05	0.392693733
OFAS005012	-7.92E-05	0.392790161
OFAS015643	7.92E-05	0.392886382
OFAS017957	7.90E-05	0.392982432
OFAS001641	7.87E-05	0.39307835
OFAS008903	-7.86E-05	0.39317409
OFAS013516	7.86E-05	0.39326963
OFAS006948	7.85E-05	0.393364972
OFAS008983	7.84E-05	0.393460125
OFAS004996	-7.84E-05	0.393555072
OFAS005515	7.84E-05	0.393649815
OFAS011949	-7.80E-05	0.39374446
OFAS009904	-7.79E-05	0.393838918
OFAS012384	-7.77E-05	0.393933233
OFAS001526	-7.77E-05	0.394027358
OFAS012911	-7.72E-05	0.394121413
OFAS014185	-7.72E-05	0.394215267
OFAS007147	-7.70E-05	0.394308975
OFAS019027	-7.69E-05	0.394402492
OFAS007007	-7.67E-05	0.394495866
OFAS015741	-7.64E-05	0.394589129
OFAS025127	-7.63E-05	0.394682223
OFAS006540	-7.62E-05	0.394775147
OFAS003677	-7.58E-05	0.394867977
OFAS019019	-7.54E-05	0.394960736
OFAS004119	-7.53E-05	0.395053304
OFAS004839	7.50E-05	0.395145757
OFAS009285	7.49E-05	0.39523805
OFAS004273	-7.48E-05	0.395330175
OFAS018662	7.44E-05	0.39542221
OFAS010205	-7.41E-05	0.395514122
OFAS002775	-7.40E-05	0.395605865
OFAS017726	7.40E-05	0.395697422
OFAS012333	7.40E-05	0.395788786
OFAS001085	-7.39E-05	0.395879983
OFAS000147	-7.36E-05	0.395971046
OFAS002884	-7.34E-05	0.396061974
OFAS014755	7.34E-05	0.396152717
OFAS016309	-7.32E-05	0.396243324
OFAS013601	7.31E-05	0.396333749
OFAS005432	-7.31E-05	0.396423996
OFAS000097	7.30E-05	0.396514058
OFAS008185	7.26E-05	0.396604047
OFAS012944	-7.25E-05	0.396693873
OFAS001643	7.25E-05	0.396783508
OFAS027078	-7.24E-05	0.396872983
OFAS007251	-7.23E-05	0.396962287
OFAS000920	7.22E-05	0.397051438
OFAS005817	7.20E-05	0.397140466
OFAS004325	7.20E-05	0.397229308
OFAS008812	7.20E-05	0.397317959
OFAS008629	-7.19E-05	0.397406436
OFAS006813	-7.18E-05	0.397494754
OFAS008152	-7.18E-05	0.39758289
OFAS018617	-7.15E-05	0.397670919
OFAS001448	-7.14E-05	0.397758779
OFAS016775	7.14E-05	0.397846475
OFAS009660	-7.14E-05	0.397933988
OFAS000700	7.12E-05	0.398021376
OFAS011088	-7.08E-05	0.398108684
OFAS016306	7.08E-05	0.398195821
OFAS016339	-7.07E-05	0.398282777
OFAS025235	-7.07E-05	0.398369563
OFAS007393	7.06E-05	0.398456188
OFAS009104	7.02E-05	0.398542741
OFAS011648	7.01E-05	0.398629159
OFAS008210	7.00E-05	0.398715404
OFAS012228	-7.00E-05	0.398801469
OFAS005699	-7.00E-05	0.398887379
OFAS009503	6.97E-05	0.398973188
OFAS014900	6.96E-05	0.399058827
OFAS004763	-6.94E-05	0.399144355
OFAS005300	-6.93E-05	0.399229728
OFAS005739	6.92E-05	0.399314962
OFAS018066	-6.91E-05	0.399400056
OFAS004672	6.91E-05	0.399484977
OFAS009083	-6.90E-05	0.399569722
OFAS010687	6.90E-05	0.399654301
OFAS014756	6.85E-05	0.399738845
OFAS004547	6.85E-05	0.399823232
OFAS015458	-6.83E-05	0.399907495
OFAS005279	-6.81E-05	0.399991622
OFAS011305	6.81E-05	0.400075578
OFAS012029	6.80E-05	0.400159403
OFAS018656	6.79E-05	0.400243088
OFAS012385	6.78E-05	0.400326617
OFAS013748	6.78E-05	0.400409977
OFAS004344	6.78E-05	0.400493175
OFAS001597	-6.77E-05	0.400576213
OFAS001931	6.77E-05	0.400659099
OFAS005623	6.74E-05	0.400741878
OFAS025107	-6.73E-05	0.400824517
OFAS004821	6.73E-05	0.400907003
OFAS003473	6.71E-05	0.400989365
OFAS017219	6.69E-05	0.401071609
OFAS003683	-6.66E-05	0.401153766
OFAS008241	-6.65E-05	0.401235799
OFAS009751	-6.63E-05	0.401317706
OFAS006352	-6.63E-05	0.401399454
OFAS016400	-6.63E-05	0.401481048
OFAS008998	6.60E-05	0.401562543
OFAS010668	-6.60E-05	0.401643894
OFAS016579	-6.59E-05	0.401725085
OFAS001450	6.58E-05	0.401806154
OFAS003405	6.55E-05	0.401887127
OFAS006409	-6.55E-05	0.401967941
OFAS005858	6.55E-05	0.402048596
OFAS015549	-6.53E-05	0.40212914
OFAS006188	-6.52E-05	0.402209561
OFAS001090	6.49E-05	0.402289912
OFAS002612	-6.48E-05	0.40237011
OFAS006618	-6.48E-05	0.402450152
OFAS004736	-6.47E-05	0.402530057
OFAS003923	-6.46E-05	0.402609831
OFAS017683	6.46E-05	0.402689462
OFAS016140	6.44E-05	0.402768985
OFAS001366	-6.43E-05	0.402848355
OFAS014438	6.43E-05	0.402927591
OFAS014139	-6.43E-05	0.403006669
OFAS017053	-6.41E-05	0.403085636
OFAS007579	-6.41E-05	0.403164454
OFAS006278	6.40E-05	0.403243123
OFAS015328	6.40E-05	0.403321655
OFAS014322	-6.40E-05	0.403400033
OFAS003384	6.39E-05	0.403478263
OFAS013964	6.39E-05	0.403556344
OFAS015892	-6.37E-05	0.403634337
OFAS017913	-6.37E-05	0.403712179
OFAS005700	6.36E-05	0.403789874
OFAS013509	-6.35E-05	0.403867455
OFAS002553	6.34E-05	0.403944917
OFAS014839	6.33E-05	0.404022248
OFAS013577	-6.28E-05	0.404099557
OFAS012987	6.28E-05	0.404176722
OFAS011226	-6.27E-05	0.404253764
OFAS000497	-6.27E-05	0.404330655
OFAS018835	-6.26E-05	0.404407404
OFAS006867	-6.26E-05	0.404484013
OFAS009119	6.25E-05	0.404560489
OFAS018305	-6.25E-05	0.404636818
OFAS005729	-6.24E-05	0.404713021
OFAS000280	-6.24E-05	0.404789078
OFAS005434	-6.24E-05	0.404865005
OFAS013241	6.24E-05	0.404940784
OFAS013409	6.22E-05	0.405016457
OFAS003757	6.22E-05	0.405091987
OFAS001100	6.22E-05	0.405167383
OFAS006167	-6.21E-05	0.40524265
OFAS015209	-6.20E-05	0.405317803
OFAS018665	-6.20E-05	0.405392816
OFAS016501	-6.18E-05	0.405467714
OFAS013746	-6.18E-05	0.405542486
OFAS008219	-6.15E-05	0.405617174
OFAS010399	-6.15E-05	0.405691725
OFAS008444	6.10E-05	0.405766273
OFAS013344	6.07E-05	0.405840761
OFAS006162	6.06E-05	0.405915126
OFAS010142	-6.05E-05	0.405989378
OFAS002867	6.05E-05	0.40606349
OFAS007275	-6.04E-05	0.406137468
OFAS001682	6.03E-05	0.406211343
OFAS012375	-6.01E-05	0.406285128
OFAS005149	6.01E-05	0.406358773
OFAS011720	-6.01E-05	0.406432279
OFAS015808	5.99E-05	0.406505686
OFAS014982	-5.99E-05	0.406578965
OFAS005377	5.99E-05	0.406652111
OFAS002437	-5.96E-05	0.406725178
OFAS003967	5.96E-05	0.406798114
OFAS017793	5.96E-05	0.406870916
OFAS011640	-5.96E-05	0.406943589
OFAS004850	5.95E-05	0.40701614
OFAS017706	5.95E-05	0.407088558
OFAS007714	5.94E-05	0.40716085
OFAS010926	5.92E-05	0.407233062
OFAS004243	-5.92E-05	0.407305141
OFAS006740	-5.92E-05	0.407377083
OFAS004092	-5.91E-05	0.407448911
OFAS016688	-5.91E-05	0.407520621
OFAS000088	5.90E-05	0.407592201
OFAS015190	5.91E-05	0.407663646
OFAS003960	5.90E-05	0.407734963
OFAS001719	5.90E-05	0.407806161
OFAS005740	5.87E-05	0.407877299
OFAS008560	5.86E-05	0.407948336
OFAS014018	5.84E-05	0.408019269
OFAS010982	5.83E-05	0.408090116
OFAS013582	-5.82E-05	0.408160841
OFAS017729	-5.82E-05	0.408231437
OFAS009911	5.82E-05	0.408301905
OFAS016861	-5.82E-05	0.408372248
OFAS017907	5.79E-05	0.408442529
OFAS012501	-5.79E-05	0.408512695
OFAS004017	5.78E-05	0.408582747
OFAS006886	5.78E-05	0.408652678
OFAS009149	-5.76E-05	0.408722517
OFAS018594	-5.75E-05	0.408792258
OFAS006720	-5.75E-05	0.408861874
OFAS008670	-5.74E-05	0.408931373
OFAS000347	5.73E-05	0.409000769
OFAS013779	-5.72E-05	0.409070072
OFAS012907	5.72E-05	0.40913925
OFAS007708	5.69E-05	0.409208379
OFAS017427	5.69E-05	0.409277385
OFAS014258	5.68E-05	0.409346289
OFAS001057	5.67E-05	0.409415083
OFAS017556	-5.67E-05	0.409483761
OFAS007750	-5.66E-05	0.409552323
OFAS008630	5.65E-05	0.409620778
OFAS009297	5.65E-05	0.409689112
OFAS017428	-5.65E-05	0.409757329
OFAS025129	5.65E-05	0.409825424
OFAS012080	-5.65E-05	0.409893399
OFAS013673	5.64E-05	0.409961265
OFAS007766	5.62E-05	0.410029049
OFAS006962	5.61E-05	0.410096746
OFAS004557	5.61E-05	0.410164327
OFAS006880	5.60E-05	0.410231807
OFAS014841	5.59E-05	0.410299195
OFAS014047	-5.58E-05	0.410366469
OFAS010510	-5.57E-05	0.410433655
OFAS012201	-5.56E-05	0.410500735
OFAS002245	-5.56E-05	0.410567712
OFAS009913	5.54E-05	0.410634611
OFAS012206	5.51E-05	0.410701465
OFAS003426	-5.49E-05	0.410768248
OFAS019139	-5.48E-05	0.410834932
OFAS012640	5.47E-05	0.410901531
OFAS001772	5.46E-05	0.410968026
OFAS013971	-5.46E-05	0.411034404
OFAS009088	5.45E-05	0.411100675
OFAS010315	5.45E-05	0.411166831
OFAS006000	-5.45E-05	0.411232886
OFAS006147	-5.43E-05	0.411298855
OFAS017329	-5.43E-05	0.411364722
OFAS002243	5.42E-05	0.411430477
OFAS012699	-5.42E-05	0.411496117
OFAS003738	-5.41E-05	0.411561661
OFAS000948	5.39E-05	0.411627152
OFAS007096	-5.39E-05	0.411692529
OFAS004608	-5.38E-05	0.411757799
OFAS014232	5.38E-05	0.411822966
OFAS007416	5.37E-05	0.411888042
OFAS006292	5.36E-05	0.411953014
OFAS007099	5.35E-05	0.412017896
OFAS000535	-5.34E-05	0.412082684
OFAS001537	-5.34E-05	0.412147358
OFAS004160	5.34E-05	0.41221192
OFAS018307	-5.33E-05	0.412276393
OFAS005233	-5.33E-05	0.412340769
OFAS000491	5.32E-05	0.412405059
OFAS015282	-5.31E-05	0.412469237
OFAS012278	5.30E-05	0.412533333
OFAS019070	-5.29E-05	0.412597345
OFAS013698	-5.29E-05	0.412661249
OFAS016684	-5.29E-05	0.412725048
OFAS011520	5.28E-05	0.412788755
OFAS007487	5.28E-05	0.412852352
OFAS015650	-5.27E-05	0.412915842
OFAS015738	-5.26E-05	0.412979253
OFAS005597	5.26E-05	0.413042555
OFAS008488	-5.25E-05	0.413105775
OFAS013101	-5.24E-05	0.413168897
OFAS014688	5.24E-05	0.41323191
OFAS000044	5.24E-05	0.413294823
OFAS011884	-5.22E-05	0.413357683
OFAS009898	5.21E-05	0.413420449
OFAS005008	5.21E-05	0.413483108
OFAS002869	5.20E-05	0.413545684
OFAS014701	-5.20E-05	0.413608155
OFAS018281	-5.19E-05	0.413670522
OFAS001821	-5.19E-05	0.413732795
OFAS004386	5.18E-05	0.413794985
OFAS014814	-5.17E-05	0.413857077
OFAS014754	-5.17E-05	0.413919064
OFAS009408	-5.17E-05	0.413980943
OFAS000557	-5.17E-05	0.414042731
OFAS006166	5.15E-05	0.414104441
OFAS000313	5.15E-05	0.414166051
OFAS016173	-5.15E-05	0.414227559
OFAS012037	5.15E-05	0.414288975
OFAS007852	5.14E-05	0.41435029
OFAS008555	-5.12E-05	0.414411546
OFAS001749	5.12E-05	0.414472697
OFAS017660	-5.12E-05	0.414533746
OFAS014063	-5.11E-05	0.414594721
OFAS001447	-5.10E-05	0.414655607
OFAS015459	5.09E-05	0.414716413
OFAS011364	5.09E-05	0.414777124
OFAS003323	5.09E-05	0.414837738
OFAS013067	-5.07E-05	0.414898285
OFAS016305	5.04E-05	0.414958801
OFAS013848	5.04E-05	0.415019219
OFAS007027	-5.02E-05	0.415079572
OFAS003680	5.01E-05	0.415139846
OFAS011927	5.01E-05	0.41520003
OFAS011952	-5.01E-05	0.415260117
OFAS017279	5.00E-05	0.415320123
OFAS001237	4.99E-05	0.415380042
OFAS007760	4.99E-05	0.415439872
OFAS002184	4.96E-05	0.415499656
OFAS009754	4.96E-05	0.415559347
OFAS019018	-4.95E-05	0.41561895
OFAS002352	4.95E-05	0.415678464
OFAS017147	-4.94E-05	0.415737888
OFAS014615	4.94E-05	0.415797224
OFAS012028	4.93E-05	0.415856484
OFAS008360	-4.92E-05	0.415915668
OFAS017893	-4.92E-05	0.415974757
OFAS001206	4.91E-05	0.416033767
OFAS017646	4.91E-05	0.416092679
OFAS004389	4.90E-05	0.416151501
OFAS011301	-4.89E-05	0.416210251
OFAS012590	4.87E-05	0.416268951
OFAS009478	-4.86E-05	0.416327591
OFAS012528	4.86E-05	0.416386134
OFAS015917	-4.85E-05	0.416444587
OFAS003625	-4.84E-05	0.416502974
OFAS012739	4.84E-05	0.416561264
OFAS016897	4.84E-05	0.416619461
OFAS006918	4.83E-05	0.416677572
OFAS004481	4.83E-05	0.416735588
OFAS002126	-4.83E-05	0.416793515
OFAS003315	4.83E-05	0.41685135
OFAS004268	-4.81E-05	0.416909125
OFAS009117	-4.81E-05	0.416966817
OFAS007684	4.80E-05	0.41702443
OFAS013819	-4.80E-05	0.417081951
OFAS014439	4.79E-05	0.417139389
OFAS006932	-4.79E-05	0.417196738
OFAS007946	4.78E-05	0.417254012
OFAS006924	-4.78E-05	0.417311193
OFAS011175	4.77E-05	0.417368293
OFAS015406	-4.77E-05	0.417425312
OFAS011574	-4.77E-05	0.417482241
OFAS016899	-4.76E-05	0.417539083
OFAS001087	-4.76E-05	0.41759585
OFAS002932	4.75E-05	0.417652533
OFAS003281	-4.75E-05	0.417709123
OFAS009317	4.75E-05	0.417765637
OFAS025336	-4.73E-05	0.417822086
OFAS006547	-4.72E-05	0.417878466
OFAS000539	4.72E-05	0.417934753
OFAS008901	4.72E-05	0.417990962
OFAS015033	4.71E-05	0.418047087
OFAS008591	4.71E-05	0.418103134
OFAS002651	4.69E-05	0.418159134
OFAS000788	4.69E-05	0.418215043
OFAS006452	4.69E-05	0.418270863
OFAS018271	-4.67E-05	0.418326638
OFAS015579	-4.66E-05	0.418382351
OFAS003816	4.64E-05	0.418437998
OFAS008345	-4.64E-05	0.41849356
OFAS010741	4.63E-05	0.418549051
OFAS007019	4.63E-05	0.418604453
OFAS018459	4.63E-05	0.418659767
OFAS008852	4.63E-05	0.418714993
OFAS000513	-4.63E-05	0.418770134
OFAS003748	4.63E-05	0.418825196
OFAS003893	-4.62E-05	0.418880174
OFAS013789	4.62E-05	0.418935068
OFAS011465	-4.62E-05	0.418989888
OFAS012036	-4.60E-05	0.419044657
OFAS006648	-4.60E-05	0.419099342
OFAS003215	4.59E-05	0.41915395
OFAS004577	-4.59E-05	0.419208482
OFAS027111	4.57E-05	0.419262963
OFAS010013	-4.57E-05	0.419317362
OFAS003122	-4.55E-05	0.41937171
OFAS025241	-4.55E-05	0.419425979
OFAS000167	4.55E-05	0.41948017
OFAS005599	-4.54E-05	0.419534281
OFAS019572	-4.54E-05	0.419588321
OFAS014071	4.53E-05	0.419642288
OFAS012909	-4.51E-05	0.419696213
OFAS009686	-4.49E-05	0.419750099
OFAS000829	4.49E-05	0.4198039
OFAS010376	-4.49E-05	0.419857618
OFAS011097	-4.48E-05	0.419911261
OFAS011206	4.48E-05	0.419964823
OFAS015983	-4.47E-05	0.420018324
OFAS006649	-4.45E-05	0.420071775
OFAS017896	4.45E-05	0.42012515
OFAS001149	-4.44E-05	0.420178453
OFAS013260	-4.44E-05	0.420231683
OFAS002466	4.44E-05	0.420284833
OFAS002808	-4.43E-05	0.420337917
OFAS002980	4.43E-05	0.420390922
OFAS006691	4.42E-05	0.420443861
OFAS016873	-4.42E-05	0.420496718
OFAS001026	4.42E-05	0.420549493
OFAS014980	4.41E-05	0.420602196
OFAS013165	4.41E-05	0.420654828
OFAS013119	4.40E-05	0.420707389
OFAS005512	-4.40E-05	0.420759883
OFAS004285	-4.38E-05	0.420812321
OFAS019257	-4.38E-05	0.420864687
OFAS004396	4.38E-05	0.420916978
OFAS009053	4.37E-05	0.420969194
OFAS011573	4.37E-05	0.421021339
OFAS008628	4.36E-05	0.421073431
OFAS000817	-4.35E-05	0.421125453
OFAS003255	4.33E-05	0.421177429
OFAS002611	4.33E-05	0.421229341
OFAS008737	-4.33E-05	0.421281174
OFAS011705	4.32E-05	0.421332939
OFAS005518	-4.32E-05	0.421384628
OFAS014080	-4.32E-05	0.42143624
OFAS000586	4.32E-05	0.421487773
OFAS002697	4.31E-05	0.42153923
OFAS006529	-4.31E-05	0.421590608
OFAS003314	4.31E-05	0.421641917
OFAS016583	4.31E-05	0.421693147
OFAS002222	4.31E-05	0.421744302
OFAS013203	4.30E-05	0.421795389
OFAS014616	4.30E-05	0.4218464
OFAS012980	-4.29E-05	0.421897363
OFAS000366	4.29E-05	0.421948249
OFAS006031	-4.28E-05	0.421999061
OFAS007377	-4.28E-05	0.422049798
OFAS025274	4.27E-05	0.422100486
OFAS010179	-4.26E-05	0.422151123
OFAS017266	4.25E-05	0.422201704
OFAS012425	-4.24E-05	0.422252232
OFAS013169	-4.23E-05	0.422302703
OFAS001930	4.22E-05	0.422353099
OFAS008557	4.22E-05	0.422403421
OFAS009854	-4.22E-05	0.42245368
OFAS011150	-4.22E-05	0.422503866
OFAS004844	-4.21E-05	0.422553982
OFAS009092	4.21E-05	0.422604026
OFAS015822	4.21E-05	0.422654001
OFAS011801	4.20E-05	0.42270391
OFAS010492	4.20E-05	0.422753745
OFAS016415	-4.20E-05	0.422803506
OFAS010702	4.19E-05	0.422853209
OFAS013098	4.18E-05	0.422902859
OFAS011517	-4.17E-05	0.422952451
OFAS003068	-4.17E-05	0.423001975
OFAS007037	-4.17E-05	0.423051426
OFAS004467	-4.17E-05	0.423100803
OFAS008443	-4.17E-05	0.423150108
OFAS007121	-4.16E-05	0.423199356
OFAS010059	4.15E-05	0.423248541
OFAS009795	-4.15E-05	0.423297655
OFAS009509	4.14E-05	0.423346718
OFAS007274	4.14E-05	0.423395712
OFAS005818	-4.13E-05	0.423444651
OFAS000279	-4.13E-05	0.423493521
OFAS012910	4.12E-05	0.423542327
OFAS009521	4.12E-05	0.423591067
OFAS001802	-4.12E-05	0.423639736
OFAS016663	-4.12E-05	0.423688338
OFAS019228	-4.12E-05	0.423736869
OFAS002490	4.11E-05	0.423785341
OFAS000107	4.10E-05	0.42383375
OFAS001185	4.10E-05	0.423882092
OFAS011947	4.10E-05	0.423930368
OFAS006883	-4.10E-05	0.423978578
OFAS009185	-4.10E-05	0.424026718
OFAS007483	-4.09E-05	0.424074793
OFAS003116	-4.09E-05	0.424122797
OFAS016581	4.09E-05	0.424170739
OFAS008617	-4.08E-05	0.424218621
OFAS011361	-4.07E-05	0.424266463
OFAS002674	4.06E-05	0.424314239
OFAS002647	-4.06E-05	0.424361945
OFAS001039	4.06E-05	0.424409582
OFAS009332	-4.06E-05	0.424457162
OFAS011157	4.06E-05	0.424504674
OFAS015048	-4.05E-05	0.424552127
OFAS008209	-4.04E-05	0.424599536
OFAS003385	-4.04E-05	0.424646877
OFAS000190	4.04E-05	0.42469415
OFAS001640	4.03E-05	0.424741355
OFAS018117	4.03E-05	0.424788492
OFAS014512	-4.02E-05	0.42483558
OFAS008149	4.02E-05	0.424882601
OFAS005831	-4.01E-05	0.424929571
OFAS013683	-4.01E-05	0.424976482
OFAS010248	4.00E-05	0.425023338
OFAS001642	-4.00E-05	0.425070138
OFAS027149	3.99E-05	0.425116874
OFAS003879	-3.99E-05	0.425163557
OFAS002341	-3.98E-05	0.425210179
OFAS009186	3.98E-05	0.425256739
OFAS011991	-3.98E-05	0.425303232
OFAS004773	-3.97E-05	0.425349668
OFAS007873	3.97E-05	0.425396045
OFAS018293	-3.96E-05	0.425442366
OFAS011444	3.96E-05	0.425488622
OFAS008982	-3.96E-05	0.425534821
OFAS012581	3.95E-05	0.425580963
OFAS018314	3.95E-05	0.425627041
OFAS012409	-3.95E-05	0.425673053
OFAS006586	3.95E-05	0.425719003
OFAS016230	-3.95E-05	0.425764891
OFAS017364	3.94E-05	0.425810715
OFAS002474	3.94E-05	0.425856483
OFAS007397	3.94E-05	0.425902193
OFAS013793	3.94E-05	0.425947838
OFAS002379	3.93E-05	0.425993424
OFAS013466	-3.93E-05	0.426038946
OFAS014290	3.93E-05	0.426084406
OFAS014426	3.92E-05	0.426129822
OFAS008194	3.92E-05	0.426175175
OFAS001016	-3.92E-05	0.426220464
OFAS008147	-3.91E-05	0.426265693
OFAS017455	-3.91E-05	0.426310868
OFAS009230	3.91E-05	0.426355983
OFAS002656	3.90E-05	0.42640105
OFAS002203	-3.90E-05	0.426446054
OFAS014167	-3.90E-05	0.426490996
OFAS003614	3.89E-05	0.426535885
OFAS017903	3.89E-05	0.426580718
OFAS013240	3.87E-05	0.426625511
OFAS017421	3.87E-05	0.426670244
OFAS016440	3.87E-05	0.426714923
OFAS001372	3.87E-05	0.42675954
OFAS002933	3.86E-05	0.426804102
OFAS004127	3.86E-05	0.426848605
OFAS007262	-3.85E-05	0.42689306
OFAS016155	-3.85E-05	0.426937455
OFAS001889	3.85E-05	0.42698179
OFAS001979	-3.84E-05	0.42702607
OFAS006333	-3.84E-05	0.427070294
OFAS003790	-3.84E-05	0.427114463
OFAS004240	3.84E-05	0.427158572
OFAS000616	3.83E-05	0.427202621
OFAS001788	-3.83E-05	0.427246621
OFAS002224	-3.82E-05	0.427290574
OFAS010298	-3.82E-05	0.427334473
OFAS004785	3.81E-05	0.427378314
OFAS000210	3.81E-05	0.427422092
OFAS014582	-3.81E-05	0.427465811
OFAS000706	3.81E-05	0.427509475
OFAS005647	3.80E-05	0.427553087
OFAS015494	-3.80E-05	0.427596639
OFAS003753	3.80E-05	0.427640146
OFAS000036	3.79E-05	0.427683599
OFAS005425	3.79E-05	0.427726994
OFAS015823	3.79E-05	0.427770335
OFAS005835	3.79E-05	0.427813617
OFAS007603	-3.77E-05	0.427856864
OFAS018660	3.77E-05	0.427900063
OFAS004822	3.76E-05	0.427943205
OFAS006099	3.76E-05	0.427986294
OFAS007295	-3.76E-05	0.428029334
OFAS011540	-3.75E-05	0.428072322
OFAS000333	-3.75E-05	0.428115254
OFAS013439	3.74E-05	0.428158137
OFAS010530	3.74E-05	0.428200971
OFAS000219	3.74E-05	0.428243749
OFAS013627	3.73E-05	0.428286475
OFAS014659	-3.73E-05	0.428329154
OFAS004940	3.72E-05	0.428371777
OFAS007369	-3.72E-05	0.428414356
OFAS003538	-3.71E-05	0.428456882
OFAS003101	-3.70E-05	0.428499368
OFAS017931	3.69E-05	0.42854181
OFAS012553	-3.69E-05	0.428584195
OFAS000140	3.69E-05	0.428626537
OFAS008816	3.68E-05	0.428668821
OFAS006264	-3.68E-05	0.428711051
OFAS015737	3.68E-05	0.428753229
OFAS016890	3.68E-05	0.428795352
OFAS018556	-3.67E-05	0.428837431
OFAS016709	3.67E-05	0.428879454
OFAS025130	-3.67E-05	0.42892142
OFAS007370	3.67E-05	0.428963328
OFAS019007	-3.67E-05	0.429005181
OFAS010146	-3.67E-05	0.429046981
OFAS008354	3.64E-05	0.429088767
OFAS017705	3.64E-05	0.429130506
OFAS002193	3.64E-05	0.429172191
OFAS019476	-3.63E-05	0.429213824
OFAS004391	-3.63E-05	0.429255407
OFAS005265	3.62E-05	0.429296948
OFAS002906	3.62E-05	0.429338433
OFAS013522	3.61E-05	0.429379873
OFAS013775	-3.61E-05	0.429421258
OFAS001775	3.61E-05	0.429462601
OFAS007371	-3.61E-05	0.429503888
OFAS008093	-3.60E-05	0.429545133
OFAS015551	3.59E-05	0.429586333
OFAS001818	-3.59E-05	0.429627481
OFAS011151	3.59E-05	0.429668581
OFAS016422	3.58E-05	0.429709629
OFAS014711	3.58E-05	0.429750638
OFAS012422	3.57E-05	0.429791597
OFAS017696	-3.57E-05	0.429832513
OFAS010773	3.57E-05	0.429873373
OFAS000176	-3.57E-05	0.429914179
OFAS002358	-3.56E-05	0.429954931
OFAS005525	-3.56E-05	0.429995638
OFAS017286	-3.56E-05	0.430036297
OFAS014641	3.55E-05	0.430076908
OFAS004027	-3.55E-05	0.430117464
OFAS010299	-3.55E-05	0.430157966
OFAS014085	-3.55E-05	0.430198416
OFAS001074	-3.55E-05	0.430238813
OFAS006277	3.53E-05	0.430279186
OFAS012630	3.53E-05	0.430319507
OFAS006780	-3.53E-05	0.430359779
OFAS012188	-3.53E-05	0.430400002
OFAS011807	3.52E-05	0.430440175
OFAS000603	-3.52E-05	0.430480301
OFAS001250	3.52E-05	0.430520378
OFAS017914	-3.51E-05	0.430560415
OFAS007519	3.51E-05	0.4306004
OFAS003681	-3.51E-05	0.430640339
OFAS004274	-3.50E-05	0.430680227
OFAS011104	3.50E-05	0.430720067
OFAS003467	3.50E-05	0.430759854
OFAS001405	-3.50E-05	0.430799591
OFAS007901	-3.49E-05	0.430839284
OFAS010892	3.49E-05	0.430878926
OFAS015677	-3.49E-05	0.430918521
OFAS002405	3.49E-05	0.430958067
OFAS009563	3.49E-05	0.430997562
OFAS014484	-3.48E-05	0.43103701
OFAS007502	-3.48E-05	0.431076416
OFAS005908	3.47E-05	0.431115777
OFAS007106	-3.47E-05	0.43115509
OFAS003626	-3.47E-05	0.431194357
OFAS013479	-3.46E-05	0.43123359
OFAS006378	3.45E-05	0.43127278
OFAS015043	3.45E-05	0.431311922
OFAS003827	3.45E-05	0.431351013
OFAS006172	3.45E-05	0.43139006
OFAS017206	3.45E-05	0.431429058
OFAS010017	3.44E-05	0.43146801
OFAS000567	3.43E-05	0.431506931
OFAS013349	-3.42E-05	0.431545815
OFAS001797	3.42E-05	0.431584654
OFAS017666	3.42E-05	0.431623447
OFAS001233	3.41E-05	0.431662195
OFAS003901	3.41E-05	0.431700906
OFAS014912	-3.41E-05	0.431739567
OFAS012225	-3.41E-05	0.431778179
OFAS012233	3.40E-05	0.431816744
OFAS008278	3.40E-05	0.431855264
OFAS008509	-3.40E-05	0.431893738
OFAS014466	3.40E-05	0.431932165
OFAS002711	3.39E-05	0.431970554
OFAS015753	-3.39E-05	0.432008897
OFAS005799	-3.38E-05	0.432047205
OFAS002336	3.37E-05	0.432085481
OFAS007092	3.36E-05	0.432123718
OFAS009038	-3.36E-05	0.432161907
OFAS008645	3.36E-05	0.43220005
OFAS002041	3.35E-05	0.432238159
OFAS009310	-3.35E-05	0.432276226
OFAS008995	3.33E-05	0.432314266
OFAS019389	3.32E-05	0.432352274
OFAS001560	3.32E-05	0.432390232
OFAS010074	3.32E-05	0.432428145
OFAS014519	3.32E-05	0.432466012
OFAS014474	-3.32E-05	0.432503832
OFAS002593	3.32E-05	0.432541604
OFAS008640	3.32E-05	0.432579331
OFAS004929	3.31E-05	0.432617017
OFAS009165	3.31E-05	0.432654666
OFAS010024	3.29E-05	0.432692294
OFAS012210	-3.29E-05	0.432729874
OFAS001525	3.28E-05	0.43276742
OFAS009716	-3.28E-05	0.432804926
OFAS000117	-3.28E-05	0.432842384
OFAS009741	3.28E-05	0.432879795
OFAS005358	3.28E-05	0.432917158
OFAS003471	3.27E-05	0.432954476
OFAS004838	-3.27E-05	0.432991746
OFAS025295	3.27E-05	0.433028979
OFAS007563	-3.27E-05	0.433066167
OFAS010273	3.27E-05	0.433103307
OFAS012519	-3.26E-05	0.433140405
OFAS001625	3.26E-05	0.433177464
OFAS011625	3.26E-05	0.433214479
OFAS011101	3.25E-05	0.43325146
OFAS017423	3.24E-05	0.433288403
OFAS001227	-3.24E-05	0.433325311
OFAS010821	3.24E-05	0.433362173
OFAS014165	-3.24E-05	0.433398988
OFAS006522	-3.23E-05	0.433435758
OFAS000991	-3.23E-05	0.433472487
OFAS003954	-3.23E-05	0.433509173
OFAS011156	-3.23E-05	0.433545816
OFAS014058	-3.22E-05	0.43358243
OFAS009578	-3.22E-05	0.433619001
OFAS011120	3.21E-05	0.433655532
OFAS003828	3.21E-05	0.433692028
OFAS001436	-3.20E-05	0.433728485
OFAS006914	3.20E-05	0.433764897
OFAS009817	3.20E-05	0.433801265
OFAS010087	3.20E-05	0.433837589
OFAS010688	3.20E-05	0.433873867
OFAS004482	-3.20E-05	0.433910102
OFAS005872	-3.20E-05	0.433946294
OFAS015095	3.20E-05	0.43398244
OFAS002649	3.19E-05	0.434018544
OFAS016571	3.18E-05	0.434054623
OFAS018612	-3.18E-05	0.434090658
OFAS013198	-3.18E-05	0.434126648
OFAS017847	-3.16E-05	0.434162626
OFAS007922	3.15E-05	0.43419857
OFAS012048	-3.15E-05	0.434234472
OFAS001670	-3.15E-05	0.434270336
OFAS014328	3.14E-05	0.434306166
OFAS010157	-3.14E-05	0.434341956
OFAS002328	3.14E-05	0.434377704
OFAS009197	3.14E-05	0.434413407
OFAS018914	3.14E-05	0.434449067
OFAS015421	3.13E-05	0.4344847
OFAS009313	3.13E-05	0.434520288
OFAS007117	3.13E-05	0.434555833
OFAS011010	-3.13E-05	0.434591335
OFAS014936	-3.12E-05	0.434626796
OFAS002770	3.12E-05	0.434662218
OFAS001310	-3.12E-05	0.434697597
OFAS018422	3.12E-05	0.434732933
OFAS014279	-3.11E-05	0.434768236
OFAS004551	3.10E-05	0.434803509
OFAS013744	3.10E-05	0.434838741
OFAS010351	3.10E-05	0.434873937
OFAS009319	3.10E-05	0.434909092
OFAS015852	3.09E-05	0.434944209
OFAS015949	-3.09E-05	0.43497929
OFAS006064	3.09E-05	0.435014332
OFAS010753	3.09E-05	0.435049332
OFAS008558	3.08E-05	0.435084304
OFAS011249	-3.07E-05	0.435119243
OFAS003674	-3.07E-05	0.435154139
OFAS019381	-3.07E-05	0.435188995
OFAS010903	3.07E-05	0.435223808
OFAS005074	3.06E-05	0.435258594
OFAS011348	-3.05E-05	0.435293345
OFAS017558	3.05E-05	0.435328058
OFAS004153	3.05E-05	0.435362731
OFAS006046	-3.05E-05	0.435397368
OFAS012438	3.05E-05	0.435431962
OFAS009010	-3.04E-05	0.435466517
OFAS007335	-3.04E-05	0.435501031
OFAS015422	-3.04E-05	0.435535508
OFAS017576	3.04E-05	0.435569945
OFAS014522	3.04E-05	0.435604343
OFAS003049	-3.04E-05	0.4356387
OFAS003172	-3.04E-05	0.435673016
OFAS004964	3.03E-05	0.435707292
OFAS016652	-3.03E-05	0.435741534
OFAS004384	3.03E-05	0.435775735
OFAS011791	-3.02E-05	0.435809914
OFAS006233	3.02E-05	0.435844054
OFAS010595	-3.01E-05	0.435878157
OFAS002019	-3.01E-05	0.435912221
OFAS006150	3.00E-05	0.435946254
OFAS001681	-3.00E-05	0.435980249
OFAS003902	-3.00E-05	0.436014203
OFAS018779	-3.00E-05	0.43604812
OFAS005345	-3.00E-05	0.436081998
OFAS009604	3.00E-05	0.436115837
OFAS004721	-2.99E-05	0.436149643
OFAS008864	2.99E-05	0.436183421
OFAS003333	-2.98E-05	0.436217169
OFAS013852	2.98E-05	0.436250878
OFAS016904	-2.98E-05	0.436284548
OFAS002591	2.97E-05	0.43631818
OFAS008962	-2.97E-05	0.43635178
OFAS010908	-2.96E-05	0.436385346
OFAS006805	-2.96E-05	0.436418872
OFAS000444	-2.96E-05	0.436452367
OFAS002234	2.96E-05	0.436485825
OFAS018446	-2.94E-05	0.436519262
OFAS017521	-2.94E-05	0.436552661
OFAS010884	2.94E-05	0.436586023
OFAS013020	2.94E-05	0.436619352
OFAS000653	2.93E-05	0.436652654
OFAS005362	-2.93E-05	0.436685919
OFAS003560	-2.93E-05	0.436719145
OFAS002182	-2.92E-05	0.436752335
OFAS000655	-2.92E-05	0.436785492
OFAS013574	-2.91E-05	0.436818619
OFAS009748	2.91E-05	0.436851709
OFAS016562	2.91E-05	0.43688476
OFAS014953	-2.91E-05	0.436917772
OFAS011858	-2.91E-05	0.436950746
OFAS004845	2.91E-05	0.436983681
OFAS016094	-2.91E-05	0.43701658
OFAS014276	-2.90E-05	0.437049453
OFAS003060	-2.90E-05	0.437082289
OFAS009681	-2.90E-05	0.437115087
OFAS014295	2.90E-05	0.43714785
OFAS005646	-2.90E-05	0.437180575
OFAS001472	2.89E-05	0.437213267
OFAS013731	-2.89E-05	0.437245928
OFAS027173	2.88E-05	0.43727856
OFAS009276	-2.88E-05	0.437311159
OFAS013250	2.88E-05	0.437343722
OFAS011717	-2.87E-05	0.437376258
OFAS007338	2.86E-05	0.437408763
OFAS007715	2.86E-05	0.437441233
OFAS025138	2.86E-05	0.437473667
OFAS007848	-2.86E-05	0.437506066
OFAS003309	2.86E-05	0.437538429
OFAS016071	2.86E-05	0.437570755
OFAS007414	2.85E-05	0.437603044
OFAS005795	2.85E-05	0.437635295
OFAS000337	2.85E-05	0.437667508
OFAS007963	2.85E-05	0.437699684
OFAS025334	2.85E-05	0.437731826
OFAS003298	2.85E-05	0.437763933
OFAS013959	2.85E-05	0.437796003
OFAS006599	2.85E-05	0.437828036
OFAS012741	2.84E-05	0.437860041
OFAS017231	-2.84E-05	0.43789201
OFAS017676	2.84E-05	0.437923943
OFAS015968	-2.84E-05	0.437955843
OFAS016647	2.84E-05	0.437987706
OFAS002776	2.84E-05	0.438019532
OFAS007535	-2.83E-05	0.438051329
OFAS013408	2.83E-05	0.43808309
OFAS014825	-2.83E-05	0.438114816
OFAS012283	2.82E-05	0.438146514
OFAS014835	2.82E-05	0.438178183
OFAS001570	-2.82E-05	0.438209818
OFAS025224	-2.81E-05	0.43824142
OFAS003877	2.81E-05	0.43827299
OFAS015335	2.80E-05	0.438304535
OFAS012243	2.80E-05	0.438336044
OFAS006996	2.80E-05	0.438367517
OFAS005782	2.80E-05	0.438398954
OFAS003019	-2.80E-05	0.438430356
OFAS002939	-2.80E-05	0.438461724
OFAS017369	-2.79E-05	0.438493067
OFAS013210	-2.79E-05	0.438524374
OFAS015354	2.79E-05	0.438555646
OFAS001599	-2.79E-05	0.438586887
OFAS002074	-2.78E-05	0.438618097
OFAS015751	-2.78E-05	0.438649274
OFAS002210	2.78E-05	0.438680416
OFAS004677	2.78E-05	0.438711526
OFAS006310	2.78E-05	0.438742601
OFAS008520	-2.78E-05	0.438773643
OFAS011549	-2.78E-05	0.438804652
OFAS016308	-2.77E-05	0.438835627
OFAS010303	-2.77E-05	0.438866575
OFAS011294	2.77E-05	0.438897489
OFAS004569	-2.77E-05	0.438928369
OFAS008413	2.76E-05	0.438959217
OFAS015622	-2.76E-05	0.438990033
OFAS007069	2.76E-05	0.439020815
OFAS002497	2.76E-05	0.439051562
OFAS000826	2.76E-05	0.439082279
OFAS008587	-2.76E-05	0.439112961
OFAS019195	2.75E-05	0.439143625
OFAS009665	-2.74E-05	0.439174262
OFAS014288	-2.74E-05	0.439204869
OFAS006281	-2.74E-05	0.439235443
OFAS027060	2.74E-05	0.439265982
OFAS008873	-2.74E-05	0.439296487
OFAS016533	2.73E-05	0.439326963
OFAS002995	2.73E-05	0.439357411
OFAS011321	2.73E-05	0.439387825
OFAS002419	2.72E-05	0.439418209
OFAS008412	-2.72E-05	0.439448558
OFAS006554	2.72E-05	0.43947888
OFAS004510	2.72E-05	0.439509171
OFAS003067	2.72E-05	0.43953943
OFAS007831	2.71E-05	0.439569655
OFAS011182	2.71E-05	0.439599849
OFAS003442	2.71E-05	0.439630014
OFAS012953	2.71E-05	0.439660146
OFAS006429	-2.70E-05	0.439690251
OFAS011637	2.70E-05	0.439720323
OFAS008772	2.70E-05	0.43975037
OFAS015481	-2.70E-05	0.439780383
OFAS003777	2.70E-05	0.439810363
OFAS012020	2.69E-05	0.439840312
OFAS006793	2.69E-05	0.439870231
OFAS007533	2.69E-05	0.439900119
OFAS009706	2.69E-05	0.439929976
OFAS018574	-2.69E-05	0.439959801
OFAS004157	-2.69E-05	0.439989593
OFAS006675	2.68E-05	0.440019358
OFAS002676	-2.67E-05	0.440049106
OFAS019304	2.67E-05	0.440078822
OFAS006279	2.67E-05	0.440108506
OFAS006521	2.67E-05	0.440138157
OFAS010153	2.67E-05	0.440167778
OFAS001296	2.67E-05	0.440197365
OFAS002158	-2.66E-05	0.440226922
OFAS017103	-2.66E-05	0.44025645
OFAS009703	2.66E-05	0.440285948
OFAS006596	-2.66E-05	0.440315413
OFAS009429	2.66E-05	0.440344849
OFAS006758	2.66E-05	0.440374253
OFAS017779	2.65E-05	0.440403633
OFAS002381	-2.65E-05	0.440432982
OFAS018369	-2.65E-05	0.440462298
OFAS002634	-2.65E-05	0.440491584
OFAS012281	2.64E-05	0.440520846
OFAS000602	-2.64E-05	0.440550076
OFAS017034	2.64E-05	0.440579275
OFAS002885	-2.63E-05	0.440608452
OFAS002633	-2.63E-05	0.440637598
OFAS008054	2.63E-05	0.440666712
OFAS018447	-2.63E-05	0.440695795
OFAS003885	2.63E-05	0.440724848
OFAS017792	-2.63E-05	0.440753872
OFAS003630	2.63E-05	0.440782863
OFAS027091	2.63E-05	0.440811823
OFAS009374	-2.63E-05	0.440840751
OFAS014487	2.63E-05	0.440869649
OFAS025248	-2.62E-05	0.440898517
OFAS008299	-2.62E-05	0.440927353
OFAS016322	-2.62E-05	0.440956159
OFAS027058	-2.62E-05	0.440984935
OFAS005844	-2.62E-05	0.441013679
OFAS002382	2.62E-05	0.441042397
OFAS008731	2.61E-05	0.441071087
OFAS000406	2.61E-05	0.441099746
OFAS000833	-2.61E-05	0.441128375
OFAS002750	-2.61E-05	0.441156973
OFAS004924	2.61E-05	0.44118554
OFAS003097	-2.61E-05	0.441214082
OFAS011281	-2.61E-05	0.441242593
OFAS004357	-2.60E-05	0.441271079
OFAS003492	-2.60E-05	0.441299542
OFAS017722	2.59E-05	0.44132798
OFAS000634	2.59E-05	0.441356397
OFAS015428	2.58E-05	0.441384787
OFAS005064	2.58E-05	0.441413146
OFAS013653	-2.58E-05	0.441441482
OFAS003395	2.58E-05	0.441469786
OFAS015573	-2.58E-05	0.441498059
OFAS018443	-2.58E-05	0.441526304
OFAS007412	2.57E-05	0.441554521
OFAS008082	-2.57E-05	0.441582718
OFAS011698	2.57E-05	0.441610884
OFAS013689	2.57E-05	0.441639019
OFAS014674	2.57E-05	0.441667125
OFAS015991	2.56E-05	0.441695202
OFAS001230	2.56E-05	0.441723249
OFAS011262	-2.56E-05	0.441751267
OFAS006895	2.56E-05	0.441779259
OFAS006898	2.56E-05	0.441807224
OFAS008709	2.56E-05	0.441835159
OFAS012315	2.56E-05	0.441863064
OFAS014726	-2.56E-05	0.44189094
OFAS013472	2.56E-05	0.441918787
OFAS007872	2.55E-05	0.441946611
OFAS014349	-2.55E-05	0.441974411
OFAS011849	-2.54E-05	0.442002183
OFAS012332	-2.54E-05	0.442029927
OFAS018055	-2.54E-05	0.442057645
OFAS016447	-2.54E-05	0.442085333
OFAS015787	2.54E-05	0.442112994
OFAS000506	2.54E-05	0.442140627
OFAS018759	2.54E-05	0.44216823
OFAS017029	-2.53E-05	0.442195807
OFAS006193	-2.53E-05	0.442223356
OFAS002606	-2.53E-05	0.44225088
OFAS014120	-2.53E-05	0.442278376
OFAS009869	2.53E-05	0.442305842
OFAS011304	2.52E-05	0.442333287
OFAS011967	2.52E-05	0.442360704
OFAS013038	2.52E-05	0.442388091
OFAS002710	2.52E-05	0.442415449
OFAS008597	2.51E-05	0.442442789
OFAS018578	-2.50E-05	0.442470119
OFAS009858	-2.50E-05	0.442497419
OFAS012609	2.50E-05	0.442524691
OFAS013754	2.50E-05	0.442551935
OFAS017131	-2.50E-05	0.442579149
OFAS000793	-2.50E-05	0.442606337
OFAS006784	2.49E-05	0.4426335
OFAS014876	2.49E-05	0.442660635
OFAS003839	-2.49E-05	0.442687742
OFAS013720	-2.49E-05	0.44271482
OFAS019251	2.49E-05	0.442741873
OFAS007990	2.49E-05	0.442768901
OFAS016544	2.49E-05	0.442795902
OFAS002401	2.48E-05	0.442822876
OFAS006744	2.48E-05	0.442849821
OFAS002215	2.48E-05	0.442876738
OFAS005326	-2.48E-05	0.442903631
OFAS010439	-2.48E-05	0.4429305
OFAS004288	-2.48E-05	0.442957343
OFAS000725	-2.47E-05	0.44298416
OFAS009552	-2.47E-05	0.44301095
OFAS008246	2.47E-05	0.443037713
OFAS011399	-2.47E-05	0.44306445
OFAS006450	2.47E-05	0.44309116
OFAS015334	2.46E-05	0.44311785
OFAS013031	-2.46E-05	0.443144518
OFAS013458	-2.46E-05	0.443171162
OFAS011397	-2.46E-05	0.443197779
OFAS002982	-2.45E-05	0.443224369
OFAS007669	2.45E-05	0.443250934
OFAS002590	-2.45E-05	0.443277474
OFAS006884	2.45E-05	0.44330399
OFAS009506	-2.44E-05	0.443330483
OFAS005854	2.44E-05	0.443356953
OFAS000286	2.44E-05	0.443383402
OFAS013966	-2.43E-05	0.443409825
OFAS015567	2.43E-05	0.443436225
OFAS008112	2.43E-05	0.4434626
OFAS007390	2.43E-05	0.44348895
OFAS000120	2.43E-05	0.443515274
OFAS013568	2.42E-05	0.443541575
OFAS011308	-2.42E-05	0.443567851
OFAS015332	2.42E-05	0.443594101
OFAS007663	2.42E-05	0.443620324
OFAS007724	2.42E-05	0.443646523
OFAS014555	-2.42E-05	0.443672696
OFAS005208	2.41E-05	0.443698842
OFAS004465	2.41E-05	0.44372496
OFAS008917	2.41E-05	0.443751051
OFAS010538	-2.41E-05	0.443777117
OFAS011315	2.41E-05	0.443803162
OFAS010425	2.41E-05	0.443829183
OFAS002296	2.40E-05	0.443855181
OFAS007893	2.40E-05	0.443881156
OFAS008184	2.40E-05	0.443907105
OFAS016738	-2.40E-05	0.443933029
OFAS010618	-2.40E-05	0.443958927
OFAS015866	2.40E-05	0.443984798
OFAS002351	-2.39E-05	0.444010645
OFAS017555	-2.39E-05	0.444036469
OFAS017790	-2.39E-05	0.44406227
OFAS014604	2.39E-05	0.444088048
OFAS000274	2.39E-05	0.444113799
OFAS005926	2.38E-05	0.444139527
OFAS007588	-2.38E-05	0.444165232
OFAS017036	2.38E-05	0.444190912
OFAS008169	2.38E-05	0.444216569
OFAS001255	2.38E-05	0.444242202
OFAS016584	2.38E-05	0.444267808
OFAS007562	-2.37E-05	0.444293389
OFAS016561	-2.37E-05	0.444318951
OFAS017461	-2.36E-05	0.444344494
OFAS002581	2.36E-05	0.444370012
OFAS002878	-2.36E-05	0.444395506
OFAS007971	2.36E-05	0.444420975
OFAS010818	-2.36E-05	0.444446418
OFAS004185	-2.35E-05	0.44447185
OFAS017166	2.35E-05	0.444497257
OFAS016640	-2.35E-05	0.444522639
OFAS013929	-2.35E-05	0.444547994
OFAS017485	2.35E-05	0.444573324
OFAS005848	-2.34E-05	0.44459863
OFAS017759	-2.34E-05	0.444623918
OFAS006027	-2.34E-05	0.444649181
OFAS004704	2.34E-05	0.444674418
OFAS000298	2.33E-05	0.444699643
OFAS006463	2.33E-05	0.444724843
OFAS003959	-2.33E-05	0.444750017
OFAS004764	2.33E-05	0.444775167
OFAS010491	-2.33E-05	0.444800291
OFAS003415	2.32E-05	0.444825392
OFAS007054	2.32E-05	0.444850468
OFAS012706	2.32E-05	0.44487552
OFAS015130	2.32E-05	0.444900549
OFAS012606	2.32E-05	0.444925552
OFAS008534	-2.32E-05	0.444950532
OFAS012402	-2.32E-05	0.444975488
OFAS018719	-2.32E-05	0.445000419
OFAS010152	2.32E-05	0.445025326
OFAS000352	-2.31E-05	0.445050211
OFAS004674	2.31E-05	0.445075072
OFAS007548	-2.31E-05	0.44509991
OFAS016450	-2.31E-05	0.445124723
OFAS010176	-2.31E-05	0.445149514
OFAS000670	-2.31E-05	0.445174279
OFAS011977	-2.31E-05	0.445199022
OFAS014230	-2.31E-05	0.445223741
OFAS008087	2.30E-05	0.445248436
OFAS006081	-2.30E-05	0.445273108
OFAS005923	-2.30E-05	0.445297756
OFAS000200	-2.30E-05	0.445322384
OFAS005112	-2.30E-05	0.445346989
OFAS014008	-2.30E-05	0.445371571
OFAS002156	-2.29E-05	0.445396131
OFAS002500	2.29E-05	0.445420668
OFAS008110	2.28E-05	0.445445191
OFAS001636	-2.28E-05	0.445469691
OFAS003002	2.28E-05	0.445494167
OFAS000112	-2.28E-05	0.445518624
OFAS005509	2.28E-05	0.445543057
OFAS013697	2.28E-05	0.445567466
OFAS013958	-2.28E-05	0.445591854
OFAS003946	2.27E-05	0.445616219
OFAS014186	2.27E-05	0.445640564
OFAS017305	-2.27E-05	0.445664886
OFAS014045	-2.27E-05	0.445689185
OFAS000108	2.26E-05	0.445713465
OFAS006894	2.26E-05	0.445737722
OFAS005696	2.26E-05	0.445761957
OFAS007637	-2.26E-05	0.445786176
OFAS000293	-2.25E-05	0.445810371
OFAS014770	2.25E-05	0.445834543
OFAS013380	2.25E-05	0.445858691
OFAS014787	2.25E-05	0.445882818
OFAS008441	2.25E-05	0.445906923
OFAS004771	2.25E-05	0.445931007
OFAS003867	2.24E-05	0.445955071
OFAS010511	2.24E-05	0.445979114
OFAS000063	-2.24E-05	0.446003133
OFAS014963	-2.24E-05	0.446027129
OFAS000825	2.24E-05	0.446051101
OFAS002034	-2.24E-05	0.446075054
OFAS009984	2.24E-05	0.446098986
OFAS012655	2.23E-05	0.446122901
OFAS003599	2.23E-05	0.446146793
OFAS001378	-2.23E-05	0.446170662
OFAS012269	2.23E-05	0.446194508
[truncated: 12,942 more rows]
