# Supplementary material for: The role of Dmnt1 during spermatogenesis of the insect Oncopeltus fasciatus
Source: Epigenetics Chromatin. 2023 Jul 1;16:28. doi: 10.1186/s13072-023-00496-5 (PMC10314392; doi:10.1186/s13072-023-00496-5)
Supplement: Supplementary file 4 — Additional file 4. Contains the output from DESeq2 for the differential gene expression of the 14-day samples. [file 13072_2023_496_MOESM4_ESM.txt]

Gene_Accession	log2_Fold_Change	S_value
OFAS006346	9.606617897	6.84E-121
OFAS027153	7.821077722	1.54E-81
OFAS004429	9.998307399	2.61E-81
OFAS004846	5.689609622	7.45E-78
OFAS025338	8.289004874	3.28E-72
OFAS011739	7.209537458	2.23E-68
OFAS018517	10.20233238	1.71E-62
OFAS011817	9.252207783	3.38E-60
OFAS014385	4.761970243	8.39E-60
OFAS001534	2.914236027	1.91E-59
OFAS012159	6.915732062	1.93E-55
OFAS003093	3.214632723	4.57E-55
OFAS001723	2.429217477	2.18E-54
OFAS001857	2.721750051	3.79E-50
OFAS010090	3.122084026	8.59E-50
OFAS004068	7.923242299	4.84E-49
OFAS015951	4.414013707	1.30E-47
OFAS017154	3.456167966	3.57E-47
OFAS001338	2.971949531	6.17E-47
OFAS015368	3.939866172	2.18E-46
OFAS013892	3.293935683	4.69E-46
OFAS011712	2.279007695	3.44E-45
OFAS003557	6.070167407	7.02E-45
OFAS009814	2.190671321	1.57E-44
OFAS011238	2.501603493	2.75E-44
OFAS006711	3.163994123	1.37E-43
OFAS018027	5.81926997	2.45E-43
OFAS016815	3.035511767	2.46E-42
OFAS017630	9.267249626	1.40E-41
OFAS005606	-2.730874949	2.52E-41
OFAS014080	2.625414721	4.25E-41
OFAS005634	9.301660509	6.47E-41
OFAS016135	3.222874126	8.88E-41
OFAS015242	5.299073609	1.62E-40
OFAS009299	4.370675241	2.81E-40
OFAS003097	-1.760428701	5.56E-40
OFAS006658	7.154370534	1.48E-39
OFAS006088	5.209621969	4.82E-39
OFAS010763	4.326639127	9.30E-39
OFAS015435	4.706146407	2.41E-38
OFAS008098	9.243379148	5.18E-38
OFAS011936	3.144692376	8.77E-38
OFAS010953	4.440627749	2.02E-37
OFAS009833	5.068077501	3.30E-37
OFAS001721	4.789414488	4.65E-37
OFAS004521	-3.622485462	8.21E-37
OFAS011737	7.401111226	4.74E-36
OFAS018964	3.8416326	8.60E-36
OFAS016426	3.922148156	2.27E-35
OFAS013946	3.232157746	1.38E-34
OFAS008601	-2.825520664	3.99E-34
OFAS006174	4.291190431	8.35E-34
OFAS009512	4.977471717	1.30E-33
OFAS012346	3.468174803	2.22E-33
OFAS003248	2.083260167	1.07E-32
OFAS014338	-3.109435154	2.29E-32
OFAS010069	3.113458687	3.66E-32
OFAS015637	4.664572282	5.01E-32
OFAS017657	4.472861465	7.52E-32
OFAS012802	3.687826441	1.05E-31
OFAS014779	5.987559094	1.78E-31
OFAS006255	3.920033422	3.06E-31
OFAS003545	4.588615073	4.85E-31
OFAS018500	6.569538093	7.96E-31
OFAS009249	4.216091836	3.67E-30
OFAS013706	4.342775089	8.12E-30
OFAS016163	8.047685837	1.34E-29
OFAS012230	1.680410224	2.58E-29
OFAS008164	1.661078274	4.84E-29
OFAS010958	6.609426513	7.65E-29
OFAS016020	6.592870181	1.41E-28
OFAS007899	5.29386969	2.06E-28
OFAS013108	3.038123718	2.89E-28
OFAS001365	2.032296377	3.69E-28
OFAS008384	7.077840953	4.54E-28
OFAS002918	9.822072395	7.44E-28
OFAS012095	7.579670621	1.11E-27
OFAS014558	3.171748561	1.58E-27
OFAS003712	3.320998307	2.12E-27
OFAS010098	5.92193571	2.71E-27
OFAS013499	2.618982782	3.32E-27
OFAS009347	-1.958513418	4.78E-27
OFAS003270	3.009131438	6.51E-27
OFAS013944	2.977439516	8.79E-27
OFAS011504	4.89060623	1.14E-26
OFAS004924	2.104647413	1.62E-26
OFAS000783	4.176533878	2.11E-26
OFAS002408	2.659208279	3.11E-26
OFAS010959	6.132382014	4.73E-26
OFAS008415	7.29880547	6.64E-26
OFAS002920	2.608338034	8.61E-26
OFAS014500	2.568994386	1.06E-25
OFAS003860	3.539410159	1.26E-25
OFAS015120	8.269796885	1.52E-25
OFAS001310	-1.92302613	1.92E-25
OFAS011787	2.032336129	2.63E-25
OFAS018360	7.087186291	3.44E-25
OFAS007656	3.155452557	4.49E-25
OFAS025267	2.938156405	6.53E-25
OFAS012091	6.127056195	8.66E-25
OFAS017343	5.530905651	1.23E-24
OFAS009294	1.914883186	1.65E-24
OFAS002877	-0.915029612	2.22E-24
OFAS012055	2.969163632	2.78E-24
OFAS016398	4.691625972	3.36E-24
OFAS014199	4.536170904	4.03E-24
OFAS027200	3.146865285	4.72E-24
OFAS013087	7.335195974	5.40E-24
OFAS007912	2.570623369	6.18E-24
OFAS010842	2.012075075	7.53E-24
OFAS018361	6.769658753	9.52E-24
OFAS008043	1.569149521	1.34E-23
OFAS014855	-1.585928596	2.36E-23
OFAS015042	-1.197394442	3.54E-23
OFAS000962	-3.566339447	4.84E-23
OFAS010804	7.721411746	6.99E-23
OFAS002610	3.251667226	9.12E-23
OFAS000393	4.724625385	1.19E-22
OFAS011192	3.535372462	1.50E-22
OFAS011869	7.760703049	1.94E-22
OFAS010873	-1.533772186	2.40E-22
OFAS001686	-1.392121636	3.08E-22
OFAS007678	1.260798801	3.98E-22
OFAS000378	1.702709254	5.18E-22
OFAS006654	9.164595145	6.38E-22
OFAS001210	-2.189038638	8.17E-22
OFAS015665	1.632581508	1.04E-21
OFAS018690	1.279496846	1.30E-21
OFAS008106	8.490069955	1.71E-21
OFAS011358	-1.935474477	2.19E-21
OFAS007786	1.919174916	2.92E-21
OFAS007270	1.459325764	3.66E-21
OFAS000413	7.24849859	4.41E-21
OFAS008645	-1.347763108	5.42E-21
OFAS013824	8.001872794	6.51E-21
OFAS003266	2.12069659	7.72E-21
OFAS008426	2.243759912	8.91E-21
OFAS010318	-1.713755004	1.02E-20
OFAS015432	2.338970529	1.14E-20
OFAS005372	-1.549934607	1.27E-20
OFAS007193	2.902797711	1.44E-20
OFAS005636	6.927773546	1.62E-20
OFAS006256	1.827507279	1.87E-20
OFAS007068	1.295460848	2.12E-20
OFAS003934	2.4418856	2.38E-20
OFAS007192	3.623402812	2.71E-20
OFAS025038	5.387531909	3.06E-20
OFAS016215	1.661358448	3.51E-20
OFAS015575	3.423051022	4.49E-20
OFAS005225	9.124654258	6.21E-20
OFAS013853	-0.844889049	8.46E-20
OFAS009438	4.513936727	1.20E-19
OFAS011473	5.150739798	1.57E-19
OFAS016319	-1.503355236	1.95E-19
OFAS001495	7.635319959	2.42E-19
OFAS012637	6.003133707	2.89E-19
OFAS006157	-1.20913504	3.51E-19
OFAS016508	1.686816232	4.21E-19
OFAS016134	3.050948623	4.93E-19
OFAS007143	1.634745208	5.65E-19
OFAS007804	2.912605822	6.41E-19
OFAS000203	1.617607287	7.18E-19
OFAS012689	2.471345998	8.14E-19
OFAS003047	9.851760061	9.26E-19
OFAS018722	4.796010479	1.06E-18
OFAS004677	1.593446292	1.21E-18
OFAS002287	3.495146526	1.38E-18
OFAS010976	2.463018684	1.59E-18
OFAS004942	-0.962176105	1.90E-18
OFAS008835	3.130411434	2.34E-18
OFAS015155	-1.138581351	2.89E-18
OFAS001499	5.245207222	3.45E-18
OFAS011287	1.80287483	4.64E-18
OFAS005697	-1.020770078	6.35E-18
OFAS005879	-1.052895362	8.87E-18
OFAS009437	4.567332253	1.19E-17
OFAS019258	2.860054234	1.56E-17
OFAS013641	6.47150193	1.94E-17
OFAS011364	-1.127776688	2.32E-17
OFAS011526	-1.214742394	2.72E-17
OFAS003594	1.727270985	3.13E-17
OFAS008790	1.815877466	3.55E-17
OFAS018018	3.516061584	4.01E-17
OFAS002922	2.533933015	4.57E-17
OFAS005660	2.076727497	5.16E-17
OFAS019246	-2.654043161	5.80E-17
OFAS025196	4.594151089	6.58E-17
OFAS018415	-1.629617579	7.40E-17
OFAS005403	2.522912165	8.29E-17
OFAS001070	1.401945882	9.19E-17
OFAS010956	6.025989546	1.04E-16
OFAS002267	1.730461431	1.25E-16
OFAS018081	5.97587376	1.45E-16
OFAS003027	2.880460414	1.69E-16
OFAS006127	3.820099047	1.93E-16
OFAS006254	3.888082237	2.26E-16
OFAS016638	-3.508571997	2.64E-16
OFAS015635	2.94515874	3.05E-16
OFAS005247	5.300279176	3.70E-16
OFAS004574	1.563826072	4.63E-16
OFAS008500	1.315240102	5.66E-16
OFAS015707	5.199311246	6.74E-16
OFAS018099	9.422346045	7.93E-16
OFAS010044	2.459003458	9.11E-16
OFAS001449	1.227923671	1.04E-15
OFAS013287	4.520676703	1.17E-15
OFAS015487	2.975382344	1.31E-15
OFAS005987	-1.644240524	1.46E-15
OFAS010799	10.62666107	1.62E-15
OFAS004260	2.771754328	1.79E-15
OFAS016896	5.533862523	1.96E-15
OFAS014549	-1.176125611	2.20E-15
OFAS016425	4.662317694	2.46E-15
OFAS016609	3.380467995	2.71E-15
OFAS018910	1.848182717	3.02E-15
OFAS010867	1.885921219	3.37E-15
OFAS025113	1.938138217	3.75E-15
OFAS003042	2.613398218	4.13E-15
OFAS006198	1.745429014	4.56E-15
OFAS014778	5.230364418	5.00E-15
OFAS001882	7.055261455	5.49E-15
OFAS010466	2.652722894	6.06E-15
OFAS014389	2.730840522	6.67E-15
OFAS011043	1.820505273	7.28E-15
OFAS025160	9.384659662	7.88E-15
OFAS008952	1.365612973	8.55E-15
OFAS010957	5.629909497	9.21E-15
OFAS015460	2.01909236	1.00E-14
OFAS002121	1.445473686	1.08E-14
OFAS027102	2.641917785	1.16E-14
OFAS005548	4.382506332	1.26E-14
OFAS004179	2.397257952	1.35E-14
OFAS015513	1.289313988	1.45E-14
OFAS013699	2.184978167	1.56E-14
OFAS014631	-1.160834228	1.68E-14
OFAS007709	1.467764037	1.80E-14
OFAS016673	2.075370366	1.94E-14
OFAS004575	-0.85352097	2.07E-14
OFAS010527	3.07864143	2.23E-14
OFAS013958	1.092105044	2.42E-14
OFAS011653	4.487363373	2.60E-14
OFAS016373	3.121364043	2.79E-14
OFAS004635	1.676194884	3.00E-14
OFAS015825	5.86577886	3.23E-14
OFAS010288	4.618568057	3.47E-14
OFAS015324	2.420851708	3.71E-14
OFAS010459	-2.337069128	3.95E-14
OFAS025227	2.990110831	4.20E-14
OFAS012796	7.265407756	4.53E-14
OFAS007336	-1.072981567	4.88E-14
OFAS008241	0.807223047	5.35E-14
OFAS003470	3.183594886	5.87E-14
OFAS017109	4.090045035	6.39E-14
OFAS019014	2.856474428	6.97E-14
OFAS017341	2.651553264	7.57E-14
OFAS016889	1.214402337	8.16E-14
OFAS018073	4.514873578	8.77E-14
OFAS000893	-0.811050118	9.38E-14
OFAS005629	2.388862992	1.00E-13
OFAS004247	3.02608255	1.07E-13
OFAS011815	1.824403919	1.14E-13
OFAS003673	-1.333589919	1.21E-13
OFAS002926	4.45326751	1.28E-13
OFAS016904	-0.613710512	1.37E-13
OFAS018940	2.95762386	1.48E-13
OFAS009798	-1.175718189	1.59E-13
OFAS003191	2.379091617	1.71E-13
OFAS027169	1.891137973	1.83E-13
OFAS013419	3.759997439	1.97E-13
OFAS010103	2.699437179	2.12E-13
OFAS011659	-1.237591511	2.27E-13
OFAS013627	-1.377501225	2.43E-13
OFAS005518	-1.510492543	2.60E-13
OFAS000042	-0.924396962	2.78E-13
OFAS002921	3.15302006	2.99E-13
OFAS001818	1.262578404	3.22E-13
OFAS010892	0.719564509	3.50E-13
OFAS006376	1.027889529	3.78E-13
OFAS005465	-0.796904684	4.09E-13
OFAS008034	6.562379845	4.39E-13
OFAS005558	4.511942143	4.71E-13
OFAS016477	-1.492613983	5.02E-13
OFAS015821	1.703530198	5.40E-13
OFAS005189	2.060009285	5.83E-13
OFAS005151	2.044809917	6.27E-13
OFAS016012	2.751446908	6.72E-13
OFAS012565	1.706338605	7.20E-13
OFAS011047	3.304997791	7.68E-13
OFAS015351	-1.354937526	8.18E-13
OFAS006412	-1.011862534	8.70E-13
OFAS002634	1.087586404	9.32E-13
OFAS000863	1.180137349	9.99E-13
OFAS015359	1.737404809	1.08E-12
OFAS008019	-1.00841525	1.16E-12
OFAS005571	4.796353595	1.24E-12
OFAS010051	6.197596896	1.33E-12
OFAS016285	-1.701364499	1.45E-12
OFAS015384	-0.93915706	1.57E-12
OFAS010050	3.433538791	1.70E-12
OFAS011926	-1.463459838	1.82E-12
OFAS002875	-1.571986688	1.95E-12
OFAS002332	1.542424335	2.07E-12
OFAS016223	2.47541232	2.20E-12
OFAS013815	1.551540086	2.35E-12
OFAS000368	-1.603816691	2.51E-12
OFAS016803	3.055666334	2.67E-12
OFAS011772	2.311752272	2.83E-12
OFAS013289	3.183559796	3.04E-12
OFAS007302	-0.84776025	3.24E-12
OFAS000761	4.7771548	3.47E-12
OFAS013294	2.048590017	3.71E-12
OFAS012132	-0.861505411	3.96E-12
OFAS006345	2.442542598	4.21E-12
OFAS009447	1.426532478	4.47E-12
OFAS005930	6.620663898	4.75E-12
OFAS016392	-1.227991145	5.03E-12
OFAS007644	3.327181729	5.32E-12
OFAS017000	-1.027601332	5.60E-12
OFAS016427	1.856915298	5.91E-12
OFAS017304	3.998627759	6.22E-12
OFAS009984	-0.876028598	6.56E-12
OFAS012006	-0.838602105	6.91E-12
OFAS007650	2.701446961	7.27E-12
OFAS011402	1.831450011	7.63E-12
OFAS002331	1.779411927	8.00E-12
OFAS007151	-1.252546713	8.36E-12
OFAS013486	-1.01986739	8.72E-12
OFAS003967	-0.742597763	9.09E-12
OFAS014607	-1.759640778	9.48E-12
OFAS006651	6.250135763	9.87E-12
OFAS001881	9.181408245	1.03E-11
OFAS004780	0.866295239	1.07E-11
OFAS016581	1.40107689	1.11E-11
OFAS011435	3.455509212	1.16E-11
OFAS004327	-1.301724562	1.20E-11
OFAS001131	1.192101211	1.24E-11
OFAS014780	2.297940731	1.29E-11
OFAS017453	1.294166744	1.34E-11
OFAS011193	1.8055203	1.40E-11
OFAS010049	3.275729036	1.45E-11
OFAS015959	-0.901855609	1.51E-11
OFAS011805	7.552447344	1.57E-11
OFAS015859	6.56282349	1.64E-11
OFAS018142	-1.064988143	1.72E-11
OFAS018074	4.220590083	1.79E-11
OFAS005388	4.764229057	1.87E-11
OFAS005221	1.147238784	1.95E-11
OFAS011129	2.335510221	2.03E-11
OFAS008838	5.147230545	2.12E-11
OFAS010911	3.49065681	2.20E-11
OFAS014270	2.280436112	2.29E-11
OFAS003876	1.435269375	2.38E-11
OFAS010860	1.230830968	2.47E-11
OFAS016307	-0.783968717	2.58E-11
OFAS015723	1.57885779	2.68E-11
OFAS000619	1.012455693	2.80E-11
OFAS007754	1.094395329	2.92E-11
OFAS025203	1.050796875	3.05E-11
OFAS015244	2.443337299	3.18E-11
OFAS017919	2.108444011	3.31E-11
OFAS009348	-1.748770607	3.45E-11
OFAS012039	1.171292024	3.61E-11
OFAS008414	2.933649189	3.78E-11
OFAS015258	3.853890787	3.96E-11
OFAS013979	3.753394051	4.14E-11
OFAS001588	5.10920455	4.32E-11
OFAS008423	5.657459717	4.51E-11
OFAS001928	5.514597941	4.73E-11
OFAS004268	0.659084383	4.95E-11
OFAS012680	0.627517816	5.18E-11
OFAS000511	0.831896245	5.42E-11
OFAS008576	1.355359376	5.66E-11
OFAS007887	3.856016333	5.92E-11
OFAS007593	1.284284341	6.19E-11
OFAS017966	0.848843754	6.47E-11
OFAS005414	3.355018503	6.76E-11
OFAS008564	2.749651099	7.08E-11
OFAS005547	1.602139607	7.43E-11
OFAS007027	0.690020311	7.78E-11
OFAS007300	-1.193684249	8.16E-11
OFAS002288	2.83335483	8.54E-11
OFAS018478	4.827402455	8.91E-11
OFAS003336	-1.241999581	9.29E-11
OFAS005942	4.005704353	9.68E-11
OFAS003562	1.611936093	1.01E-10
OFAS017108	4.254646663	1.04E-10
OFAS019553	-0.905093137	1.08E-10
OFAS015262	2.892130849	1.13E-10
OFAS008482	-0.869226253	1.17E-10
OFAS003201	-0.679579249	1.21E-10
OFAS013707	2.327955811	1.25E-10
OFAS017664	3.237449815	1.30E-10
OFAS004346	3.308891544	1.35E-10
OFAS001154	1.455498351	1.41E-10
OFAS004359	-2.49008271	1.46E-10
OFAS011299	-3.214137764	1.52E-10
OFAS006659	1.524475921	1.58E-10
OFAS013937	3.962117641	1.64E-10
OFAS018047	1.999247759	1.71E-10
OFAS017302	5.57216334	1.78E-10
OFAS005902	-0.87733932	1.85E-10
OFAS002676	1.12846645	1.92E-10
OFAS002107	1.017189297	1.99E-10
OFAS013670	2.658868639	2.06E-10
OFAS008549	-1.2479231	2.14E-10
OFAS006974	0.704725317	2.22E-10
OFAS018778	2.07434679	2.30E-10
OFAS017803	0.956524421	2.38E-10
OFAS014747	3.518372978	2.46E-10
OFAS012706	-0.916659869	2.56E-10
OFAS007655	2.200279353	2.66E-10
OFAS014748	3.075338232	2.76E-10
OFAS011868	4.685445293	2.86E-10
OFAS012401	1.548971443	2.97E-10
OFAS011318	1.500688905	3.07E-10
OFAS027145	-0.606462881	3.19E-10
OFAS009430	0.956997672	3.31E-10
OFAS013745	1.196142042	3.45E-10
OFAS006425	-0.750829496	3.59E-10
OFAS006264	-1.237739057	3.74E-10
OFAS014353	2.507391194	3.89E-10
OFAS014881	1.428616138	4.04E-10
OFAS013505	1.708879094	4.19E-10
OFAS014673	-1.186981088	4.34E-10
OFAS001632	1.782547825	4.49E-10
OFAS002666	-0.669509022	4.64E-10
OFAS015639	2.492528475	4.80E-10
OFAS009067	3.402394762	4.97E-10
OFAS015321	3.00131104	5.15E-10
OFAS010800	2.08854705	5.34E-10
OFAS013780	1.093328702	5.53E-10
OFAS011050	2.615001743	5.72E-10
OFAS002185	-1.211548524	5.92E-10
OFAS015517	2.912284402	6.12E-10
OFAS005995	0.972288732	6.33E-10
OFAS003821	0.791490039	6.54E-10
OFAS008064	2.380713629	6.76E-10
OFAS000147	-1.274491955	6.99E-10
OFAS005264	1.266042406	7.21E-10
OFAS011806	4.357344951	7.44E-10
OFAS014749	3.373166126	7.66E-10
OFAS002302	-4.005205287	7.90E-10
OFAS011396	0.874938844	8.14E-10
OFAS006712	3.847620534	8.39E-10
OFAS010979	0.770400932	8.63E-10
OFAS013980	2.984791194	8.87E-10
OFAS013086	1.842061864	9.13E-10
OFAS009767	-2.042682826	9.39E-10
OFAS011930	1.47863991	9.67E-10
OFAS017227	1.120118641	9.98E-10
OFAS004059	1.370253795	1.03E-09
OFAS008142	-1.505672188	1.06E-09
OFAS006119	1.355388453	1.10E-09
OFAS017920	2.153353437	1.14E-09
OFAS002514	1.701759426	1.18E-09
OFAS002300	-1.232178698	1.22E-09
OFAS003264	3.242639016	1.27E-09
OFAS003024	4.013709709	1.31E-09
OFAS006133	1.369444963	1.35E-09
OFAS006257	2.343609514	1.39E-09
OFAS001683	1.578083785	1.44E-09
OFAS014328	-0.450813677	1.48E-09
OFAS003691	4.456750559	1.53E-09
OFAS006053	1.648362577	1.58E-09
OFAS012499	0.849658422	1.63E-09
OFAS003911	1.189166471	1.69E-09
OFAS000488	-1.906727185	1.75E-09
OFAS006809	-0.821356119	1.81E-09
OFAS004462	1.700493455	1.87E-09
OFAS014770	0.584342278	1.94E-09
OFAS013990	2.363458956	2.02E-09
OFAS009258	0.657838845	2.10E-09
OFAS006067	-0.890116429	2.17E-09
OFAS013202	-3.538102358	2.25E-09
OFAS014042	3.303129483	2.33E-09
OFAS018518	5.074611063	2.41E-09
OFAS005040	2.383641133	2.50E-09
OFAS008832	2.190373123	2.58E-09
OFAS013106	1.944117861	2.66E-09
OFAS014561	2.751725742	2.76E-09
OFAS017826	5.31171253	2.85E-09
OFAS004348	3.305637173	2.95E-09
OFAS007303	-1.364004854	3.05E-09
OFAS027152	0.987648187	3.15E-09
OFAS002818	-1.657311998	3.25E-09
OFAS011252	-0.974283122	3.35E-09
OFAS004360	-0.709364733	3.46E-09
OFAS000743	-1.028524797	3.57E-09
OFAS012253	-0.990916044	3.67E-09
OFAS012980	0.849590314	3.78E-09
OFAS016801	6.168087238	3.90E-09
OFAS000202	1.342708758	4.03E-09
OFAS008577	1.503199842	4.15E-09
OFAS006123	4.306397183	4.28E-09
OFAS011939	-0.749285949	4.41E-09
OFAS017318	4.377134903	4.54E-09
OFAS010498	0.902946397	4.70E-09
OFAS016457	2.63581628	4.86E-09
OFAS015636	4.165970019	5.04E-09
OFAS007356	1.165664995	5.21E-09
OFAS006087	1.10229871	5.40E-09
OFAS001339	2.333439524	5.59E-09
OFAS005770	-1.030464243	5.77E-09
OFAS017665	2.530437061	5.97E-09
OFAS005402	1.704024544	6.16E-09
OFAS014733	1.392685987	6.35E-09
OFAS010917	1.412212887	6.55E-09
OFAS019053	1.904367299	6.75E-09
OFAS011924	-0.968524611	6.95E-09
OFAS016840	3.780396329	7.18E-09
OFAS002959	0.906196902	7.41E-09
OFAS003083	-1.03931023	7.65E-09
OFAS000455	0.954089019	7.89E-09
OFAS015179	2.333462861	8.13E-09
OFAS013526	1.001882382	8.37E-09
OFAS006253	3.605878683	8.61E-09
OFAS017811	-0.542993284	8.86E-09
OFAS013589	1.296663525	9.10E-09
OFAS004349	3.450960836	9.35E-09
OFAS002270	1.670480975	9.61E-09
OFAS014028	0.810758621	9.87E-09
OFAS001775	0.86461071	1.01E-08
OFAS017971	-1.251053392	1.04E-08
OFAS009091	-0.616798634	1.07E-08
OFAS009786	3.412241621	1.09E-08
OFAS016429	2.784542262	1.12E-08
OFAS003082	-1.61643148	1.15E-08
OFAS012166	1.783827369	1.18E-08
OFAS000734	-1.19718678	1.20E-08
OFAS011472	3.078504569	1.23E-08
OFAS006086	1.232968701	1.26E-08
OFAS017145	-0.815721947	1.29E-08
OFAS005248	2.04279848	1.32E-08
OFAS011688	0.811018838	1.35E-08
OFAS011378	1.324438779	1.38E-08
OFAS016843	3.169476502	1.41E-08
OFAS005278	-1.074923553	1.44E-08
OFAS007414	-0.761353	1.48E-08
OFAS006555	-1.070668668	1.51E-08
OFAS011216	3.932412958	1.54E-08
OFAS011765	2.467950496	1.58E-08
OFAS011217	3.303132843	1.61E-08
OFAS012188	-0.786444018	1.65E-08
OFAS007913	-1.071877174	1.68E-08
OFAS013664	-1.694039445	1.72E-08
OFAS001186	1.290302924	1.76E-08
OFAS011345	3.615770046	1.79E-08
OFAS025214	6.058707199	1.83E-08
OFAS015375	3.717456908	1.87E-08
OFAS011770	2.565001186	1.91E-08
OFAS015860	4.771784597	1.96E-08
OFAS014838	-0.929204007	2.00E-08
OFAS013976	3.13879569	2.04E-08
OFAS008083	0.857093313	2.09E-08
OFAS007444	-0.848001779	2.14E-08
OFAS018555	6.182953692	2.19E-08
OFAS010070	1.502781309	2.24E-08
OFAS006409	1.333588513	2.29E-08
OFAS011841	1.645262467	2.34E-08
OFAS002222	-0.774878912	2.39E-08
OFAS004060	0.608914727	2.44E-08
OFAS025235	-0.512546367	2.49E-08
OFAS015459	-0.765826503	2.55E-08
OFAS004637	2.064075326	2.60E-08
OFAS008071	2.665366695	2.66E-08
OFAS011844	0.802668326	2.71E-08
OFAS011308	0.998681733	2.77E-08
OFAS008100	1.29283024	2.83E-08
OFAS010764	1.925444773	2.89E-08
OFAS000762	4.855196207	2.95E-08
OFAS027220	2.302694414	3.01E-08
OFAS015735	1.994946172	3.08E-08
OFAS014182	-1.037238403	3.15E-08
OFAS009940	1.779565146	3.21E-08
OFAS012092	6.331329279	3.28E-08
OFAS000787	5.168620582	3.35E-08
OFAS009000	0.974644914	3.42E-08
OFAS010742	-1.392035528	3.50E-08
OFAS011346	2.758615171	3.57E-08
OFAS011689	3.248445555	3.64E-08
OFAS018001	-0.650670254	3.72E-08
OFAS002852	2.565195223	3.80E-08
OFAS013340	0.488685508	3.87E-08
OFAS027117	2.26238953	3.95E-08
OFAS010672	0.719759695	4.03E-08
OFAS015785	2.414971956	4.12E-08
OFAS007146	0.765938747	4.20E-08
OFAS018564	-0.79935439	4.28E-08
OFAS001074	-0.932673489	4.36E-08
OFAS004015	2.79693295	4.45E-08
OFAS004420	2.750438778	4.53E-08
OFAS007507	-0.717655976	4.61E-08
OFAS012929	-0.940065433	4.70E-08
OFAS004255	4.010463696	4.79E-08
OFAS018597	4.044104134	4.88E-08
OFAS018641	-0.659623638	4.97E-08
OFAS002633	0.769022689	5.06E-08
OFAS010393	0.585194634	5.15E-08
OFAS015887	0.694318657	5.24E-08
OFAS012054	3.39779716	5.34E-08
OFAS001856	-0.651492534	5.43E-08
OFAS013395	0.991517109	5.53E-08
OFAS016248	4.654175242	5.63E-08
OFAS009266	2.027881791	5.73E-08
OFAS001749	-0.820336166	5.83E-08
OFAS000760	3.959407582	5.93E-08
OFAS006128	1.816361484	6.03E-08
OFAS014379	3.480350333	6.13E-08
OFAS010122	4.704736225	6.24E-08
OFAS019105	1.397420131	6.34E-08
OFAS018566	-0.803822532	6.45E-08
OFAS025192	2.87283972	6.55E-08
OFAS008212	1.43592862	6.66E-08
OFAS015245	1.36256838	6.78E-08
OFAS010173	-0.554476295	6.90E-08
OFAS014059	1.500874139	7.02E-08
OFAS004071	2.889085535	7.14E-08
OFAS005016	-0.771176075	7.26E-08
OFAS010573	2.421372724	7.39E-08
OFAS014307	-1.433005783	7.51E-08
OFAS012036	0.657056345	7.64E-08
OFAS003411	0.884485663	7.77E-08
OFAS011237	1.863879556	7.90E-08
OFAS019021	3.802042818	8.04E-08
OFAS005184	6.425604493	8.18E-08
OFAS002508	2.164651845	8.32E-08
OFAS010741	-0.94238172	8.47E-08
OFAS013339	-1.024353665	8.62E-08
OFAS010757	2.753999501	8.78E-08
OFAS010118	1.398155444	8.94E-08
OFAS004790	-0.97346189	9.10E-08
OFAS017588	4.379292178	9.27E-08
OFAS004118	1.695481091	9.44E-08
OFAS011784	1.535914779	9.61E-08
OFAS000980	1.323237272	9.80E-08
OFAS010038	3.282740993	1.00E-07
OFAS015436	3.526791427	1.02E-07
OFAS003260	2.476862163	1.04E-07
OFAS004470	-0.691587283	1.06E-07
OFAS017918	2.707053509	1.08E-07
OFAS009073	3.033843435	1.11E-07
OFAS010795	-0.974288293	1.13E-07
OFAS005387	-1.125026543	1.15E-07
OFAS002440	-1.057086142	1.17E-07
OFAS004428	1.244015946	1.19E-07
OFAS011406	-1.132668308	1.22E-07
OFAS000574	-1.563391094	1.24E-07
OFAS014041	5.018597114	1.26E-07
OFAS003230	15.24317336	1.29E-07
OFAS008967	15.16357618	1.31E-07
OFAS012268	1.087918464	1.34E-07
OFAS018112	-0.606670939	1.36E-07
OFAS000571	0.6588208	1.39E-07
OFAS018080	5.299221307	1.41E-07
OFAS008592	0.833915422	1.44E-07
OFAS006852	4.42079138	1.46E-07
OFAS009994	1.058034092	1.49E-07
OFAS002322	-1.050321032	1.52E-07
OFAS001524	1.417839239	1.54E-07
OFAS013349	1.121980656	1.57E-07
OFAS006948	-0.865039957	1.60E-07
OFAS013907	2.148934896	1.62E-07
OFAS012378	-1.000781644	1.65E-07
OFAS025044	-0.996703576	1.68E-07
OFAS017452	5.906317087	1.71E-07
OFAS000730	-1.321620556	1.73E-07
OFAS000190	1.251126633	1.76E-07
OFAS002123	-0.783101766	1.79E-07
OFAS010846	1.06636828	1.82E-07
OFAS007261	0.721985055	1.85E-07
OFAS016816	2.184934361	1.88E-07
OFAS001431	-0.551429239	1.91E-07
OFAS009440	14.63655037	1.94E-07
OFAS027105	-0.474374214	1.97E-07
OFAS010803	3.361356054	2.00E-07
OFAS003113	-0.895618779	2.03E-07
OFAS008862	-0.633609716	2.06E-07
OFAS017847	-0.474963915	2.10E-07
OFAS008387	2.049357196	2.13E-07
OFAS018055	1.220324479	2.16E-07
OFAS002708	1.704122675	2.20E-07
OFAS004223	1.184098628	2.23E-07
OFAS006141	0.520144471	2.27E-07
OFAS007635	-0.589665375	2.31E-07
OFAS007480	5.460169072	2.34E-07
OFAS002955	-0.719601057	2.38E-07
OFAS013555	-1.04737894	2.42E-07
OFAS007185	-0.691134456	2.45E-07
OFAS015890	2.801521107	2.49E-07
OFAS015467	1.419649431	2.53E-07
OFAS011057	-0.695404814	2.57E-07
OFAS017726	0.701750796	2.61E-07
OFAS027174	-0.968519316	2.66E-07
OFAS017126	-1.00250919	2.70E-07
OFAS005432	-0.657388593	2.74E-07
OFAS011767	2.621653277	2.79E-07
OFAS013317	-2.165642346	2.84E-07
OFAS007259	0.697177506	2.88E-07
OFAS013922	-1.298544237	2.93E-07
OFAS017284	-0.879330908	2.98E-07
OFAS011795	14.44542745	3.03E-07
OFAS011758	-1.153056285	3.08E-07
OFAS002468	-0.577881801	3.12E-07
OFAS007846	3.895940191	3.17E-07
OFAS009165	-0.535369197	3.23E-07
OFAS016545	-0.645367459	3.28E-07
OFAS014847	-0.406021286	3.33E-07
OFAS004277	0.783996429	3.39E-07
OFAS018240	6.003161952	3.44E-07
OFAS027168	1.153397186	3.50E-07
OFAS009679	0.902848216	3.56E-07
OFAS015992	-0.575255607	3.62E-07
OFAS003377	0.870477262	3.67E-07
OFAS014341	-0.742022393	3.73E-07
OFAS013781	0.836023324	3.79E-07
OFAS005784	-0.457241085	3.85E-07
OFAS015383	-1.622840125	3.91E-07
OFAS002213	-0.688824319	3.97E-07
OFAS006799	2.145684504	4.03E-07
OFAS005128	-0.591063904	4.10E-07
OFAS007791	0.71155052	4.16E-07
OFAS011236	2.243909361	4.22E-07
OFAS011923	-0.459304085	4.29E-07
OFAS005276	-3.053617094	4.36E-07
OFAS010971	1.075470741	4.43E-07
OFAS002358	-0.913973269	4.50E-07
OFAS009600	2.931151134	4.57E-07
OFAS003379	-0.805951027	4.64E-07
OFAS017604	3.889630759	4.71E-07
OFAS002948	-0.615287008	4.78E-07
OFAS016576	3.189460474	4.86E-07
OFAS012222	-1.376389861	4.93E-07
OFAS010117	2.945583724	5.01E-07
OFAS007522	-0.660129799	5.08E-07
OFAS014063	-0.720268393	5.16E-07
OFAS014334	-1.151459498	5.23E-07
OFAS008439	-0.955470272	5.31E-07
OFAS017589	3.277585115	5.39E-07
OFAS013906	2.644060377	5.47E-07
OFAS017236	2.084678429	5.55E-07
OFAS006499	-0.590820497	5.63E-07
OFAS005252	1.784552122	5.72E-07
OFAS012040	-0.534039555	5.80E-07
OFAS018248	2.889690116	5.88E-07
OFAS008383	1.465423012	5.97E-07
OFAS013909	2.286938422	6.05E-07
OFAS006721	-1.550073754	6.14E-07
OFAS017120	0.816233874	6.23E-07
OFAS015328	-0.676885597	6.32E-07
OFAS027194	1.101026912	6.41E-07
OFAS007304	-0.950275788	6.50E-07
OFAS003334	-0.865119634	6.59E-07
OFAS008375	-0.577096903	6.69E-07
OFAS003171	-1.268056465	6.78E-07
OFAS016155	-0.658118914	6.88E-07
OFAS004394	0.828251009	6.97E-07
OFAS004632	13.47039297	7.07E-07
OFAS002341	-1.546821157	7.17E-07
OFAS011650	1.368326186	7.28E-07
OFAS011876	-0.747666514	7.38E-07
OFAS017898	-0.482114639	7.48E-07
OFAS004887	-0.839961968	7.59E-07
OFAS006879	-0.540867763	7.70E-07
OFAS015195	-1.061154221	7.81E-07
OFAS012955	-0.885489749	7.91E-07
OFAS011400	-0.655154356	8.02E-07
OFAS012174	3.348753938	8.14E-07
OFAS011215	4.189197938	8.25E-07
OFAS000596	-0.580650955	8.36E-07
OFAS003039	13.78958889	8.47E-07
OFAS012201	0.849605527	8.59E-07
OFAS000759	13.64471532	8.70E-07
OFAS018391	1.544046641	8.82E-07
OFAS009487	1.158875184	8.93E-07
OFAS015986	2.737163209	9.05E-07
OFAS013415	1.962928135	9.17E-07
OFAS003758	-0.348277776	9.30E-07
OFAS014700	1.150045895	9.42E-07
OFAS012033	0.814366766	9.56E-07
OFAS013874	-0.649265449	9.69E-07
OFAS009514	13.76709168	9.83E-07
OFAS002655	0.678143036	9.97E-07
OFAS010538	0.756118535	1.01E-06
OFAS015214	1.986301855	1.02E-06
OFAS007861	-0.767850611	1.04E-06
OFAS001053	2.535004013	1.05E-06
OFAS005897	1.170651746	1.07E-06
OFAS002504	2.258198625	1.08E-06
OFAS016918	2.83057177	1.09E-06
OFAS008617	-0.660954564	1.11E-06
OFAS005316	-0.585861518	1.12E-06
OFAS015121	2.419186763	1.14E-06
OFAS015162	-0.572639852	1.15E-06
OFAS011927	-0.406435153	1.17E-06
OFAS017744	0.385472331	1.18E-06
OFAS009157	-1.601477056	1.20E-06
OFAS006511	1.960426745	1.22E-06
OFAS009443	12.80242338	1.23E-06
OFAS017845	-0.833737223	1.25E-06
OFAS006713	2.464975269	1.26E-06
OFAS001498	4.242188902	1.28E-06
OFAS011480	13.26250322	1.30E-06
OFAS013262	-1.805684382	1.31E-06
OFAS014068	1.470172561	1.33E-06
OFAS016041	-2.395916057	1.35E-06
OFAS016642	-0.849935896	1.36E-06
OFAS011647	1.47657747	1.38E-06
OFAS000727	-1.225045027	1.40E-06
OFAS001364	1.49686839	1.41E-06
OFAS001054	2.006303692	1.43E-06
OFAS012803	6.311052434	1.45E-06
OFAS019387	2.565949911	1.47E-06
OFAS008151	-0.708017528	1.48E-06
OFAS008646	-0.704274401	1.50E-06
OFAS003177	-1.614980757	1.52E-06
OFAS007911	0.849784845	1.54E-06
OFAS012924	0.735904	1.56E-06
OFAS006352	-0.76371254	1.58E-06
OFAS000249	0.826812917	1.60E-06
OFAS002410	2.325799723	1.62E-06
OFAS014856	-0.985321253	1.64E-06
OFAS005974	1.014126429	1.66E-06
OFAS005206	-0.930440322	1.68E-06
OFAS005771	-1.353873027	1.70E-06
OFAS017097	2.449048233	1.73E-06
OFAS017666	-1.104513631	1.75E-06
OFAS009269	3.23905788	1.77E-06
OFAS017602	3.060111595	1.79E-06
OFAS015962	-0.561172118	1.81E-06
OFAS008501	-0.526212475	1.84E-06
OFAS015824	12.78497386	1.86E-06
OFAS011305	-0.854950772	1.88E-06
OFAS005562	3.117751115	1.91E-06
OFAS011544	0.674673984	1.93E-06
OFAS007338	0.599912051	1.95E-06
OFAS006310	0.533199347	1.98E-06
OFAS013510	1.498850408	2.00E-06
OFAS014079	1.788804351	2.02E-06
OFAS014991	-0.51773521	2.05E-06
OFAS017773	-0.853401302	2.07E-06
OFAS006684	1.042149856	2.10E-06
OFAS018078	4.801981782	2.12E-06
OFAS005199	-0.50378942	2.15E-06
OFAS017774	-1.066581845	2.17E-06
OFAS013635	12.76539113	2.20E-06
OFAS000786	5.127961785	2.22E-06
OFAS013210	0.785702303	2.25E-06
OFAS018034	2.327017497	2.27E-06
OFAS009828	-1.562595311	2.30E-06
OFAS003556	1.135759795	2.32E-06
OFAS001754	0.532235606	2.35E-06
OFAS017906	0.668660077	2.38E-06
OFAS015476	-0.805454598	2.40E-06
OFAS015427	-0.659135317	2.43E-06
OFAS008543	-0.979644439	2.46E-06
OFAS008836	1.606362521	2.48E-06
OFAS013413	12.6413957	2.51E-06
OFAS002271	1.068084033	2.54E-06
OFAS014597	3.742605189	2.57E-06
OFAS000117	0.315928346	2.59E-06
OFAS016102	0.474915037	2.62E-06
OFAS016476	-0.590760041	2.65E-06
OFAS009238	-0.858912289	2.68E-06
OFAS016819	-1.631227511	2.71E-06
OFAS002026	5.65036517	2.74E-06
OFAS005708	4.922482088	2.77E-06
OFAS007069	0.866787397	2.80E-06
OFAS007571	0.358800507	2.83E-06
OFAS009787	2.025769672	2.87E-06
OFAS000859	2.810592618	2.90E-06
OFAS011432	1.617230506	2.93E-06
OFAS019141	3.105927514	2.96E-06
OFAS018828	0.618363804	3.00E-06
OFAS002936	1.308882651	3.03E-06
OFAS019506	0.781844587	3.07E-06
OFAS006687	0.688429214	3.10E-06
OFAS010802	2.140658992	3.14E-06
OFAS008097	3.151584445	3.17E-06
OFAS003672	0.945589465	3.21E-06
OFAS006528	1.098494519	3.24E-06
OFAS013894	-0.967641014	3.28E-06
OFAS006149	-0.650019096	3.31E-06
OFAS008214	1.250420392	3.35E-06
OFAS001889	0.641357529	3.38E-06
OFAS010087	0.65643417	3.42E-06
OFAS014411	2.513303335	3.45E-06
OFAS003057	0.605654558	3.49E-06
OFAS002344	2.043423432	3.53E-06
OFAS017940	2.43363608	3.56E-06
OFAS019278	5.881485241	3.60E-06
OFAS015140	0.821761876	3.63E-06
OFAS004091	-0.608430698	3.67E-06
OFAS003371	-0.461928085	3.71E-06
OFAS000720	0.820889554	3.75E-06
OFAS005277	-1.386638641	3.78E-06
OFAS015522	1.253168506	3.82E-06
OFAS002919	12.32675501	3.86E-06
OFAS004467	0.676896201	3.90E-06
OFAS013601	-0.497473884	3.94E-06
OFAS016596	-0.851085169	3.98E-06
OFAS010141	-0.725634377	4.02E-06
OFAS009323	1.232475554	4.05E-06
OFAS013240	0.528860034	4.09E-06
OFAS005656	-0.685673168	4.14E-06
OFAS003865	-1.374936228	4.18E-06
OFAS025277	-0.585716826	4.22E-06
OFAS019572	0.95210828	4.26E-06
OFAS007191	2.384050147	4.30E-06
OFAS025085	1.722455037	4.34E-06
OFAS006487	1.43356759	4.38E-06
OFAS012046	0.827116269	4.43E-06
OFAS012073	-0.442499031	4.47E-06
OFAS003872	-0.800032392	4.51E-06
OFAS011317	1.918176696	4.56E-06
OFAS016351	0.747185278	4.60E-06
OFAS017237	1.703395181	4.65E-06
OFAS008866	0.398951465	4.69E-06
OFAS025297	-1.954541257	4.74E-06
OFAS005941	2.52281975	4.78E-06
OFAS012244	-0.490210535	4.83E-06
OFAS013995	0.867301892	4.87E-06
OFAS018896	-1.715287895	4.92E-06
OFAS018685	1.317260737	4.97E-06
OFAS010178	4.271257348	5.01E-06
OFAS002225	0.752808421	5.06E-06
OFAS000426	12.83900559	5.11E-06
OFAS003639	1.110924502	5.16E-06
OFAS003001	-1.050754943	5.20E-06
OFAS015560	1.220490545	5.25E-06
OFAS006472	-0.580021137	5.30E-06
OFAS001155	-0.810590484	5.35E-06
OFAS016623	-1.102331002	5.40E-06
OFAS016992	4.960400137	5.45E-06
OFAS000948	-1.002896422	5.50E-06
OFAS009138	1.350143195	5.55E-06
OFAS017311	0.922027649	5.60E-06
OFAS015428	-0.864570835	5.66E-06
OFAS014037	2.506306693	5.71E-06
OFAS003794	-0.441011946	5.77E-06
OFAS005511	-0.582309183	5.82E-06
OFAS014409	1.298516733	5.88E-06
OFAS015434	2.064275528	5.93E-06
OFAS004153	0.769962195	5.99E-06
OFAS009369	-1.725938366	6.04E-06
OFAS016800	12.23950434	6.10E-06
OFAS005560	0.981722434	6.16E-06
OFAS007434	0.890321271	6.21E-06
OFAS001356	-0.617373702	6.27E-06
OFAS017620	0.49106055	6.33E-06
OFAS025130	-1.20532197	6.39E-06
OFAS012308	1.311141773	6.45E-06
OFAS000113	0.704459159	6.51E-06
OFAS006709	12.37296478	6.57E-06
OFAS000229	-1.447735607	6.63E-06
OFAS004406	-1.115199997	6.70E-06
OFAS013977	2.619576207	6.76E-06
OFAS000668	0.487810232	6.82E-06
OFAS010108	-0.469315852	6.88E-06
OFAS016892	1.066652022	6.95E-06
OFAS016284	-1.904361996	7.02E-06
OFAS012695	0.461253979	7.08E-06
OFAS004402	0.848373903	7.15E-06
OFAS002553	0.423166727	7.22E-06
OFAS005196	1.248085056	7.29E-06
OFAS001378	-0.597626372	7.36E-06
OFAS000502	-0.806262611	7.43E-06
OFAS009879	1.732365	7.50E-06
OFAS012939	-2.01469372	7.57E-06
OFAS015495	1.408195469	7.64E-06
OFAS008889	11.49288761	7.71E-06
OFAS010436	0.895654919	7.78E-06
OFAS001258	-0.463158872	7.85E-06
OFAS014573	-0.518079598	7.93E-06
OFAS011009	0.473472085	8.00E-06
OFAS007853	-0.776560136	8.07E-06
OFAS014511	-0.821361496	8.15E-06
OFAS009147	1.519826589	8.22E-06
OFAS003156	-0.466795013	8.30E-06
OFAS002250	1.783983992	8.38E-06
OFAS016339	-0.617053877	8.45E-06
OFAS009060	1.816752627	8.53E-06
OFAS000839	1.243668877	8.61E-06
OFAS015520	3.205344651	8.69E-06
OFAS009233	1.529081622	8.77E-06
OFAS025295	-1.246716093	8.85E-06
OFAS008572	-0.483162522	8.93E-06
OFAS012688	1.623795575	9.01E-06
OFAS003563	1.472416627	9.09E-06
OFAS007257	1.220993515	9.17E-06
OFAS011458	-2.291950353	9.25E-06
OFAS009991	0.630547941	9.33E-06
OFAS008068	4.513229254	9.41E-06
OFAS006044	-0.66126151	9.50E-06
OFAS001883	12.0795206	9.58E-06
OFAS008421	1.548258997	9.66E-06
OFAS007578	-0.535181657	9.75E-06
OFAS014562	1.816809994	9.83E-06
OFAS008852	0.504040682	9.92E-06
OFAS017643	-0.481317176	1.00E-05
OFAS014081	1.295710544	1.01E-05
OFAS000702	1.920477776	1.02E-05
OFAS001001	-0.703326061	1.03E-05
OFAS001415	-1.173184905	1.03E-05
OFAS007824	-0.567900224	1.04E-05
OFAS000463	-2.033113086	1.05E-05
OFAS010570	-0.865988168	1.06E-05
OFAS019569	-0.958449295	1.07E-05
OFAS010445	-1.460470527	1.08E-05
OFAS002434	1.038673464	1.09E-05
OFAS011399	-0.46182627	1.09E-05
OFAS003243	1.192866618	1.10E-05
OFAS009795	-0.409360162	1.11E-05
OFAS012800	1.225976107	1.12E-05
OFAS013350	-0.727312667	1.13E-05
OFAS009506	-1.063144521	1.14E-05
OFAS003360	-0.913398435	1.15E-05
OFAS018388	1.720722181	1.16E-05
OFAS003066	0.635360228	1.17E-05
OFAS010056	-0.415297009	1.18E-05
OFAS011357	-1.6024622	1.19E-05
OFAS013643	-1.014805732	1.20E-05
OFAS016991	3.302977272	1.21E-05
OFAS019269	1.887065076	1.21E-05
OFAS008558	0.721964164	1.22E-05
OFAS000171	0.514696305	1.23E-05
OFAS008985	1.245312489	1.24E-05
OFAS005676	-0.62109263	1.25E-05
OFAS015529	5.506901567	1.26E-05
OFAS027217	1.172388262	1.27E-05
OFAS002793	1.832169437	1.28E-05
OFAS018598	2.147220631	1.29E-05
OFAS027061	-0.696415491	1.30E-05
OFAS004311	1.236207333	1.31E-05
OFAS003032	11.78288023	1.32E-05
OFAS011110	-1.098887556	1.33E-05
OFAS010146	0.635657996	1.34E-05
OFAS009188	3.664980271	1.35E-05
OFAS015164	-1.00977888	1.37E-05
OFAS016187	1.217451228	1.38E-05
OFAS010138	1.828616598	1.39E-05
OFAS012978	0.500229783	1.40E-05
OFAS004048	-0.576120519	1.41E-05
OFAS013422	1.884343943	1.42E-05
OFAS008721	-0.613943497	1.43E-05
OFAS003520	0.673665798	1.44E-05
OFAS011085	-0.742603599	1.45E-05
OFAS005719	-0.783115682	1.46E-05
OFAS008072	2.837247952	1.47E-05
OFAS010179	-0.481422055	1.48E-05
OFAS015605	-0.401769491	1.49E-05
OFAS000146	-1.106836945	1.50E-05
OFAS000705	-0.544062838	1.51E-05
OFAS013343	-0.931725221	1.53E-05
OFAS006162	-0.422847872	1.54E-05
OFAS011744	-1.16256297	1.55E-05
OFAS016308	-0.388262953	1.56E-05
OFAS008409	0.62018225	1.57E-05
OFAS002515	1.175723585	1.58E-05
OFAS013466	0.820783162	1.59E-05
OFAS010124	2.151440091	1.61E-05
OFAS004425	1.812499076	1.62E-05
OFAS010902	0.62109546	1.63E-05
OFAS007931	1.812294419	1.64E-05
OFAS011771	2.233785951	1.65E-05
OFAS000332	-0.456315339	1.67E-05
OFAS012508	4.29357563	1.68E-05
OFAS004011	-0.561008247	1.69E-05
OFAS003505	-1.182127566	1.70E-05
OFAS013634	1.633121562	1.72E-05
OFAS016143	-0.889623141	1.73E-05
OFAS010756	2.47235178	1.74E-05
OFAS013277	1.540312398	1.75E-05
OFAS012698	0.987097992	1.77E-05
OFAS009903	-0.548705382	1.78E-05
OFAS006812	-0.571581558	1.79E-05
OFAS004276	-0.62201034	1.81E-05
OFAS025337	0.57955544	1.82E-05
OFAS002299	-1.936570625	1.83E-05
OFAS013469	-1.468810684	1.85E-05
OFAS000772	1.890865595	1.86E-05
OFAS001052	-1.488908109	1.88E-05
OFAS007524	-0.461305253	1.89E-05
OFAS027119	2.510177201	1.90E-05
OFAS005345	-0.567811668	1.92E-05
OFAS004407	0.748759579	1.93E-05
OFAS002519	-0.437180979	1.95E-05
OFAS003583	1.161568393	1.96E-05
OFAS006641	-3.965681484	1.98E-05
OFAS002567	2.705632578	1.99E-05
OFAS001206	0.626864497	2.01E-05
OFAS016628	2.609113504	2.02E-05
OFAS000860	-0.363867141	2.04E-05
OFAS016387	1.247326386	2.05E-05
OFAS009941	1.202714281	2.07E-05
OFAS002885	-0.660566765	2.08E-05
OFAS014830	0.330644305	2.10E-05
OFAS012662	-0.690990867	2.11E-05
OFAS007532	-0.542791708	2.13E-05
OFAS008873	-0.819975889	2.15E-05
OFAS004933	-1.08134022	2.16E-05
OFAS000592	1.860779578	2.18E-05
OFAS016859	2.664869908	2.19E-05
OFAS005850	1.591836069	2.21E-05
OFAS010561	-0.592219635	2.22E-05
OFAS017787	-0.722369242	2.24E-05
OFAS006410	-1.406456637	2.26E-05
OFAS019259	1.078248905	2.27E-05
OFAS013414	5.063532105	2.29E-05
OFAS007355	0.678185495	2.31E-05
OFAS010692	-0.624048695	2.32E-05
OFAS003805	-0.525710426	2.34E-05
OFAS000536	-0.489737463	2.36E-05
OFAS014852	0.878620926	2.37E-05
OFAS001936	-0.872599472	2.39E-05
OFAS017567	0.714436464	2.41E-05
OFAS011991	-0.932788292	2.42E-05
OFAS007002	-1.41198734	2.44E-05
OFAS011224	2.129705857	2.46E-05
OFAS015557	-0.469042882	2.48E-05
OFAS003043	1.118817231	2.49E-05
OFAS007958	-1.073464119	2.51E-05
OFAS017748	1.474010246	2.53E-05
OFAS018759	0.583921494	2.55E-05
OFAS009733	-0.375204523	2.57E-05
OFAS013801	1.205375129	2.58E-05
OFAS001616	-0.550135999	2.60E-05
OFAS027173	-0.557032109	2.62E-05
OFAS013831	3.174544501	2.64E-05
OFAS018706	-1.173026791	2.66E-05
OFAS012400	-0.537950245	2.68E-05
OFAS012424	-0.660757205	2.69E-05
OFAS016044	-0.399379878	2.71E-05
OFAS002561	4.582543915	2.73E-05
OFAS012804	1.806625665	2.75E-05
OFAS010003	-0.729712587	2.77E-05
OFAS015629	-0.399751509	2.79E-05
OFAS001848	-0.568773004	2.81E-05
OFAS008573	0.59540156	2.83E-05
OFAS016280	2.466052323	2.85E-05
OFAS006279	-0.526579763	2.87E-05
OFAS013292	1.123217466	2.89E-05
OFAS004455	0.697494779	2.91E-05
OFAS014822	-0.454937658	2.93E-05
OFAS007907	0.70869915	2.95E-05
OFAS002644	-1.947136164	2.97E-05
OFAS003638	4.718920129	2.99E-05
OFAS013582	0.781350659	3.01E-05
OFAS003407	-0.675142029	3.03E-05
OFAS004246	2.731760624	3.05E-05
OFAS008220	-0.550488158	3.07E-05
OFAS005568	3.289591181	3.09E-05
OFAS002135	-1.072291109	3.11E-05
OFAS001545	0.960503042	3.13E-05
OFAS003910	1.332743529	3.15E-05
OFAS017899	-0.457307865	3.17E-05
OFAS004042	-0.541966035	3.19E-05
OFAS017057	-0.90439286	3.21E-05
OFAS005099	0.782099144	3.23E-05
OFAS003179	-0.585801912	3.25E-05
OFAS005801	0.787825569	3.27E-05
OFAS011074	0.303120694	3.30E-05
OFAS004557	0.424981322	3.32E-05
OFAS014672	-1.411610418	3.34E-05
OFAS002371	-0.742062162	3.36E-05
OFAS009202	-0.839370904	3.38E-05
OFAS012464	-0.491634119	3.40E-05
OFAS018764	-0.524496302	3.43E-05
OFAS005257	-0.511384715	3.45E-05
OFAS001442	-0.631283895	3.47E-05
OFAS015376	-0.620154125	3.49E-05
OFAS009519	-1.900179192	3.52E-05
OFAS009319	0.446565224	3.54E-05
OFAS012327	-0.679226768	3.56E-05
OFAS014786	10.44369591	3.58E-05
OFAS004542	-0.556308344	3.61E-05
OFAS015519	3.983006062	3.63E-05
OFAS014499	1.202223643	3.65E-05
OFAS008102	1.670960238	3.67E-05
OFAS013050	0.797430245	3.70E-05
OFAS006482	-0.579473731	3.72E-05
OFAS005359	1.100112579	3.74E-05
OFAS017019	-1.779817647	3.77E-05
OFAS006160	-0.757994716	3.79E-05
OFAS015207	0.49594048	3.82E-05
OFAS011828	-0.572884755	3.84E-05
OFAS002345	-0.562576931	3.87E-05
OFAS005519	-1.618501342	3.89E-05
OFAS016074	-0.737180595	3.92E-05
OFAS005081	0.996656114	3.94E-05
OFAS000744	10.653514	3.97E-05
OFAS007447	0.595136347	3.99E-05
OFAS007914	-1.262382949	4.02E-05
OFAS003521	-0.732447549	4.04E-05
OFAS012911	0.491574468	4.07E-05
OFAS017559	-0.753548753	4.09E-05
OFAS006816	-1.157637385	4.12E-05
OFAS016718	-0.561778382	4.15E-05
OFAS011109	-0.738545423	4.17E-05
OFAS006889	1.055304818	4.20E-05
OFAS000341	10.70213017	4.22E-05
OFAS004248	1.436428267	4.25E-05
OFAS007406	1.076622053	4.28E-05
OFAS007779	2.64038949	4.30E-05
OFAS012163	1.731781918	4.33E-05
OFAS001437	0.342938981	4.36E-05
OFAS008413	-0.459005317	4.38E-05
OFAS008628	-0.418622156	4.41E-05
OFAS006753	1.280515366	4.44E-05
OFAS007039	-0.661597478	4.46E-05
OFAS003782	1.122328078	4.49E-05
OFAS012941	-0.81659979	4.52E-05
OFAS003907	0.49041817	4.55E-05
OFAS002126	-0.788970051	4.57E-05
OFAS002415	-0.85589035	4.60E-05
OFAS025239	-0.786315414	4.63E-05
OFAS016915	-0.784053522	4.66E-05
OFAS009085	-0.351988194	4.69E-05
OFAS001423	1.157761064	4.72E-05
OFAS008563	1.096598615	4.75E-05
OFAS013669	0.765933107	4.77E-05
OFAS014058	-0.565820551	4.80E-05
OFAS005583	-0.80112494	4.83E-05
OFAS017892	-0.862000766	4.86E-05
OFAS007028	-0.522171991	4.89E-05
OFAS007174	-0.560642215	4.92E-05
OFAS018929	1.18859862	4.95E-05
OFAS006331	0.696813558	4.98E-05
OFAS009598	-2.17155205	5.01E-05
OFAS005577	-0.423593818	5.04E-05
OFAS012835	-0.969928454	5.07E-05
OFAS017622	-0.757238385	5.10E-05
OFAS010140	-1.196907174	5.14E-05
OFAS013303	0.418122198	5.17E-05
OFAS025191	10.84884191	5.20E-05
OFAS015289	1.897624518	5.23E-05
OFAS018339	1.858699319	5.26E-05
OFAS016949	0.595342725	5.29E-05
OFAS025291	0.597785391	5.32E-05
OFAS011049	1.518373522	5.36E-05
OFAS019226	3.020356003	5.39E-05
OFAS019244	0.475844935	5.42E-05
OFAS017029	-0.825264308	5.45E-05
OFAS013766	0.935611309	5.48E-05
OFAS012794	2.746948603	5.51E-05
OFAS006645	0.623095116	5.55E-05
OFAS008934	-0.469612141	5.58E-05
OFAS013733	-0.739321873	5.61E-05
OFAS015527	0.51160276	5.64E-05
OFAS013436	0.623379462	5.68E-05
OFAS025274	-0.6933266	5.71E-05
OFAS003684	-0.502622424	5.74E-05
OFAS004751	0.316405769	5.77E-05
OFAS016153	3.294441769	5.80E-05
OFAS005715	0.426125063	5.84E-05
OFAS009189	2.792687805	5.87E-05
OFAS009608	0.970127018	5.90E-05
OFAS013720	0.467458949	5.94E-05
OFAS005313	-0.477555166	5.97E-05
OFAS013085	1.016650699	6.00E-05
OFAS009428	-0.443181587	6.04E-05
OFAS014181	-1.012325971	6.07E-05
OFAS017914	-0.460608884	6.10E-05
OFAS005309	-0.548358094	6.14E-05
OFAS017389	-0.894798742	6.17E-05
OFAS009267	4.395362902	6.20E-05
OFAS007265	-0.651017911	6.24E-05
OFAS018461	1.840174319	6.27E-05
OFAS005335	-1.027470932	6.30E-05
OFAS004636	2.742374395	6.34E-05
OFAS009854	-0.552849831	6.37E-05
OFAS006444	-0.443198117	6.41E-05
OFAS025188	0.599783505	6.44E-05
OFAS005510	-0.964947756	6.48E-05
OFAS018410	-0.423471578	6.51E-05
OFAS008194	-0.620180121	6.54E-05
OFAS008279	0.46706065	6.58E-05
OFAS009913	-0.411605492	6.62E-05
OFAS006021	-1.493584185	6.65E-05
OFAS004487	0.453237311	6.69E-05
OFAS010314	2.299549464	6.72E-05
OFAS017733	-0.681996534	6.76E-05
OFAS014369	-0.764147791	6.79E-05
OFAS002963	-0.602739438	6.83E-05
OFAS008380	2.956316208	6.87E-05
OFAS011048	2.435264352	6.90E-05
OFAS003428	-1.205706819	6.94E-05
OFAS011289	4.364593716	6.98E-05
OFAS008506	-0.766530853	7.01E-05
OFAS011686	0.611185834	7.05E-05
OFAS006748	-0.346599801	7.09E-05
OFAS004488	-0.383304127	7.12E-05
OFAS006759	0.779025755	7.16E-05
OFAS018131	-0.603633331	7.20E-05
OFAS011755	-0.600070931	7.23E-05
OFAS015209	-0.357314994	7.27E-05
OFAS018176	4.762860524	7.31E-05
OFAS008878	-1.048917066	7.35E-05
OFAS011173	0.548014613	7.39E-05
OFAS009290	-0.470851904	7.43E-05
OFAS008552	0.709817668	7.46E-05
OFAS003249	-2.002580573	7.50E-05
OFAS000650	-0.704871727	7.54E-05
OFAS007849	0.34091831	7.58E-05
OFAS016788	1.545107495	7.62E-05
OFAS011796	-0.472582046	7.66E-05
OFAS004563	-2.383317488	7.70E-05
OFAS017444	0.80999821	7.74E-05
OFAS004764	-0.729274573	7.78E-05
OFAS018672	1.268514101	7.82E-05
OFAS016133	2.896829445	7.86E-05
OFAS011379	0.802391658	7.90E-05
OFAS008991	-0.675722949	7.94E-05
OFAS002308	-1.034827849	7.98E-05
OFAS010790	-0.918599455	8.02E-05
OFAS012603	2.574560365	8.06E-05
OFAS010693	-1.45826675	8.10E-05
OFAS007531	0.337701815	8.15E-05
OFAS016964	4.861934158	8.19E-05
OFAS016913	-0.552137039	8.23E-05
OFAS000094	2.012337097	8.27E-05
OFAS012691	-0.951103986	8.31E-05
OFAS004530	-3.405244385	8.35E-05
OFAS027062	-0.609312482	8.40E-05
OFAS008368	-0.375815589	8.44E-05
OFAS007848	0.435160755	8.48E-05
OFAS008349	0.530582268	8.52E-05
OFAS015259	1.693013886	8.56E-05
OFAS017326	-1.176208399	8.61E-05
OFAS019586	1.453638065	8.65E-05
OFAS013786	-0.316522061	8.69E-05
OFAS002564	2.26729585	8.73E-05
OFAS005651	-0.937826296	8.78E-05
OFAS003743	-0.428267878	8.82E-05
OFAS007955	-0.573860286	8.86E-05
OFAS018163	-1.223214697	8.90E-05
OFAS006980	0.456169463	8.95E-05
OFAS008746	0.706415435	8.99E-05
OFAS002119	0.642122035	9.04E-05
OFAS012015	-1.684519008	9.08E-05
OFAS003287	-1.090969751	9.13E-05
OFAS019566	3.506640495	9.17E-05
OFAS015976	-0.513913771	9.21E-05
OFAS012906	2.055569926	9.26E-05
OFAS010687	-0.652989493	9.30E-05
OFAS014454	-0.720538664	9.35E-05
OFAS010722	1.326590935	9.39E-05
OFAS002807	0.502646951	9.44E-05
OFAS009231	0.800639887	9.48E-05
OFAS010549	1.558379422	9.53E-05
OFAS016501	-0.768595112	9.57E-05
OFAS014258	-0.473416376	9.62E-05
OFAS011454	-0.672233618	9.66E-05
OFAS012449	0.580422106	9.71E-05
OFAS013704	-0.830174244	9.76E-05
OFAS006400	-0.713159831	9.80E-05
OFAS018554	0.991874105	9.85E-05
OFAS008804	0.360450821	9.90E-05
OFAS011639	-0.451941727	9.94E-05
OFAS015935	-0.671389444	9.99E-05
OFAS002925	4.823938488	0.000100351
OFAS010102	3.162742774	0.000100819
OFAS007937	-0.528058548	0.000101287
OFAS016249	1.349220703	0.000101756
OFAS008073	2.582411414	0.000102227
OFAS009813	0.323244333	0.000102697
OFAS015717	-0.93569912	0.000103171
OFAS013267	0.407719262	0.000103648
OFAS011658	-0.354162495	0.000104126
OFAS010299	-0.349402489	0.000104606
OFAS011940	-0.738251888	0.00010509
OFAS009021	0.608830653	0.000105576
OFAS015579	-0.635449727	0.000106064
OFAS005806	-0.860814244	0.000106562
OFAS007090	-0.972373768	0.00010706
OFAS015808	-0.442415245	0.000107567
OFAS006621	-0.802176039	0.000108075
OFAS011864	1.213605504	0.000108582
OFAS002321	0.783567099	0.000109094
OFAS014457	1.866658356	0.000109605
OFAS016035	-0.216393648	0.000110119
OFAS014882	0.225504765	0.000110634
OFAS002281	-0.273871236	0.000111151
OFAS018644	-1.513675878	0.000111667
OFAS013072	-0.661108243	0.000112183
OFAS001745	-0.612828094	0.000112699
OFAS013493	2.713360804	0.000113216
OFAS010794	-0.959063396	0.000113736
OFAS016562	0.711738187	0.000114263
OFAS001166	-0.476195333	0.000114791
OFAS008783	1.413478623	0.00011532
OFAS011285	2.485586611	0.000115852
OFAS010890	-0.676602391	0.000116389
OFAS017629	1.751645418	0.000116927
OFAS018328	-2.239903684	0.000117465
OFAS004035	-0.51789983	0.000118007
OFAS006707	0.799701629	0.000118558
OFAS009268	0.87730555	0.000119112
OFAS007790	1.177241773	0.000119665
OFAS008342	-0.386735624	0.000120219
OFAS002710	-0.632427672	0.000120777
OFAS008630	-0.405291027	0.000121341
OFAS003262	2.639546711	0.000121922
OFAS018606	-1.157644276	0.000122507
OFAS001814	-0.44292316	0.000123096
OFAS011597	0.868356742	0.000123686
OFAS017658	-0.871710287	0.000124277
OFAS015533	-0.973971456	0.000124871
OFAS003745	0.545426528	0.000125464
OFAS001945	-0.51485859	0.000126059
OFAS010806	1.611146555	0.000126662
OFAS014867	-0.464043219	0.000127281
OFAS011498	-0.484755134	0.000127901
OFAS007044	1.045900241	0.000128519
OFAS001572	-0.423363553	0.000129138
OFAS010760	2.201287537	0.000129759
OFAS000604	-0.55759267	0.00013038
OFAS016858	1.152189548	0.000131003
OFAS006842	1.028650355	0.000131626
OFAS017558	-0.88555843	0.000132251
OFAS013702	-0.777373841	0.000132887
OFAS003787	-0.962115326	0.000133524
OFAS001159	-0.686719897	0.000134165
OFAS012807	3.085347131	0.000134806
OFAS013571	-1.034913656	0.000135448
OFAS001410	-1.391977879	0.000136091
OFAS004996	-0.686693578	0.000136737
OFAS001157	-0.654605291	0.000137383
OFAS006771	1.240681734	0.000138029
OFAS002105	3.249587636	0.000138683
OFAS012778	-0.459390001	0.000139338
OFAS007295	-0.509882451	0.000139993
OFAS018973	-0.508167569	0.000140647
OFAS006866	0.444116627	0.000141304
OFAS003786	0.931529584	0.000141966
OFAS011314	0.527684574	0.000142627
OFAS004050	-0.648949018	0.00014329
OFAS008658	-0.541987365	0.000143953
OFAS014345	1.944730908	0.000144616
OFAS012709	-0.469377654	0.000145291
OFAS003619	0.425275908	0.000145966
OFAS017944	-0.549810959	0.00014664
OFAS011756	-0.699926732	0.000147317
OFAS010186	0.960520217	0.000147995
OFAS013182	0.965409739	0.000148673
OFAS011664	-0.409864908	0.000149351
OFAS000681	-0.728793073	0.000150036
OFAS017110	3.155997229	0.000150722
OFAS010412	2.722246273	0.000151416
OFAS002746	0.733124566	0.000152116
OFAS003947	2.021675184	0.000152815
OFAS016899	-0.614061348	0.000153517
OFAS006452	-0.741559397	0.000154219
OFAS009633	-1.701843628	0.000154921
OFAS004851	1.029454492	0.000155624
OFAS002315	-0.517760169	0.000156326
OFAS002234	-0.426545512	0.000157031
OFAS017309	-0.75539828	0.000157738
OFAS005031	0.780532737	0.000158444
OFAS005380	-0.514680986	0.000159169
OFAS010753	-0.31178844	0.000159894
OFAS001628	-0.626828047	0.000160624
OFAS003538	0.478782465	0.000161355
OFAS000469	-0.481957207	0.000162086
OFAS018107	-1.066854405	0.000162816
OFAS013315	0.61072111	0.00016355
OFAS000093	2.143938408	0.000164283
OFAS005227	1.436378478	0.00016502
OFAS019489	1.475242902	0.00016576
OFAS013181	-0.473370517	0.000166499
OFAS015370	2.816879001	0.00016724
OFAS008737	0.444664989	0.000167983
OFAS001474	-0.663279762	0.00016873
OFAS016458	1.042636455	0.000169477
OFAS013206	1.020852181	0.000170223
OFAS015580	-0.744246105	0.000170979
OFAS017957	-0.493957274	0.000171742
OFAS015748	-0.541988789	0.00017251
OFAS005509	-0.965306546	0.000173282
OFAS014794	-0.276406854	0.000174053
OFAS002156	-0.542780893	0.000174824
OFAS016087	-0.618486848	0.000175595
OFAS010600	-0.517879086	0.000176365
OFAS014843	0.632894161	0.000177134
OFAS007763	-0.799171159	0.000177906
OFAS025276	0.615109997	0.000178678
OFAS006113	-0.652637028	0.000179455
OFAS015336	0.43502695	0.000180234
OFAS014047	-0.516444801	0.000181015
OFAS016645	0.357621283	0.0001818
OFAS005279	-0.790214517	0.000182588
OFAS009540	-0.726752364	0.000183375
OFAS008460	-0.63023302	0.00018417
OFAS001029	0.928878716	0.000184965
OFAS009885	-1.142545457	0.000185759
OFAS005689	0.732580725	0.000186556
OFAS006757	-0.711447889	0.000187353
OFAS012053	2.435248595	0.000188148
OFAS015946	0.372290607	0.000188945
OFAS019515	-1.389616921	0.000189741
OFAS006306	0.824116128	0.000190537
OFAS006594	1.472222196	0.000191335
OFAS019289	0.601403959	0.000192135
OFAS004725	-0.575376181	0.000192945
OFAS003559	-0.470562039	0.00019376
OFAS012631	-0.370355155	0.000194575
OFAS001266	-0.512547934	0.000195393
OFAS011492	-0.686441815	0.000196216
OFAS025265	-1.556377587	0.000197039
OFAS009146	1.815008613	0.000197862
OFAS012350	-0.435179482	0.000198686
OFAS001741	-0.396442474	0.000199511
OFAS007970	-0.424958322	0.000200336
OFAS007136	-1.058101292	0.000201162
OFAS004822	0.40431131	0.000201988
OFAS018290	-1.179490215	0.000202814
OFAS010092	0.768546614	0.00020365
OFAS006030	-0.99311699	0.000204487
OFAS002509	2.12147187	0.000205324
OFAS014652	-0.331716088	0.000206162
OFAS005224	2.410248815	0.000207001
OFAS007377	-0.962396179	0.000207845
OFAS017381	-0.448852495	0.000208695
OFAS015787	0.724598542	0.000209544
OFAS014113	1.134487827	0.000210394
OFAS013209	0.486454557	0.000211249
OFAS008085	0.507147356	0.000212107
OFAS016981	-0.565828748	0.000212966
OFAS004338	-0.30075804	0.000213825
OFAS009265	2.784517114	0.000214689
OFAS011878	-0.579281537	0.000215557
OFAS014062	-0.350077662	0.000216423
OFAS002687	0.67922969	0.000217291
OFAS003263	2.251727489	0.000218171
OFAS003668	-0.591561391	0.000219052
OFAS000538	-0.429705588	0.000219932
OFAS016504	0.720494412	0.000220811
OFAS011475	1.782036232	0.000221691
OFAS012489	0.334763753	0.000222572
OFAS010588	-0.400904344	0.000223457
OFAS014464	-0.764546055	0.000224341
OFAS014916	0.385943327	0.000225227
OFAS006985	-0.568809181	0.000226115
OFAS014902	-0.280010708	0.000227008
OFAS007076	-0.439714064	0.000227906
OFAS018350	2.633382867	0.000228807
OFAS008276	-0.328611598	0.000229711
OFAS005839	-0.455971244	0.000230616
OFAS007474	4.63680374	0.000231524
OFAS009741	-0.44689132	0.000232433
OFAS012989	0.387151108	0.000233343
OFAS017216	3.065551201	0.000234254
OFAS006049	-0.548155007	0.000235169
OFAS009271	-0.564635822	0.000236084
OFAS014726	-0.402582308	0.000236999
OFAS010026	1.266990286	0.000237926
OFAS010136	-4.222401929	0.000238863
OFAS011465	0.616316924	0.000239799
OFAS005630	1.752712187	0.000240735
OFAS009213	-0.500531033	0.000241674
OFAS013217	-0.434973069	0.000242619
OFAS018444	-2.591692949	0.000243563
OFAS000389	-0.447117027	0.000244507
OFAS000581	0.60772106	0.000245451
OFAS011014	-0.679959686	0.000246397
OFAS018935	0.480445654	0.000247343
OFAS005549	3.343557863	0.000248292
OFAS000582	0.497271878	0.000249243
OFAS010324	2.130937962	0.000250196
OFAS007733	-1.051561651	0.000251166
OFAS004667	2.142006431	0.000252135
OFAS027155	3.200003809	0.000253112
OFAS005259	0.255867585	0.000254091
OFAS000438	-0.523302785	0.000255072
OFAS006962	-0.485770956	0.000256055
OFAS012900	0.877541625	0.000257044
OFAS013746	-0.466453591	0.000258046
OFAS019595	2.804179323	0.000259048
OFAS010606	-0.416929884	0.000260067
OFAS013440	1.561075712	0.000261086
OFAS007263	-0.42301562	0.000262106
OFAS010396	-1.085945861	0.000263128
OFAS000967	1.161656677	0.000264152
OFAS009276	0.513049409	0.000265178
OFAS003587	-0.485209268	0.000266206
OFAS005786	-0.474665879	0.000267242
OFAS008817	-0.61572695	0.000268287
OFAS008828	0.866181839	0.000269339
OFAS013375	1.812084405	0.000270389
OFAS001832	2.123822965	0.00027144
OFAS002450	-0.795874323	0.000272494
OFAS016658	0.754749543	0.00027355
OFAS001601	-0.443023493	0.000274608
OFAS000108	-0.738184629	0.000275669
OFAS017839	-0.401593006	0.000276729
OFAS003656	-1.000175476	0.000277791
OFAS003932	1.956412619	0.000278855
OFAS009966	0.434777784	0.000279924
OFAS013197	-1.802025042	0.000280992
OFAS016111	-0.520883051	0.000282065
OFAS002314	0.914965931	0.000283139
OFAS016479	-0.588295875	0.000284217
OFAS019288	-0.544475434	0.000285296
OFAS007293	-0.380960163	0.000286377
OFAS010510	0.482218048	0.000287462
OFAS003475	0.682889699	0.000288547
OFAS006760	0.709139616	0.000289634
OFAS018035	-0.812288819	0.000290731
OFAS007551	-1.083333045	0.000291836
OFAS003154	-0.549927962	0.00029294
OFAS004893	-0.606576447	0.000294044
OFAS018392	-0.541129488	0.000295154
OFAS018123	-0.559563863	0.000296267
OFAS011360	-0.624083022	0.000297381
OFAS011753	1.067557259	0.000298496
OFAS012583	-0.412771127	0.00029961
OFAS014355	-1.39587046	0.000300723
OFAS006046	-0.520437784	0.000301836
OFAS004949	-0.379527125	0.000302951
OFAS007366	-0.441385795	0.000304071
OFAS009881	-0.639699171	0.00030519
OFAS001641	-0.313031318	0.000306309
OFAS000989	-0.406678173	0.000307446
OFAS003738	-0.498732482	0.00030859
OFAS002942	-0.577907259	0.000309735
OFAS015227	0.452916427	0.000310881
OFAS012467	1.167836197	0.000312029
OFAS008508	-0.598447493	0.000313179
OFAS002727	-0.291926769	0.000314328
OFAS001297	-0.463155327	0.00031548
OFAS006453	-0.875006062	0.000316634
OFAS011976	-0.809509941	0.000317791
OFAS007687	-0.505625988	0.000318952
OFAS014484	0.594093387	0.000320115
OFAS011660	-0.247154218	0.000321279
OFAS000231	-0.638377268	0.000322446
OFAS009333	-1.048453458	0.000323614
OFAS009125	-0.378336916	0.00032479
OFAS027004	-0.6739167	0.000325969
OFAS017759	-0.579781276	0.000327149
OFAS011209	-0.721621811	0.000328337
OFAS011239	-0.545772214	0.000329524
OFAS013768	-1.035515182	0.000330712
OFAS012279	0.714924244	0.000331901
OFAS017566	1.127112593	0.000333092
OFAS001488	0.523641973	0.000334287
OFAS005790	-0.642457318	0.000335485
OFAS017694	1.010572895	0.000336685
OFAS016318	-0.593776328	0.000337884
OFAS002278	-1.30698934	0.000339082
OFAS002166	2.952262822	0.000340282
OFAS001141	-0.495965667	0.000341484
OFAS001422	-0.657238602	0.000342694
OFAS016241	-1.177251153	0.000343905
OFAS018481	-0.461987279	0.000345116
OFAS007857	-0.528482389	0.000346331
OFAS017247	-1.266120369	0.000347545
OFAS005011	-0.808151531	0.00034876
OFAS016845	2.249592543	0.000349976
OFAS001162	0.392207754	0.000351193
OFAS006064	0.591615374	0.000352408
OFAS002343	-0.589137915	0.000353626
OFAS014006	0.580501215	0.000354854
OFAS011794	2.275305772	0.000356082
OFAS002346	-0.92543183	0.000357309
OFAS003268	1.634636118	0.000358542
OFAS018832	-0.451099348	0.000359779
OFAS007581	0.456576509	0.000361027
OFAS018545	1.021334185	0.000362273
OFAS010845	0.474674376	0.000363526
OFAS015667	-0.794167034	0.000364778
OFAS015250	-0.637214316	0.000366031
OFAS017329	-0.527943472	0.000367287
OFAS013905	2.887656689	0.000368555
OFAS019299	1.54853735	0.000369828
OFAS005523	-0.841298341	0.0003711
OFAS004534	-0.50546542	0.000372374
OFAS002334	-0.332238692	0.000373654
OFAS013282	2.591442593	0.000374933
OFAS009666	-0.431527074	0.000376213
OFAS002317	1.310172336	0.000377497
OFAS016955	1.833885864	0.000378783
OFAS001681	-0.515621075	0.000380073
OFAS017779	-0.454508793	0.000381369
OFAS007352	1.753011373	0.000382665
OFAS002131	-0.682451707	0.00038396
OFAS015612	0.965366742	0.000385255
OFAS013698	-0.284172512	0.000386551
OFAS004503	-0.472113283	0.000387864
OFAS004547	-0.493691092	0.0003892
OFAS004167	0.281047059	0.000390537
OFAS002273	1.076208939	0.000391873
OFAS002785	0.890664902	0.000393211
OFAS003994	0.441399407	0.000394555
OFAS007426	-0.504434902	0.000395901
OFAS015169	-0.980312334	0.000397249
OFAS015627	-0.86853627	0.0003986
OFAS006756	-0.498523126	0.000399949
OFAS017170	1.140795444	0.000401298
OFAS016585	-1.536718505	0.000402644
OFAS025157	0.458019274	0.00040399
OFAS018704	1.713120341	0.000405336
OFAS002977	-0.439686174	0.000406685
OFAS011921	0.426815377	0.000408034
OFAS004333	-0.580137187	0.000409385
OFAS018153	0.559722727	0.000410741
OFAS018384	0.882777435	0.000412097
OFAS004645	-0.216929139	0.000413458
OFAS009973	-0.518081421	0.000414819
OFAS002891	-0.977959045	0.000416182
OFAS013760	-0.650039437	0.000417549
OFAS008612	-0.475924464	0.000418917
OFAS013833	-1.235479572	0.000420289
OFAS001759	-0.448136742	0.000421665
OFAS008539	-0.514586519	0.000423052
OFAS006989	-0.559670803	0.00042444
OFAS004350	3.007286207	0.000425826
OFAS011816	1.896165509	0.000427214
OFAS004028	-0.426658148	0.000428612
OFAS004448	0.486707022	0.000430013
OFAS006706	0.61140896	0.000431415
OFAS001252	-0.504832764	0.000432827
OFAS018260	-0.376311176	0.000434239
OFAS016634	-0.474961526	0.000435651
OFAS000470	-0.8377037	0.000437061
OFAS006906	-0.611215587	0.000438478
OFAS006908	-0.485734841	0.000439896
OFAS000920	0.58982627	0.000441319
OFAS016783	-0.641951727	0.000442743
OFAS012808	2.22159959	0.000444165
OFAS013769	0.704372239	0.000445586
OFAS018259	-0.659879048	0.000447007
OFAS007502	0.333499814	0.000448431
OFAS000219	-0.424393729	0.000449854
OFAS000313	-0.543402779	0.000451277
OFAS008841	1.019246806	0.000452704
OFAS006884	-0.300781966	0.000454129
OFAS002709	1.146375816	0.00045556
OFAS008446	-1.002941725	0.000456992
OFAS013528	0.355698558	0.000458429
OFAS018903	-1.516205532	0.000459869
OFAS003426	-0.369745102	0.000461314
OFAS002160	-0.679366264	0.000462769
OFAS011210	-0.465068429	0.000464231
OFAS016093	-0.601355371	0.000465693
OFAS004090	-0.437357811	0.000467158
OFAS013727	0.534104175	0.000468625
OFAS004482	-0.553973939	0.000470105
OFAS019276	0.879029106	0.000471598
OFAS001858	0.752013084	0.000473095
OFAS008318	-0.551676167	0.0004746
OFAS009907	0.529932427	0.000476125
OFAS003578	0.265195732	0.000477657
OFAS000025	-0.387122653	0.000479188
OFAS001427	0.478685897	0.000480721
OFAS005977	-0.736876862	0.000482269
OFAS016877	-0.3620792	0.000483818
OFAS013480	-0.441050454	0.00048537
OFAS005430	0.501486923	0.00048692
OFAS012078	-0.614070921	0.00048847
OFAS011410	-0.372866142	0.000490028
OFAS018556	0.411817799	0.000491588
OFAS002884	-0.395912727	0.000493149
OFAS004664	0.253578143	0.000494715
OFAS011541	0.956938459	0.00049628
OFAS002154	-1.064220617	0.000497849
OFAS010796	-0.404050153	0.000499418
OFAS005707	3.458170738	0.00050099
OFAS003397	-0.390538966	0.000502565
OFAS000414	-0.435783612	0.000504149
OFAS017621	-0.498620684	0.000505735
OFAS007959	-2.117931168	0.000507328
OFAS013934	-0.53406629	0.000508919
OFAS005700	0.298956618	0.00051051
OFAS003804	-0.839077118	0.000512102
OFAS013179	0.233151277	0.000513696
OFAS014781	1.376637148	0.00051529
OFAS002795	1.134352907	0.000516891
OFAS000097	0.327957265	0.000518493
OFAS015778	0.389509028	0.0005201
OFAS018553	1.886791264	0.000521709
OFAS010523	-0.544761856	0.000523322
OFAS003215	0.75905867	0.000524937
OFAS014012	0.561691797	0.000526553
OFAS001028	-0.265549248	0.00052817
OFAS012100	-0.533912704	0.000529786
OFAS004468	-0.415517369	0.000531406
OFAS006118	1.747385765	0.000533036
OFAS000409	-0.345486074	0.000534667
OFAS017271	0.480076835	0.0005363
OFAS000084	-0.308903993	0.000537931
OFAS004047	-1.656700917	0.000539572
OFAS011854	2.528199741	0.000541214
OFAS017887	0.351938962	0.000542863
OFAS014224	-0.773479874	0.000544511
OFAS016583	-0.623210523	0.000546184
OFAS003838	0.498564638	0.000547855
OFAS005517	-0.608187402	0.000549525
OFAS014222	-0.471010911	0.000551196
OFAS008284	0.439944587	0.000552865
OFAS006026	-0.373661341	0.000554539
OFAS005216	1.374993712	0.000556227
OFAS011182	-0.488064014	0.000557928
OFAS018612	0.449937977	0.000559627
OFAS009257	-0.454511824	0.000561326
OFAS003637	4.133499694	0.000563024
OFAS004261	0.793400575	0.000564726
OFAS005749	0.467914302	0.000566433
OFAS018079	3.677927411	0.000568139
OFAS011293	-0.588210624	0.000569849
OFAS005383	-0.658041822	0.00057156
OFAS005736	1.15688105	0.000573275
OFAS010279	0.464096505	0.000574988
OFAS003585	-0.570530924	0.000576701
OFAS013692	-0.404278305	0.000578416
OFAS018256	0.479761103	0.000580131
OFAS016422	0.386867045	0.000581845
OFAS025053	0.43133185	0.000583563
OFAS001774	-0.481769385	0.000585279
OFAS018816	0.271519129	0.000587005
OFAS002906	-0.576821617	0.000588737
OFAS006031	-0.701228664	0.000590482
OFAS017171	-0.654903638	0.000592227
OFAS019062	1.995567178	0.000593987
OFAS003181	-0.581942452	0.000595751
OFAS000563	0.502657038	0.000597514
OFAS006525	-0.349983842	0.000599278
OFAS009162	0.33752881	0.000601042
OFAS009829	-1.503613868	0.000602806
OFAS002912	0.397871945	0.000604576
OFAS004287	-0.738139437	0.000606348
OFAS008238	0.718099716	0.000608128
OFAS012099	-1.047895513	0.000609908
OFAS017259	-0.815339986	0.000611688
OFAS007107	-0.793066046	0.00061347
OFAS017248	-0.441965684	0.000615253
OFAS014272	0.936679505	0.000617035
OFAS014048	-0.707810984	0.000618819
OFAS000785	3.912197846	0.000620606
OFAS016760	1.803851159	0.00062239
OFAS013683	-0.406347831	0.000624174
OFAS000834	0.314866871	0.000625962
OFAS002638	-0.297093467	0.000627757
OFAS009313	0.30445005	0.000629552
OFAS008876	0.489680018	0.000631344
OFAS025215	-0.410167727	0.000633137
OFAS000254	-0.55139886	0.000634971
OFAS009749	-0.429203003	0.000636817
OFAS013732	-1.791980446	0.000638664
OFAS009401	-0.565399739	0.000640511
OFAS018875	-0.722837306	0.000642363
OFAS008411	-0.44827069	0.000644215
OFAS008335	-0.765821367	0.000646074
OFAS004640	0.911613094	0.000647935
OFAS007780	1.967346785	0.000649804
OFAS015967	-0.585194981	0.000651679
OFAS017479	-0.52710489	0.000653553
OFAS008481	-1.045432795	0.000655435
OFAS002964	-0.352460672	0.000657319
OFAS013574	-0.82307746	0.000659206
OFAS006552	-0.494483023	0.000661091
OFAS017846	-0.454600841	0.000662975
OFAS013989	0.725609237	0.000664859
OFAS000397	0.483266319	0.000666751
OFAS000292	-0.705453196	0.00066864
OFAS003412	-0.449111407	0.000670541
OFAS006214	-0.547607723	0.000672442
OFAS010385	-4.988847934	0.000674351
OFAS018411	0.354791403	0.000676259
OFAS014153	0.511582184	0.000678166
OFAS004052	-0.814086041	0.000680072
OFAS006886	0.505914842	0.000681991
OFAS012881	0.475528315	0.000683914
OFAS015497	-0.75715213	0.000685835
OFAS009943	1.510086817	0.000687754
OFAS009580	-0.832924827	0.000689679
OFAS004281	0.409941615	0.000691616
OFAS004559	0.413063104	0.000693554
OFAS011101	-0.445090684	0.000695508
OFAS009521	0.39437049	0.000697462
OFAS000890	0.510989034	0.000699422
OFAS004754	1.279865527	0.00070138
OFAS018212	-0.639246138	0.000703336
OFAS014575	0.19548421	0.000705293
OFAS007055	0.833212974	0.000707248
OFAS008769	0.821802749	0.000709207
OFAS004022	-0.574620667	0.00071117
OFAS010933	-0.918805062	0.000713131
OFAS025031	1.368907444	0.000715095
OFAS005882	-0.451085914	0.000717061
OFAS018105	3.898818813	0.000719026
OFAS003849	-0.336918038	0.000721001
OFAS017387	-1.619508397	0.000722974
OFAS014188	-1.518736177	0.000724951
OFAS003746	-1.099788483	0.00072693
OFAS007841	-0.545954348	0.000728914
OFAS019406	1.098136906	0.000730914
OFAS002627	-0.424472654	0.000732912
OFAS000742	0.305905381	0.000734916
OFAS017521	-0.402473844	0.000736918
OFAS005326	-0.682737472	0.000738918
OFAS015590	-1.068967404	0.000740921
OFAS004220	-0.431180028	0.000742923
OFAS002350	-0.395717543	0.000744927
OFAS004252	1.98238017	0.000746931
OFAS009914	-0.797154805	0.000748934
OFAS012991	-0.579577378	0.000750942
OFAS015095	-0.585127495	0.000752961
OFAS027099	0.546061805	0.000755001
OFAS004863	-0.453274712	0.000757045
OFAS015578	-0.416737229	0.000759088
OFAS011315	0.598595711	0.000761152
OFAS005208	0.345100107	0.000763223
OFAS018602	-0.817194363	0.000765293
OFAS017563	0.304572153	0.000767362
OFAS011041	0.920573818	0.000769429
OFAS000365	0.483721132	0.000771501
OFAS007925	-0.809229926	0.00077357
OFAS017498	0.626580315	0.000775642
OFAS016593	2.317905911	0.000777713
OFAS008657	1.400150012	0.000779786
OFAS008533	-1.773855562	0.000781882
OFAS016644	0.436410959	0.000783977
OFAS007443	-0.927624219	0.000786087
OFAS012451	0.44080256	0.000788196
OFAS000936	0.590033609	0.000790306
OFAS012043	-0.619077482	0.000792437
OFAS000232	-0.380065806	0.000794568
OFAS009845	-0.336979427	0.000796707
OFAS017246	0.503288939	0.000798847
OFAS011533	-0.723356708	0.000800987
OFAS017691	-0.614450541	0.00080313
OFAS014155	-0.448897686	0.000805275
OFAS018405	-0.677872704	0.000807422
OFAS009780	-0.890688383	0.000809571
OFAS013084	1.00305114	0.00081172
OFAS016712	-0.553882194	0.000813869
OFAS012552	0.472407328	0.00081602
OFAS003978	0.291977282	0.000818175
OFAS001926	-0.46485677	0.000820329
OFAS003867	-0.408070083	0.000822484
OFAS017933	2.499813317	0.000824637
OFAS014793	-0.340222605	0.00082679
OFAS002192	-1.07639345	0.000828942
OFAS015506	0.27158289	0.0008311
OFAS010633	0.45581362	0.00083326
OFAS012766	-0.406144835	0.000835423
OFAS007412	-0.739949965	0.000837586
OFAS015348	-0.352764952	0.000839775
OFAS003494	-0.346273497	0.000841964
OFAS014912	-0.816025322	0.000844152
OFAS000227	-0.64229238	0.000846363
OFAS009092	-0.372092889	0.000848571
OFAS005780	-0.424032914	0.000850783
OFAS004886	-0.379532964	0.000852993
OFAS004430	3.777856101	0.000855206
OFAS015050	0.874465911	0.000857429
OFAS000665	0.488181045	0.000859661
OFAS006887	1.436274176	0.000861894
OFAS010943	-0.503868473	0.00086413
OFAS012943	-0.468814582	0.000866378
OFAS009925	0.456113158	0.000868624
OFAS014069	0.655719514	0.000870871
OFAS017646	-0.381410392	0.000873129
OFAS013595	0.502453574	0.000875393
OFAS002441	-0.59404018	0.000877669
OFAS000189	0.538840185	0.000879954
OFAS014386	2.045564658	0.00088225
OFAS000978	1.918600815	0.000884544
OFAS010071	-1.470897578	0.000886839
OFAS000204	-0.369134475	0.000889131
OFAS013971	0.389031072	0.000891431
OFAS017946	0.560088052	0.00089374
OFAS018731	1.074048343	0.000896056
OFAS018595	0.486890548	0.000898372
OFAS010261	2.296858019	0.000900694
OFAS002365	-2.470903287	0.000903023
OFAS011327	-0.433115088	0.000905352
OFAS007595	0.344089583	0.000907682
OFAS008996	-0.522942553	0.000910011
OFAS001369	-0.746168087	0.000912342
OFAS016905	-0.477863246	0.000914672
OFAS008328	0.417925709	0.000917008
OFAS013248	-0.432066757	0.000919343
OFAS005696	0.514740313	0.000921681
OFAS016386	0.566704629	0.000924021
OFAS003110	-1.164698657	0.000926363
OFAS001188	-0.596019652	0.000928706
OFAS000443	0.37135766	0.000931048
OFAS007957	-2.153174917	0.000933394
OFAS013207	0.460302132	0.00093574
OFAS008103	1.959486202	0.00093809
OFAS011098	0.586469684	0.000940446
OFAS004871	0.646008248	0.0009428
OFAS013435	-0.527885275	0.000945157
OFAS013782	-0.543927704	0.000947522
OFAS002738	1.058973519	0.000949893
OFAS007568	-0.812125596	0.000952262
OFAS002001	-0.554509631	0.000954632
OFAS014525	0.712765724	0.000957007
[truncated: 12,284 more rows]
