# Supplementary material for: The role of Dmnt1 during spermatogenesis of the insect Oncopeltus fasciatus
Source: Epigenetics Chromatin. 2023 Jul 1;16:28. doi: 10.1186/s13072-023-00496-5 (PMC10314392; doi:10.1186/s13072-023-00496-5)
Supplement: Supplementary file 8 — Additional file 8. Contains the raw data for figure one, nuclei count of dividing gametes. [file 13072_2023_496_MOESM8_ESM.txt]

testis_tubule_ID	treatment	Sampling_point	Count
1	ds-eGFP	7_day	11
2	ds-eGFP	7_day	9
3	ds-eGFP	7_day	6
4	ds-eGFP	7_day	14
5	ds-eGFP	7_day	5
6	ds-eGFP	7_day	7
7	ds-eGFP	7_day	4
8	ds-eGFP	7_day	7
9	ds-eGFP	7_day	9
10	ds-eGFP	7_day	9
11	ds-eGFP	7_day	7
12	ds-eGFP	7_day	11
13	ds-eGFP	7_day	9
14	ds-eGFP	7_day	10
15	ds-eGFP	7_day	8
16	ds-eGFP	7_day	9
17	ds-eGFP	7_day	11
18	ds-eGFP	7_day	6
19	ds-eGFP	7_day	11
20	ds-eGFP	7_day	14
21	ds-Dnmt1	7_day	6
22	ds-Dnmt1	7_day	7
23	ds-Dnmt1	7_day	5
24	ds-Dnmt1	7_day	4
25	ds-Dnmt1	7_day	3
26	ds-Dnmt1	7_day	8
27	ds-Dnmt1	7_day	8
28	ds-Dnmt1	7_day	6
29	ds-Dnmt1	7_day	6
30	ds-Dnmt1	7_day	4
31	ds-Dnmt1	7_day	6
32	ds-Dnmt1	7_day	11
33	ds-Dnmt1	7_day	6
34	ds-Dnmt1	7_day	6
35	ds-Dnmt1	7_day	6
36	ds-Dnmt1	7_day	5
37	ds-Dnmt1	7_day	8
38	ds-Dnmt1	7_day	3
1	ds-eGFP	14_day	5
2	ds-eGFP	14_day	7
3	ds-eGFP	14_day	5
4	ds-eGFP	14_day	3
5	ds-eGFP	14_day	12
6	ds-eGFP	14_day	7
7	ds-eGFP	14_day	7
8	ds-eGFP	14_day	4
9	ds-eGFP	14_day	7
10	ds-eGFP	14_day	6
11	ds-eGFP	14_day	7
12	ds-eGFP	14_day	8
13	ds-eGFP	14_day	6
14	ds-eGFP	14_day	10
15	ds-eGFP	14_day	6
16	ds-eGFP	14_day	6
17	ds-eGFP	14_day	11
18	ds-eGFP	14_day	3
19	ds-eGFP	14_day	5
20	ds-eGFP	14_day	9
21	ds-Dnmt1	14_day	3
22	ds-Dnmt1	14_day	3
23	ds-Dnmt1	14_day	8
24	ds-Dnmt1	14_day	3
25	ds-Dnmt1	14_day	7
26	ds-Dnmt1	14_day	3
27	ds-Dnmt1	14_day	6
28	ds-Dnmt1	14_day	4
29	ds-Dnmt1	14_day	7
30	ds-Dnmt1	14_day	4
31	ds-Dnmt1	14_day	5
32	ds-Dnmt1	14_day	2
33	ds-Dnmt1	14_day	3
34	ds-Dnmt1	14_day	6
35	ds-Dnmt1	14_day	4
36	ds-Dnmt1	14_day	3
37	ds-Dnmt1	14_day	6
38	ds-Dnmt1	14_day	4
39	ds-Dnmt1	14_day	2
40	ds-Dnmt1	14_day	9
